# Supplementary material for: N-terminome analyses underscore the prevalence of SPPL3-mediated intramembrane proteolysis among Golgi-resident enzymes and its role in Golgi enzyme secretion
Source: Cell Mol Life Sci. 2022 Mar 13;79(3):185. doi: 10.1007/s00018-022-04163-y (PMC8918473; doi:10.1007/s00018-022-04163-y)
Supplement: Supplementary file 2 — Supplementary file2 (XLSX 8224 KB) [file 18_2022_4163_MOESM2_ESM.xlsx]

## Sheet: overview
Supplementary tables - Hobohm et al. - N-terminome analyses underscore the prevalence of SPPL3-mediated intramembrane proteolysis among Golgi-resident enzymes and its role in Golgi enzyme secretion
Content overview
S1	Pre-HYTANE data of HEK293 CM, related to Suppl. Fig. 3a
S2	label-free quantification of HEK293 CM, related to Fig. 2b
S3	HYTANE data, Q Exactive HF, related to Fig. 2c
S4	HYTANE data, Fusion Lumos, related to Fig. 2d
S5	label-free quantification of HEK293 Golgi fractions, related to Suppl. Fig. 3f
S6	HYTANE data, Q Exactive HF, related to Fig. 3d
S7	HYTANE data, Fusion Lumos, related to Fig. 3d
S8	HYTANE data, Q Exactive HF, related to Fig. 4b
S9	HYTANE data, Q Exactive Plus, related to Fig. 4b
S10	cleavage site input as well as reference datasets for cleavage site analyses, related to Fig. 6a & b and Suppl. Fig. 8
S11	candidate substrate list used to filter degradome and proteome data, related to Fig. 7 and Suppl. Fig. 9
S12	semitryptic peptides retrieved from the PeptideAtlas, related to Fig. 7b, Suppl. Fig. 9
S13	oligo and gRNA sequences, related to Materials & Methods
corresponding author		Matthias Voss (mvoss@biochem.uni-kiel.de)

## Sheet: S1
N_Abu_Con_126	N_Abu_Con_127	N_Abu_Con_128	N_Abu_KO_129	N_Abu_KO_130	N_Abu_KO_131	neg log10 p-value	log2 Diff (Control-KO)	# Peptides	# PSMs	Accession	Protein Description	Gene
14.1679	14.0933	13.9782	13.6107	11.6932	10.6524	1.13455	2.09437	19	63	Q6FI13	Histone H2A type 2-A OS=Homo sapiens OX=9606 GN=HIST2H2AA3 PE=1 SV=3	H2AC18; H2AC19
19.5985	20.0885	19.7306	19.8633	17.1904	18.1451	0.818488	1.40625	15	38	P16104	Histone H2AX OS=Homo sapiens OX=9606 GN=H2AFX PE=1 SV=2	H2AX
11.9377	12.3427	12.5851	12.7999	10.8302	10.7235	0.52542	0.837328	5	5	Q96T58	Msx2-interacting protein OS=Homo sapiens OX=9606 GN=SPEN PE=1 SV=1	SPEN
17.1716	17.3984	17.3455	15.9087	16.0537	15.8893	4.02442	1.35462	11	28	O43505	Beta-1,4-glucuronyltransferase 1 OS=Homo sapiens OX=9606 GN=B4GAT1 PE=1 SV=1	B4GAT1
20.4888	20.9451	20.5641	20.3214	18.3146	19.3104	1.06436	1.35049	21	74	P04908	Histone H2A type 1-B/E OS=Homo sapiens OX=9606 GN=H2AC4 PE=1 SV=2	H2AC4; H2AC8
14.7857	14.9257	14.6926	14.4544	13.5488	13.5971	1.43949	0.934573	1	1	Q8IWX8	Calcium homeostasis endoplasmic reticulum protein OS=Homo sapiens OX=9606 GN=CHERP PE=1 SV=3	CHERP
17.605	17.4471	17.3971	17.4756	16.306	16.0361	0.918178	0.877147	4	9	P05114	Non-histone chromosomal protein HMG-14 OS=Homo sapiens OX=9606 GN=HMGN1 PE=1 SV=3	HMGN1
15.5439	15.437	15.1326	14.6659	13.9553	14.3017	1.947	1.0635	7	23	P16403	Histone H1.2 OS=Homo sapiens OX=9606 GN=H1-2 PE=1 SV=2	H1-2
17.7113	17.3777	17.1798	17.9734	16.2789	15.7774	0.474416	0.746356	5	17	P17096	High mobility group protein HMG-I/HMG-Y OS=Homo sapiens OX=9606 GN=HMGA1 PE=1 SV=3	HMGA1
23.131	23.4034	23.1697	22.975	21.2571	22.1167	1.04421	1.11844	17	215	P68431	Histone H3.1 OS=Homo sapiens OX=9606 GN=H3C1 PE=1 SV=2	H3C1; H3C2; H3C3; H3C4; H3C6; H3C7; H3C8; H3C10; H3C11; H3C12
16.1673	15.9532	15.8264	16.2383	14.8971	14.9622	0.618568	0.616449	5	7	Q8NBJ4	Golgi membrane protein 1 OS=Homo sapiens OX=9606 GN=GOLM1 PE=1 SV=1	GOLM1
19.4227	19.7009	19.9193	17.7044	18.7396	18.9771	1.35531	1.20725	3	13	P00441	Superoxide dismutase [Cu-Zn] OS=Homo sapiens OX=9606 GN=SOD1 PE=1 SV=2	SOD1
13.5441	13.3828	13.4351	12.4859	13.0829	12.3415	1.61357	0.817209	1	1	O43768	Alpha-endosulfine OS=Homo sapiens OX=9606 GN=ENSA PE=1 SV=1	ENSA
16.9286	16.8697	16.9027	15.9857	16.213	15.7283	2.55288	0.924692	9	23	P18065	Insulin-like growth factor-binding protein 2 OS=Homo sapiens OX=9606 GN=IGFBP2 PE=1 SV=2	IGFBP2
14.6137	15.0804	15.1969	14.1832	15.1536	14.1385	0.556221	0.47191	1	2	P61024	Cyclin-dependent kinases regulatory subunit 1 OS=Homo sapiens OX=9606 GN=CKS1B PE=1 SV=1	CKS1B
14.3731	14.1848	13.9847	13.6714	13.2915	12.7738	1.52461	0.935308	1	2	P41236	Protein phosphatase inhibitor 2 OS=Homo sapiens OX=9606 GN=PPP1R2 PE=1 SV=2	PPP1R2
16.8135	16.5443	16.4476	16.5402	15.6615	15.1305	0.904319	0.824406	1	4	P06454	Prothymosin alpha OS=Homo sapiens OX=9606 GN=PTMA PE=1 SV=2	PTMA
15.4962	15.5754	15.5357	14.7027	14.8982	14.4809	2.62648	0.841825	4	6	Q10471	Polypeptide N-acetylgalactosaminyltransferase 2 OS=Homo sapiens OX=9606 GN=GALNT2 PE=1 SV=1	GALNT2
14.8001	14.1615	14.1086	15.0808	13.3512	12.3924	0.385541	0.748603	2	3	Q9Y3E1	Hepatoma-derived growth factor-related protein 3 OS=Homo sapiens OX=9606 GN=HDGFL3 PE=1 SV=1	HDGFL3
18.865	18.7257	18.6256	18.4769	17.9213	17.1073	1.05161	0.903613	7	24	O75347	Tubulin-specific chaperone A OS=Homo sapiens OX=9606 GN=TBCA PE=1 SV=3	TBCA
11.9227	11.5344	11.1923	10.9632	10.7451	10.426	1.48078	0.838397	1	1	P51003	Poly(A) polymerase alpha OS=Homo sapiens OX=9606 GN=PAPOLA PE=1 SV=4	PAPOLA
13.0886	13.0635	12.5553	12.362	11.9963	12.2922	1.53036	0.685634	1	1	Q9NX02	NACHT, LRR and PYD domains-containing protein 2 OS=Homo sapiens OX=9606 GN=NLRP2 PE=1 SV=1	NLRP2
16.9211	16.747	16.6239	15.9148	16.3757	15.9986	1.80116	0.667667	9	18	Q15056	Eukaryotic translation initiation factor 4H OS=Homo sapiens OX=9606 GN=EIF4H PE=1 SV=5	EIF4H
14.2136	13.5939	13.885	13.1567	12.9768	13.137	1.89737	0.807329	1	1	Q9H4L7	SWI/SNF-related matrix-associated actin-dependent regulator of chromatin subfamily A containing DEAD/H box 1 OS=Homo sapiens OX=9606 GN=SMARCAD1 PE=1 SV=2	SMARCAD1
11.72	11.8244	11.329	11.1866	NaN	10.7679	1.09288	0.647259	1	1	P55058	Phospholipid transfer protein OS=Homo sapiens OX=9606 GN=PLTP PE=1 SV=1	PLTP
16.0587	16.0199	16.1907	15.3165	15.7276	15.1156	1.70107	0.703137	1	2	P61077	Ubiquitin-conjugating enzyme E2 D3 OS=Homo sapiens OX=9606 GN=UBE2D3 PE=1 SV=1	UBE2D3
14.5577	14.4879	14.5172	13.7718	14	13.781	3.0116	0.669985	1	1	Q06547	GA-binding protein subunit beta-1 OS=Homo sapiens OX=9606 GN=GABPB1 PE=1 SV=2	GABPB1
13.2664	13.2199	13.1145	12.4962	12.4871	12.8791	1.87633	0.579452	1	1	P37198	Nuclear pore glycoprotein p62 OS=Homo sapiens OX=9606 GN=NUP62 PE=1 SV=3	NUP62
14.1533	14.5451	14.3263	14.0509	12.8099	13.6162	1.04769	0.849253	4	23	P0C0S5	Histone H2A.Z OS=Homo sapiens OX=9606 GN=H2AZ1 PE=1 SV=2	H2AZ1
16.4813	16.1608	16.0667	16.2049	15.4652	15.4046	0.886695	0.54469	3	5	Q96MU7	YTH domain-containing protein 1 OS=Homo sapiens OX=9606 GN=YTHDC1 PE=1 SV=3	YTHDC1
15.5043	14.8694	15.0501	15.1643	14.3301	14.3652	0.71941	0.521422	1	1	O75787	Renin receptor OS=Homo sapiens OX=9606 GN=ATP6AP2 PE=1 SV=2	ATP6AP2
15.4642	15.2587	15.1606	15.6047	14.5805	14.0373	0.519337	0.553643	2	3	P61769	Beta-2-microglobulin OS=Homo sapiens OX=9606 GN=B2M PE=1 SV=1	B2M
12.007	11.9819	11.7962	11.96	11.3053	10.7353	0.759837	0.594817	14	19	Q7Z6Z7	E3 ubiquitin-protein ligase HUWE1 OS=Homo sapiens OX=9606 GN=HUWE1 PE=1 SV=3	HUWE1
13.6385	13.0033	12.8105	12.9318	12.3429	11.9583	0.914413	0.739761	1	1	Q9NX24	H/ACA ribonucleoprotein complex subunit 2 OS=Homo sapiens OX=9606 GN=NHP2 PE=1 SV=1	NHP2
14.1989	13.8788	14.0927	13.4396	13.6507	12.7618	1.27542	0.772736	3	4	P50552	Vasodilator-stimulated phosphoprotein OS=Homo sapiens OX=9606 GN=VASP PE=1 SV=3	VASP
12.9868	13.0975	13.3442	13.5669	12.4508	12.0707	0.411522	0.446698	2	2	O00567	Nucleolar protein 56 OS=Homo sapiens OX=9606 GN=NOP56 PE=1 SV=4	NOP56
15.5821	15.537	15.5854	14.2294	15.7364	14.9487	0.615322	0.596682	2	2	Q5JXB2	Putative ubiquitin-conjugating enzyme E2 N-like OS=Homo sapiens OX=9606 GN=UBE2NL PE=1 SV=1	UBE2NL
14.2872	14.3355	14.2527	13.5756	13.6644	14.1965	1.1548	0.479654	4	9	Q14240	Eukaryotic initiation factor 4A-II OS=Homo sapiens OX=9606 GN=EIF4A2 PE=1 SV=2	EIF4A2
14.755	14.5743	14.4528	14.6101	13.9612	13.8388	0.831905	0.457334	2	3	O95456	Proteasome assembly chaperone 1 OS=Homo sapiens OX=9606 GN=PSMG1 PE=1 SV=1	PSMG1
13.7653	13.4117	13.5003	14.585	12.6379	12.8876	0.110098	0.188921	1	1	Q93063	Exostosin-2 OS=Homo sapiens OX=9606 GN=EXT2 PE=1 SV=1	EXT2
15.6679	15.3967	15.3665	14.6546	14.7895	14.8909	2.39314	0.698703	4	5	Q86XP3	ATP-dependent RNA helicase DDX42 OS=Homo sapiens OX=9606 GN=DDX42 PE=1 SV=1	DDX42
14.8855	14.8108	14.4451	15.0258	14.2072	14.129	0.338148	0.25981	3	5	Q7Z4V5	Hepatoma-derived growth factor-related protein 2 OS=Homo sapiens OX=9606 GN=HDGFL2 PE=1 SV=1	HDGFL2
13.2915	13.216	13.3583	12.5943	12.6929	13.4587	0.605614	0.373303	5	6	P78527	DNA-dependent protein kinase catalytic subunit OS=Homo sapiens OX=9606 GN=PRKDC PE=1 SV=3	PRKDC
14.6757	14.6589	14.383	14.4703	14.068	13.6566	0.936703	0.507517	2	2	Q9Y696	Chloride intracellular channel protein 4 OS=Homo sapiens OX=9606 GN=CLIC4 PE=1 SV=4	CLIC4
13.0048	12.8997	13.0218	12.9279	12.4161	12.3782	1.03966	0.401344	3	3	O95777	U6 snRNA-associated Sm-like protein LSm8 OS=Homo sapiens OX=9606 GN=LSM8 PE=1 SV=3	LSM8
15.2158	15.0869	15.2293	14.3644	15.036	14.6279	1.17507	0.501236	2	7	Q9UBE0	SUMO-activating enzyme subunit 1 OS=Homo sapiens OX=9606 GN=SAE1 PE=1 SV=1	SAE1
15.3596	15.0059	14.8548	14.8215	14.4186	14.2046	1.18565	0.591873	2	4	P83916	Chromobox protein homolog 1 OS=Homo sapiens OX=9606 GN=CBX1 PE=1 SV=1	CBX1
13.7129	13.8505	13.644	12.7678	13.1805	13.1287	2.11175	0.710121	2	3	O14737	Programmed cell death protein 5 OS=Homo sapiens OX=9606 GN=PDCD5 PE=1 SV=3	PDCD5
11.9903	11.187	11.6973	11.7249	10.6362	11.1137	0.52191	0.466603	7	39	P62987	Ubiquitin-60S ribosomal protein L40 OS=Homo sapiens OX=9606 GN=UBA52 PE=1 SV=2	UBA52
16.5738	16.0602	16.233	15.8666	15.6546	15.3055	1.42222	0.680062	6	8	Q9P013	Spliceosome-associated protein CWC15 homolog OS=Homo sapiens OX=9606 GN=CWC15 PE=1 SV=2	CWC15
14.3838	14.2831	14.1711	14.2351	13.7055	13.6723	0.995468	0.408334	1	4	Q8WXD2	Secretogranin-3 OS=Homo sapiens OX=9606 GN=SCG3 PE=1 SV=3	SCG3
13.1918	13.0521	13.1162	12.4353	13.0913	12.5395	0.973857	0.431329	1	1	Q9NPD8	Ubiquitin-conjugating enzyme E2 T OS=Homo sapiens OX=9606 GN=UBE2T PE=1 SV=1	UBE2T
18.2497	18.2252	18.2834	17.6747	17.9519	17.602	2.03865	0.509867	11	29	P19022	Cadherin-2 OS=Homo sapiens OX=9606 GN=CDH2 PE=1 SV=4	CDH2
16.0633	16.034	16.2508	15.4906	15.824	15.4349	1.72951	0.532859	5	8	Q9UHV9	Prefoldin subunit 2 OS=Homo sapiens OX=9606 GN=PFDN2 PE=1 SV=1	PFDN2
13.7873	13.1335	13.3222	13.4158	12.5975	12.7564	0.707094	0.491108	2	2	Q04726	Transducin-like enhancer protein 3 OS=Homo sapiens OX=9606 GN=TLE3 PE=1 SV=2	TLE3
14.2674	14.2004	14.0294	13.5246	13.7511	13.6437	2.26054	0.525943	1	1	Q9Y3B9	RRP15-like protein OS=Homo sapiens OX=9606 GN=RRP15 PE=1 SV=2	RRP15
12.4974	12.9735	12.9926	11.9218	12.4175	12.5955	0.920453	0.509556	1	1	P98172	Ephrin-B1 OS=Homo sapiens OX=9606 GN=EFNB1 PE=1 SV=1	EFNB1
13.5689	13.7488	13.8986	14.2153	13.1939	13.009	0.276006	0.266017	3	3	P08253	72 kDa type IV collagenase OS=Homo sapiens OX=9606 GN=MMP2 PE=1 SV=2	MMP2
14.2361	13.8351	14.0225	13.2541	13.4697	13.8905	1.05383	0.493103	2	3	Q96EI5	Transcription elongation factor A protein-like 4 OS=Homo sapiens OX=9606 GN=TCEAL4 PE=1 SV=2	TCEAL4
12.6033	12.78	12.9502	12.1095	13.0185	12.2279	0.466158	0.325878	1	1	P55854	Small ubiquitin-related modifier 3 OS=Homo sapiens OX=9606 GN=SUMO3 PE=1 SV=2	SUMO3
11.9754	11.9395	12.1076	11.7525	11.2887	11.4238	1.61724	0.519199	1	1	Q99985	Semaphorin-3C OS=Homo sapiens OX=9606 GN=SEMA3C PE=2 SV=2	SEMA3C
12.596	12.512	12.647	13.0907	11.8801	12.053	0.254772	0.243752	2	2	Q5SSJ5	Heterochromatin protein 1-binding protein 3 OS=Homo sapiens OX=9606 GN=HP1BP3 PE=1 SV=1	HP1BP3
12.278	12.1149	12.0621	11.5755	11.0348	11.7173	1.50552	0.709146	1	1	Q8WVV9	Heterogeneous nuclear ribonucleoprotein L-like OS=Homo sapiens OX=9606 GN=HNRNPLL PE=1 SV=1	HNRNPLL
13.4283	13.2079	13.0336	12.3846	13.2006	12.6699	0.824568	0.471529	1	1	O00625	Pirin OS=Homo sapiens OX=9606 GN=PIR PE=1 SV=1	PIR
14.3952	14.0887	14.3873	13.8197	13.8543	14.0351	1.48368	0.387365	2	3	Q9BW71	HIRA-interacting protein 3 OS=Homo sapiens OX=9606 GN=HIRIP3 PE=1 SV=3	HIRIP3
12.4806	11.7709	12.4036	11.8734	12.3663	11.7529	0.307307	0.220804	2	2	O14618	Copper chaperone for superoxide dismutase OS=Homo sapiens OX=9606 GN=CCS PE=1 SV=1	CCS
15.7979	15.5333	15.4723	16.5674	15.0046	14.579	0.130495	0.217552	14	20	O14654	Insulin receptor substrate 4 OS=Homo sapiens OX=9606 GN=IRS4 PE=1 SV=1	IRS4
11.4377	11.4785	10.8462	NaN	11.4437	10.3748	0.281806	0.344816	2	3	Q9UMY4	Sorting nexin-12 OS=Homo sapiens OX=9606 GN=SNX12 PE=1 SV=4	SNX12
16.7767	16.443	16.5868	16.0659	16.0611	16.0579	2.29943	0.540565	5	9	O15042	U2 snRNP-associated SURP motif-containing protein OS=Homo sapiens OX=9606 GN=U2SURP PE=1 SV=2	U2SURP
12.8843	12.5415	12.8718	12.4517	12.1157	12.3468	1.43161	0.461158	1	1	Q9Y6A5	Transforming acidic coiled-coil-containing protein 3 OS=Homo sapiens OX=9606 GN=TACC3 PE=1 SV=1	TACC3
15.3545	15.2249	15.2545	14.786	14.7307	14.7199	3.56403	0.532424	2	3	Q99614	Tetratricopeptide repeat protein 1 OS=Homo sapiens OX=9606 GN=TTC1 PE=1 SV=1	TTC1
15.1513	14.9844	15.0035	15.2966	14.4516	14.4803	0.465522	0.303518	6	10	Q4VCS5	Angiomotin OS=Homo sapiens OX=9606 GN=AMOT PE=1 SV=1	AMOT
12.1419	12.6277	12.5176	11.9946	11.1042	12.1999	0.837893	0.662827	3	3	O60343	TBC1 domain family member 4 OS=Homo sapiens OX=9606 GN=TBC1D4 PE=1 SV=2	TBC1D4
14.8984	15.0145	14.9618	14.6069	14.4407	14.082	1.67003	0.581704	6	10	P33240	Cleavage stimulation factor subunit 2 OS=Homo sapiens OX=9606 GN=CSTF2 PE=1 SV=1	CSTF2
13.5801	13.1703	13.4889	13.2496	12.7401	12.9734	1.03705	0.425409	6	8	Q9H0D6	5'-3' exoribonuclease 2 OS=Homo sapiens OX=9606 GN=XRN2 PE=1 SV=1	XRN2
15.1894	15.3839	15.4337	15.3619	14.8688	14.6626	0.776181	0.371235	17	208	P84243	Histone H3.3 OS=Homo sapiens OX=9606 GN=H3-3A PE=1 SV=2	H3-3A; H3-3B
13.1506	12.7019	13.1452	12.6353	13.0896	12.1786	0.531879	0.364701	2	2	Q9UHB6	LIM domain and actin-binding protein 1 OS=Homo sapiens OX=9606 GN=LIMA1 PE=1 SV=1	LIMA1
11.635	11.4506	11.8216	12.4185	11.1283	10.9295	0.108366	0.143625	1	1	Q7Z7C8	Transcription initiation factor TFIID subunit 8 OS=Homo sapiens OX=9606 GN=TAF8 PE=1 SV=1	TAF8
15.8459	15.7602	15.8941	15.2237	15.8518	15.3394	0.853524	0.361732	2	4	Q15819	Ubiquitin-conjugating enzyme E2 variant 2 OS=Homo sapiens OX=9606 GN=UBE2V2 PE=1 SV=4	UBE2V2
16.1888	15.9477	16.1955	15.5964	16.0106	15.6864	1.08613	0.346238	6	11	P23193	Transcription elongation factor A protein 1 OS=Homo sapiens OX=9606 GN=TCEA1 PE=1 SV=2	TCEA1
14.7421	14.6529	14.6644	14.1629	14.1843	14.1213	4.02787	0.530286	1	1	Q01658	Protein Dr1 OS=Homo sapiens OX=9606 GN=DR1 PE=1 SV=1	DR1
13.0725	12.9325	12.5714	12.7536	12.4417	11.66	0.734719	0.573667	1	1	P52434	DNA-directed RNA polymerases I, II, and III subunit RPABC3 OS=Homo sapiens OX=9606 GN=POLR2H PE=1 SV=4	POLR2H
16.5939	16.3234	16.4137	15.8722	16.4122	15.9232	0.92261	0.374475	3	8	Q8WW12	PEST proteolytic signal-containing nuclear protein OS=Homo sapiens OX=9606 GN=PCNP PE=1 SV=2	PCNP
12.7908	12.5613	12.6094	11.9434	12.1209	12.4753	1.29706	0.473922	1	1	Q9BW91	ADP-ribose pyrophosphatase, mitochondrial OS=Homo sapiens OX=9606 GN=NUDT9 PE=1 SV=1	NUDT9
13.1343	13.0882	12.9227	13.0142	12.3997	12.6002	0.917029	0.377026	1	2	Q96GQ7	Probable ATP-dependent RNA helicase DDX27 OS=Homo sapiens OX=9606 GN=DDX27 PE=1 SV=2	DDX27
15.9384	15.9862	16.12	15.4689	15.499	15.5769	2.86051	0.499955	2	3	P61289	Proteasome activator complex subunit 3 OS=Homo sapiens OX=9606 GN=PSME3 PE=1 SV=1	PSME3
17.8017	17.9388	17.78	17.3163	17.5701	16.8411	1.27782	0.597636	7	20	P37802	Transgelin-2 OS=Homo sapiens OX=9606 GN=TAGLN2 PE=1 SV=3	TAGLN2
17.5314	17.3526	17.5037	17.0223	17.445	16.9953	0.924492	0.308357	10	19	O75533	Splicing factor 3B subunit 1 OS=Homo sapiens OX=9606 GN=SF3B1 PE=1 SV=3	SF3B1
17.4835	17.3057	17.3825	16.9034	17.0545	16.8416	2.30386	0.457375	10	23	Q15637	Splicing factor 1 OS=Homo sapiens OX=9606 GN=SF1 PE=1 SV=4	SF1
11.8281	12.459	12.1546	11.6048	11.6795	11.8287	1.0749	0.442923	4	4	Q14C86	GTPase-activating protein and VPS9 domain-containing protein 1 OS=Homo sapiens OX=9606 GN=GAPVD1 PE=1 SV=2	GAPVD1
13.2603	13.0039	12.7574	12.4884	12.7843	12.5297	1.11028	0.406427	1	1	Q13438	Protein OS-9 OS=Homo sapiens OX=9606 GN=OS9 PE=1 SV=1	OS9
15.1398	15.1098	14.8674	15.448	14.6357	14.2339	0.293777	0.266458	1	1	P61964	WD repeat-containing protein 5 OS=Homo sapiens OX=9606 GN=WDR5 PE=1 SV=1	WDR5
19.5337	19.8868	19.5474	19.4776	18.208	19.0797	0.870928	0.734191	13	67	P62805	Histone H4 OS=Homo sapiens OX=9606 GN=H4C1 PE=1 SV=2	H4C1; H4C2; H4C3; H4C4; H4C5; H4C6; H4C8; H4C9; H4C11; H4C12; H4C13; H4C14; H4C15; H4-16
13.6642	13.3348	13.4196	12.9522	12.929	13.1197	1.82398	0.472566	1	2	O75348	V-type proton ATPase subunit G 1 OS=Homo sapiens OX=9606 GN=ATP6V1G1 PE=1 SV=3	ATP6V1G1
19.118	18.9881	18.8598	19.4945	18.5208	18.0228	0.284318	0.309253	9	44	O76061	Stanniocalcin-2 OS=Homo sapiens OX=9606 GN=STC2 PE=1 SV=1	STC2
17.0377	17.4692	17.2745	16.7235	16.8086	17.8062	0.148952	0.147692	5	14	O60814	Histone H2B type 1-K OS=Homo sapiens OX=9606 GN=H2BC12 PE=1 SV=3	H2BC12
14.5456	14.4053	14.5058	15.2451	14.0406	13.6799	0.126275	0.163746	1	2	Q9NQW7	Xaa-Pro aminopeptidase 1 OS=Homo sapiens OX=9606 GN=XPNPEP1 PE=1 SV=3	XPNPEP1
17.8094	17.649	17.5693	17.7392	17.1842	16.8498	0.710405	0.418158	7	21	Q12841	Follistatin-related protein 1 OS=Homo sapiens OX=9606 GN=FSTL1 PE=1 SV=1	FSTL1
19.2396	19.4268	19.2751	18.8112	17.9754	19.8601	0.323163	0.431593	9	27	P10412	Histone H1.4 OS=Homo sapiens OX=9606 GN=H1-4 PE=1 SV=2	H1-4
13.3677	13.189	13.4606	12.9072	12.8538	13.2659	1.01964	0.330085	2	2	P43686	26S proteasome regulatory subunit 6B OS=Homo sapiens OX=9606 GN=PSMC4 PE=1 SV=2	PSMC4
15.9206	15.6763	15.9046	15.5444	15.4476	15.3093	1.73228	0.400098	1	5	O00584	Ribonuclease T2 OS=Homo sapiens OX=9606 GN=RNASET2 PE=1 SV=2	RNASET2
12.95	12.6213	12.8758	12.4021	12.4374	12.4221	1.77386	0.395135	1	1	Q8TDP1	Ribonuclease H2 subunit C OS=Homo sapiens OX=9606 GN=RNASEH2C PE=1 SV=1	RNASEH2C
14.9919	15.0401	15.186	14.4457	14.8098	14.59	1.71343	0.457489	1	1	Q9GZN8	UPF0687 protein C20orf27 OS=Homo sapiens OX=9606 GN=C20orf27 PE=1 SV=3	C20orf27
14.0466	14.2255	14.301	13.7775	14.4665	13.6429	0.358127	0.228702	2	2	P11216	Glycogen phosphorylase, brain form OS=Homo sapiens OX=9606 GN=PYGB PE=1 SV=5	PYGB
12.5534	11.7896	12.3711	12.1386	10.8567	11.9378	0.574618	0.593667	3	3	P14923	Junction plakoglobin OS=Homo sapiens OX=9606 GN=JUP PE=1 SV=3	JUP
13.667	13.5159	13.3413	13.1999	13.0873	13.0768	1.71522	0.386734	2	2	P27824	Calnexin OS=Homo sapiens OX=9606 GN=CANX PE=1 SV=2	CANX
13.4066	13.2439	13.0208	11.9384	13.1067	12.8159	0.75226	0.60342	1	2	Q9UKY7	Protein CDV3 homolog OS=Homo sapiens OX=9606 GN=CDV3 PE=1 SV=1	CDV3
12.3047	12.0555	12.513	12.2566	11.4507	11.8781	0.7348	0.42923	1	1	O00303	Eukaryotic translation initiation factor 3 subunit F OS=Homo sapiens OX=9606 GN=EIF3F PE=1 SV=1	EIF3F
19.1732	19.1902	19.1865	19.0804	18.7632	18.6058	1.23363	0.366833	27	60	Q02818	Nucleobindin-1 OS=Homo sapiens OX=9606 GN=NUCB1 PE=1 SV=4	NUCB1
13.5496	13.542	13.562	12.942	13.7283	13.1273	0.529133	0.285316	4	4	P56192	Methionine--tRNA ligase, cytoplasmic OS=Homo sapiens OX=9606 GN=MARS PE=1 SV=2	MARS1
11.8515	12.0226	11.6831	10.949	11.4313	11.7496	0.877338	0.475775	2	2	Q8N4P3	Guanosine-3',5'-bis(diphosphate) 3'-pyrophosphohydrolase MESH1 OS=Homo sapiens OX=9606 GN=HDDC3 PE=1 SV=3	HDDC3
12.8972	13.3602	13.1033	12.6532	13.0346	12.6842	0.843714	0.329568	2	2	Q9UBQ5	Eukaryotic translation initiation factor 3 subunit K OS=Homo sapiens OX=9606 GN=EIF3K PE=1 SV=1	EIF3K
16.1627	15.7745	15.9262	15.8114	15.2974	15.5074	1.0436	0.415712	4	6	Q05519	Serine/arginine-rich splicing factor 11 OS=Homo sapiens OX=9606 GN=SRSF11 PE=1 SV=1	SRSF11
13.1744	13.2286	13.2971	12.7029	12.8141	14.0203	0.0437369	0.0542596	4	12	O14744	Protein arginine N-methyltransferase 5 OS=Homo sapiens OX=9606 GN=PRMT5 PE=1 SV=4	PRMT5
15.5239	15.2117	15.5207	14.7693	15.1087	15.2559	0.988746	0.374107	3	4	Q92615	La-related protein 4B OS=Homo sapiens OX=9606 GN=LARP4B PE=1 SV=3	LARP4B
14.5083	14.228	14.3694	13.8354	14.317	13.9578	0.936966	0.331869	1	2	P55769	NHP2-like protein 1 OS=Homo sapiens OX=9606 GN=SNU13 PE=1 SV=3	SNU13
13.106	12.9362	12.2707	12.5251	12.6149	11.8461	0.557136	0.442278	2	2	Q96AT1	Uncharacterized protein KIAA1143 OS=Homo sapiens OX=9606 GN=KIAA1143 PE=1 SV=2	KIAA1143
16.4413	16.2502	16.1725	16.1048	15.8418	15.7619	1.37483	0.385178	4	5	Q96EP5	DAZ-associated protein 1 OS=Homo sapiens OX=9606 GN=DAZAP1 PE=1 SV=1	DAZAP1
11.8101	11.5776	10.7855	11.4887	11.1697	10.4888	0.328869	0.342005	1	1	Q9Y262	Eukaryotic translation initiation factor 3 subunit L OS=Homo sapiens OX=9606 GN=EIF3L PE=1 SV=1	EIF3L
14.295	13.9046	14.1697	13.9109	13.4217	13.7618	1.08036	0.42499	1	2	Q6UXT8	ALK and LTK ligand 1 OS=Homo sapiens OX=9606 GN=ALKAL1 PE=1 SV=1	ALKAL1
14.7288	14.5246	14.2638	14.7996	13.2414	14.1174	0.408567	0.45295	4	5	P10645	Chromogranin-A OS=Homo sapiens OX=9606 GN=CHGA PE=1 SV=7	CHGA
14.5518	14.0867	14.4562	14.0239	14.3729	14.0493	0.525661	0.21619	4	4	Q7L014	Probable ATP-dependent RNA helicase DDX46 OS=Homo sapiens OX=9606 GN=DDX46 PE=1 SV=2	DDX46
17.0778	16.9946	16.9006	16.7637	16.5944	15.9872	1.05688	0.542587	3	5	O14950	Myosin regulatory light chain 12B OS=Homo sapiens OX=9606 GN=MYL12B PE=1 SV=2	MYL12B
17.1717	17.0022	16.9797	16.6031	16.8526	16.534	1.5634	0.387986	9	15	P62633	Cellular nucleic acid-binding protein OS=Homo sapiens OX=9606 GN=CNBP PE=1 SV=1	CNBP
15.5553	15.3907	15.4588	15.0629	15.4786	14.9733	0.845985	0.296636	2	2	Q15181	Inorganic pyrophosphatase OS=Homo sapiens OX=9606 GN=PPA1 PE=1 SV=2	PPA1
18.5182	18.2416	18.3164	17.9716	17.9236	17.6972	1.85767	0.494615	13	41	P29692	Elongation factor 1-delta OS=Homo sapiens OX=9606 GN=EEF1D PE=1 SV=5	EEF1D
16.9365	16.6031	16.8418	16.4176	16.4493	16.5317	1.45123	0.327564	6	10	Q9NYF8	Bcl-2-associated transcription factor 1 OS=Homo sapiens OX=9606 GN=BCLAF1 PE=1 SV=2	BCLAF1
18.2301	18.2448	18.291	17.8528	18.6366	17.7062	0.261918	0.190114	11	28	P16949	Stathmin OS=Homo sapiens OX=9606 GN=STMN1 PE=1 SV=3	STMN1
13.6896	13.5729	13.0061	13.1812	13.1489	13.3048	0.415452	0.211247	4	6	P48643	T-complex protein 1 subunit epsilon OS=Homo sapiens OX=9606 GN=CCT5 PE=1 SV=1	CCT5
16.462	16.7711	16.4417	16.3232	15.6001	16.0705	1.11097	0.560352	17	223	Q71DI3	Histone H3.2 OS=Homo sapiens OX=9606 GN=HIST2H3A PE=1 SV=3	H3C15; H3C14; H3C13
13.4777	13.4648	13.3418	13.1555	12.9101	13.0746	1.97563	0.381361	2	2	O00410	Importin-5 OS=Homo sapiens OX=9606 GN=IPO5 PE=1 SV=4	IPO5
12.7113	12.6335	12.4736	12.7799	12.2449	11.5299	0.49886	0.421267	4	4	Q9H773	dCTP pyrophosphatase 1 OS=Homo sapiens OX=9606 GN=DCTPP1 PE=1 SV=1	DCTPP1
17.9374	17.7253	17.6591	16.9785	17.5196	17.337	1.29247	0.495571	7	12	P41250	Glycine--tRNA ligase OS=Homo sapiens OX=9606 GN=GARS1 PE=1 SV=3	GARS1
18.5398	19.0932	18.776	18.3905	17.562	18.8787	0.560352	0.52591	6	22	P23527	Histone H2B type 1-O OS=Homo sapiens OX=9606 GN=HIST1H2BO PE=1 SV=3	H2BC17
15.8786	15.8034	15.8971	15.4748	15.4937	15.5546	3.14729	0.352011	2	5	P82970	High mobility group nucleosome-binding domain-containing protein 5 OS=Homo sapiens OX=9606 GN=HMGN5 PE=1 SV=1	HMGN5
14.8401	14.5041	14.4605	14.5299	14.1192	13.7378	0.850079	0.472592	2	4	P55081	Microfibrillar-associated protein 1 OS=Homo sapiens OX=9606 GN=MFAP1 PE=1 SV=2	MFAP1
13.8199	13.7975	13.9048	13.4351	13.3714	13.5838	2.22181	0.377341	1	2	Q9Y3B4	Splicing factor 3B subunit 6 OS=Homo sapiens OX=9606 GN=SF3B6 PE=1 SV=1	SF3B6
16.2734	16.2826	16.1407	16.4672	15.8911	15.3053	0.435854	0.344379	3	3	Q9UII2	ATPase inhibitor, mitochondrial OS=Homo sapiens OX=9606 GN=ATP5IF1 PE=1 SV=1	ATP5IF1
19.4286	19.2278	19.2912	19.3563	18.9116	18.8896	0.740229	0.263348	23	86	Q07955	Serine/arginine-rich splicing factor 1 OS=Homo sapiens OX=9606 GN=SRSF1 PE=1 SV=2	SRSF1
13.8452	13.791	13.6833	13.4123	13.3984	13.4798	2.50782	0.342989	1	1	Q13155	Aminoacyl tRNA synthase complex-interacting multifunctional protein 2 OS=Homo sapiens OX=9606 GN=AIMP2 PE=1 SV=2	AIMP2
13.676	13.4501	13.2576	12.9907	13.0719	13.2622	1.14292	0.352937	4	5	P84090	Enhancer of rudimentary homolog OS=Homo sapiens OX=9606 GN=ERH PE=1 SV=1	ERH
14.1343	13.9478	14.0271	13.2714	14.3101	13.6497	0.402086	0.292671	2	2	Q15785	Mitochondrial import receptor subunit TOM34 OS=Homo sapiens OX=9606 GN=TOMM34 PE=1 SV=2	TOMM34
14.5429	14.5062	14.3982	14.1868	14.1305	13.9782	2.14281	0.383931	4	5	O95793	Double-stranded RNA-binding protein Staufen homolog 1 OS=Homo sapiens OX=9606 GN=STAU1 PE=1 SV=2	STAU1
13.2741	12.6079	12.8185	13.0902	12.2931	12.4429	0.39192	0.291457	3	3	P06280	Alpha-galactosidase A OS=Homo sapiens OX=9606 GN=GLA PE=1 SV=1	GLA
16.5709	16.6587	16.7067	16.7694	15.8719	16.2844	0.571074	0.336902	8	15	P36955	Pigment epithelium-derived factor OS=Homo sapiens OX=9606 GN=SERPINF1 PE=1 SV=4	SERPINF1
15.2111	15.0152	14.9681	15.2275	14.4999	14.645	0.512245	0.27398	5	6	P09496	Clathrin light chain A OS=Homo sapiens OX=9606 GN=CLTA PE=1 SV=1	CLTA
13.5239	13.3032	13.63	13.9176	13.1588	12.612	0.261465	0.256212	2	3	Q15651	High mobility group nucleosome-binding domain-containing protein 3 OS=Homo sapiens OX=9606 GN=HMGN3 PE=1 SV=2	HMGN3
14.7552	14.6685	14.7664	14.2007	14.6466	14.3902	1.12392	0.317522	6	7	Q04323	UBX domain-containing protein 1 OS=Homo sapiens OX=9606 GN=UBXN1 PE=1 SV=2	UBXN1
14.9171	14.8057	14.5366	15.2612	14.2484	14.4409	0.113041	0.102999	3	3	P00736	Complement C1r subcomponent OS=Homo sapiens OX=9606 GN=C1R PE=1 SV=2	C1R
12.0406	12.1719	12.3061	11.8073	12.759	11.7755	0.0616818	0.0589326	3	4	Q96C90	Protein phosphatase 1 regulatory subunit 14B OS=Homo sapiens OX=9606 GN=PPP1R14B PE=1 SV=3	PPP1R14B
14.9175	14.5797	14.8883	14.5275	14.7435	14.4987	0.705167	0.20527	4	5	P46108	Adapter molecule crk OS=Homo sapiens OX=9606 GN=CRK PE=1 SV=2	CRK
17.0232	16.9444	16.9986	16.4861	16.7246	16.6396	2.14244	0.371993	1	5	Q15185	Prostaglandin E synthase 3 OS=Homo sapiens OX=9606 GN=PTGES3 PE=1 SV=1	PTGES3
12.0532	11.4998	11.3368	NaN	10.7638	11.5194	0.51375	0.488305	1	1	Q6WKZ4	Rab11 family-interacting protein 1 OS=Homo sapiens OX=9606 GN=RAB11FIP1 PE=1 SV=3	RAB11FIP1
12.0566	11.9639	11.215	12.0403	11.1379	11.6072	0.150081	0.150039	1	1	Q12849	G-rich sequence factor 1 OS=Homo sapiens OX=9606 GN=GRSF1 PE=1 SV=3	GRSF1
15.4628	15.2899	15.4216	15.338	15.0657	15.0327	1.05136	0.245924	1	1	Q96HY6	DDRGK domain-containing protein 1 OS=Homo sapiens OX=9606 GN=DDRGK1 PE=1 SV=2	DDRGK1
15.8583	15.8052	15.8206	15.4692	15.4656	15.145	1.90121	0.468087	1	2	Q13564	NEDD8-activating enzyme E1 regulatory subunit OS=Homo sapiens OX=9606 GN=NAE1 PE=1 SV=1	NAE1
15.0995	15.1426	15.1987	14.7898	15.0234	14.58	1.24922	0.34919	7	11	Q01469	Fatty acid-binding protein 5 OS=Homo sapiens OX=9606 GN=FABP5 PE=1 SV=3	FABP5
15.1051	15.0488	14.9985	14.9784	14.4558	14.6963	1.03825	0.340668	3	3	P41221	Protein Wnt-5a OS=Homo sapiens OX=9606 GN=WNT5A PE=1 SV=2	WNT5A
12.4847	12.2708	11.9462	12.4378	11.7326	11.9203	0.317523	0.203657	2	3	P52701	DNA mismatch repair protein Msh6 OS=Homo sapiens OX=9606 GN=MSH6 PE=1 SV=2	MSH6
16.3559	16.2066	16.2152	15.7416	16.1535	15.8653	1.21369	0.339085	7	10	P42166	Lamina-associated polypeptide 2, isoform alpha OS=Homo sapiens OX=9606 GN=TMPO PE=1 SV=2	TMPO
17.2328	17.1593	17.115	18.1239	16.6508	16.8097	0.0182617	-0.0257142	9	17	Q9HCB6	Spondin-1 OS=Homo sapiens OX=9606 GN=SPON1 PE=1 SV=2	SPON1
12.829	12.9956	12.8748	12.5285	12.6229	12.4819	2.27026	0.355336	2	2	O00743	Serine/threonine-protein phosphatase 6 catalytic subunit OS=Homo sapiens OX=9606 GN=PPP6C PE=1 SV=1	PPP6C
15.3112	15.2697	15.2806	14.6259	14.9366	14.9584	1.84006	0.446884	5	8	P04792	Heat shock protein beta-1 OS=Homo sapiens OX=9606 GN=HSPB1 PE=1 SV=2	HSPB1
15.9057	15.7419	15.7573	15.3811	15.6819	15.4163	1.33252	0.308556	2	3	Q9Y333	U6 snRNA-associated Sm-like protein LSm2 OS=Homo sapiens OX=9606 GN=LSM2 PE=1 SV=1	LSM2
14.6789	14.6298	14.5603	14.291	15.0711	13.4549	0.305146	0.350655	6	10	O60279	Sushi domain-containing protein 5 OS=Homo sapiens OX=9606 GN=SUSD5 PE=1 SV=3	SUSD5
14.7604	14.4464	14.6405	14.3018	14.1868	14.3497	1.50383	0.336378	3	4	P78318	Immunoglobulin-binding protein 1 OS=Homo sapiens OX=9606 GN=IGBP1 PE=1 SV=1	IGBP1
11.0397	11.5245	11.7083	NaN	10.7645	11.6105	0.220543	0.236636	1	1	Q99590	Protein SCAF11 OS=Homo sapiens OX=9606 GN=SCAF11 PE=1 SV=2	SCAF11
12.7047	12.4033	12.105	11.8819	12.0664	12.1526	0.907435	0.370687	4	4	O60885	Bromodomain-containing protein 4 OS=Homo sapiens OX=9606 GN=BRD4 PE=1 SV=2	BRD4
13.1002	12.913	13.2355	13.3301	12.466	12.7634	0.353586	0.229734	3	4	Q8NCH0	Carbohydrate sulfotransferase 14 OS=Homo sapiens OX=9606 GN=CHST14 PE=1 SV=2	CHST14
15.7454	15.6516	15.8627	15.4118	15.6024	15.015	1.0504	0.41019	4	11	O15347	High mobility group protein B3 OS=Homo sapiens OX=9606 GN=HMGB3 PE=1 SV=4	HMGB3
14.5245	14.3609	14.5194	14.1869	14.6125	13.768	0.486597	0.27912	1	1	Q8TF09	Dynein light chain roadblock-type 2 OS=Homo sapiens OX=9606 GN=DYNLRB2 PE=1 SV=1	DYNLRB2
13.7405	13.735	13.9037	14.2013	13.4123	13.3921	0.173292	0.124538	5	6	Q9Y2B0	Protein canopy homolog 2 OS=Homo sapiens OX=9606 GN=CNPY2 PE=1 SV=1	CNPY2
12.6816	11.8816	12.0432	12.025	11.4082	NaN	0.520364	0.485542	2	2	P20810	Calpastatin OS=Homo sapiens OX=9606 GN=CAST PE=1 SV=4	CAST
16.4339	16.1947	16.2765	15.951	16.6016	15.8814	0.260954	0.157052	3	4	O00299	Chloride intracellular channel protein 1 OS=Homo sapiens OX=9606 GN=CLIC1 PE=1 SV=4	CLIC1
12.8415	12.8946	12.4058	11.5669	12.5317	12.5165	0.648562	0.508989	3	3	Q8ND56	Protein LSM14 homolog A OS=Homo sapiens OX=9606 GN=LSM14A PE=1 SV=3	LSM14A
12.283	12.0697	12.5165	11.411	13.2197	11.958	0.0587542	0.0934941	2	3	P00374	Dihydrofolate reductase OS=Homo sapiens OX=9606 GN=DHFR PE=1 SV=2	DHFR
15.5168	15.3751	15.4861	14.7332	15.3099	15.1626	1.02955	0.3908	2	3	O14980	Exportin-1 OS=Homo sapiens OX=9606 GN=XPO1 PE=1 SV=1	XPO1
16.2916	16.0395	16.0808	16.2535	15.7521	15.7582	0.516423	0.216028	1	3	Q12905	Interleukin enhancer-binding factor 2 OS=Homo sapiens OX=9606 GN=ILF2 PE=1 SV=2	ILF2
16.2095	16.0555	15.8349	15.4913	15.7353	15.8236	1.11695	0.349856	13	18	P43243	Matrin-3 OS=Homo sapiens OX=9606 GN=MATR3 PE=1 SV=2	MATR3
12.9294	13.1247	13.2215	12.9946	12.8061	12.018	0.713121	0.485686	1	1	P04818	Thymidylate synthase OS=Homo sapiens OX=9606 GN=TYMS PE=1 SV=3	TYMS
16.2404	15.9664	15.9129	15.1872	15.6532	15.6574	1.35758	0.540627	9	12	Q9BXP5	Serrate RNA effector molecule homolog OS=Homo sapiens OX=9606 GN=SRRT PE=1 SV=1	SRRT
16.9212	16.9231	16.9925	16.4317	17.0802	16.6118	0.538875	0.237725	6	12	P46109	Crk-like protein OS=Homo sapiens OX=9606 GN=CRKL PE=1 SV=1	CRKL
16.2024	15.983	15.9729	16.4603	15.3762	15.6718	0.259814	0.216657	4	8	Q9UNN8	Endothelial protein C receptor OS=Homo sapiens OX=9606 GN=PROCR PE=1 SV=1	PROCR
12.7826	12.534	12.5972	11.812	12.2926	12.2862	1.35034	0.507649	3	3	Q8N163	Cell cycle and apoptosis regulator protein 2 OS=Homo sapiens OX=9606 GN=CCAR2 PE=1 SV=2	CCAR2
15.8683	15.8456	15.8843	15.5617	15.6619	15.5043	2.44285	0.290118	7	9	Q13573	SNW domain-containing protein 1 OS=Homo sapiens OX=9606 GN=SNW1 PE=1 SV=1	SNW1
16.6863	16.4198	16.4045	16.0277	16.1373	16.1171	1.86376	0.409525	17	19	O00571	ATP-dependent RNA helicase DDX3X OS=Homo sapiens OX=9606 GN=DDX3X PE=1 SV=3	DDX3X
14.3794	14.0612	14.0205	14.2727	13.7632	13.5365	0.531634	0.296229	3	3	O75368	SH3 domain-binding glutamic acid-rich-like protein OS=Homo sapiens OX=9606 GN=SH3BGRL PE=1 SV=1	SH3BGRL
12.8186	12.7773	12.8461	12.5241	12.8272	12.3441	0.808761	0.248918	1	1	Q8IY81	pre-rRNA 2'-O-ribose RNA methyltransferase FTSJ3 OS=Homo sapiens OX=9606 GN=FTSJ3 PE=1 SV=2	FTSJ3
15.0213	15.0354	14.8918	14.9273	14.7284	14.4905	0.930796	0.267419	4	7	P08397	Porphobilinogen deaminase OS=Homo sapiens OX=9606 GN=HMBS PE=1 SV=2	HMBS
13.4468	16.4581	13.9597	13.6678	13.3823	14.3489	0.350672	0.821879	3	4	Q15323	Keratin, type I cuticular Ha1 OS=Homo sapiens OX=9606 GN=KRT31 PE=1 SV=3	KRT31
18.5876	18.5572	18.5728	18.2812	18.684	18.0826	0.559061	0.223264	12	55	P01034	Cystatin-C OS=Homo sapiens OX=9606 GN=CST3 PE=1 SV=1	CST3
15.761	15.4419	15.6449	15.6215	15.3247	15.3535	0.61837	0.182718	5	8	O60271	C-Jun-amino-terminal kinase-interacting protein 4 OS=Homo sapiens OX=9606 GN=SPAG9 PE=1 SV=4	SPAG9
12.0495	11.1414	11.9438	11.922	11.6558	11.545	0.00418516	0.0039355	1	1	Q96G46	tRNA-dihydrouridine(47) synthase [NAD(P)(+)]-like OS=Homo sapiens OX=9606 GN=DUS3L PE=1 SV=2	DUS3L
13.0262	12.8589	12.8115	12.232	12.5722	13.1338	0.394314	0.25288	1	1	P18846	Cyclic AMP-dependent transcription factor ATF-1 OS=Homo sapiens OX=9606 GN=ATF1 PE=1 SV=2	ATF1
12.6265	12.7329	12.1961	13.9895	11.9048	12.344	0.127335	-0.227606	2	3	P52926	High mobility group protein HMGI-C OS=Homo sapiens OX=9606 GN=HMGA2 PE=1 SV=1	HMGA2
16.4141	16.3376	16.4507	15.9928	16.5224	16.1316	0.499204	0.185172	6	13	P23526	Adenosylhomocysteinase OS=Homo sapiens OX=9606 GN=AHCY PE=1 SV=4	AHCY
17.6547	17.421	17.4297	16.6529	17.1476	17.4323	0.817719	0.424187	11	17	Q13428	Treacle protein OS=Homo sapiens OX=9606 GN=TCOF1 PE=1 SV=3	TCOF1
15.134	14.9904	14.8903	14.5382	14.7124	14.988	0.80391	0.258725	3	6	Q7RTV0	PHD finger-like domain-containing protein 5A OS=Homo sapiens OX=9606 GN=PHF5A PE=1 SV=1	PHF5A
12.7846	12.7596	12.5934	12.3506	12.4828	12.6241	1.07458	0.226672	1	1	Q86XE0	Sorting nexin-32 OS=Homo sapiens OX=9606 GN=SNX32 PE=1 SV=1	SNX32
14.3603	14.717	14.6764	14.4258	14.4038	14.3717	0.742183	0.18413	1	2	Q9H2P9	Diphthine methyl ester synthase OS=Homo sapiens OX=9606 GN=DPH5 PE=1 SV=2	DPH5
15.5544	15.3435	15.3895	14.9419	15.4026	15.1169	0.860692	0.275325	5	7	Q15020	Squamous cell carcinoma antigen recognized by T-cells 3 OS=Homo sapiens OX=9606 GN=SART3 PE=1 SV=1	SART3
14.8339	14.8534	14.6067	14.5282	14.5626	14.8577	0.367097	0.115194	4	6	P17900	Ganglioside GM2 activator OS=Homo sapiens OX=9606 GN=GM2A PE=1 SV=4	GM2A
11.5117	11.8249	11.8041	12.1024	11.2856	11.5338	0.0999771	0.0730057	1	1	Q9C0I1	Myotubularin-related protein 12 OS=Homo sapiens OX=9606 GN=MTMR12 PE=1 SV=2	MTMR12
12.6379	12.3896	12.6131	12.642	12.3428	11.7262	0.478937	0.309853	1	1	P10646	Tissue factor pathway inhibitor OS=Homo sapiens OX=9606 GN=TFPI PE=1 SV=1	TFPI
14.3404	14.299	14.3472	14.9575	13.8538	14.0706	0.0348915	0.0348628	6	10	Q9UHI8	A disintegrin and metalloproteinase with thrombospondin motifs 1 OS=Homo sapiens OX=9606 GN=ADAMTS1 PE=1 SV=4	ADAMTS1
13.8414	13.4489	13.67	12.858	13.6461	13.4009	0.608935	0.351793	2	2	O43488	Aflatoxin B1 aldehyde reductase member 2 OS=Homo sapiens OX=9606 GN=AKR7A2 PE=1 SV=3	AKR7A2
12.848	12.5766	12.3943	13.2397	12.3075	12.018	0.0759366	0.0845404	1	1	Q9NYV4	Cyclin-dependent kinase 12 OS=Homo sapiens OX=9606 GN=CDK12 PE=1 SV=2	CDK12
20.8045	21.0101	20.9172	20.6491	21.2481	20.4456	0.201435	0.129652	15	80	P06733	Alpha-enolase OS=Homo sapiens OX=9606 GN=ENO1 PE=1 SV=2	ENO1
13.4314	12.8366	13.3138	11.9775	13.048	13.2175	0.447784	0.446266	1	1	P19388	DNA-directed RNA polymerases I, II, and III subunit RPABC1 OS=Homo sapiens OX=9606 GN=POLR2E PE=1 SV=4	POLR2E
12.4787	12.7082	12.759	12.5545	12.2195	12.4428	0.863475	0.243016	1	1	P23919	Thymidylate kinase OS=Homo sapiens OX=9606 GN=DTYMK PE=1 SV=4	DTYMK
12.5647	12.8004	12.7858	13.7832	12.0008	12.5218	0.0325809	-0.0516167	1	1	P34910	Protein EVI2B OS=Homo sapiens OX=9606 GN=EVI2B PE=1 SV=2	EVI2B
12.8632	12.806	12.5215	12.9028	12.2929	12.5422	0.296944	0.150928	3	4	Q15904	V-type proton ATPase subunit S1 OS=Homo sapiens OX=9606 GN=ATP6AP1 PE=1 SV=2	ATP6AP1
13.444	13.1372	13.04	12.245	12.9937	12.8759	0.892319	0.502218	3	3	Q15014	Mortality factor 4-like protein 2 OS=Homo sapiens OX=9606 GN=MORF4L2 PE=1 SV=1	MORF4L2
13.214	13.3559	13.6967	12.8965	13.1576	13.095	1.07137	0.372512	1	2	P56270	Myc-associated zinc finger protein OS=Homo sapiens OX=9606 GN=MAZ PE=1 SV=1	MAZ
15.74	15.4924	15.6214	15.2254	15.383	15.3636	1.5552	0.293912	5	8	O60828	Polyglutamine-binding protein 1 OS=Homo sapiens OX=9606 GN=PQBP1 PE=1 SV=1	PQBP1
15.1223	15.088	14.9779	14.8308	14.8911	14.8012	1.91532	0.22167	2	2	Q96AT9	Ribulose-phosphate 3-epimerase OS=Homo sapiens OX=9606 GN=RPE PE=1 SV=1	RPE
13.6809	13.3209	13.3482	13.0127	13.0919	13.4958	0.590033	0.24983	2	2	Q8WZA0	Protein LZIC OS=Homo sapiens OX=9606 GN=LZIC PE=1 SV=1	LZIC
17.847	17.8592	17.8385	18.1242	17.5909	17.4406	0.247273	0.12967	11	27	Q9H4F8	SPARC-related modular calcium-binding protein 1 OS=Homo sapiens OX=9606 GN=SMOC1 PE=1 SV=1	SMOC1
11.7313	11.4638	11.6237	11.4818	11.3547	11.3687	1.09891	0.204496	1	1	P42696	RNA-binding protein 34 OS=Homo sapiens OX=9606 GN=RBM34 PE=1 SV=2	RBM34
12.5571	12.7014	12.8924	12.9138	12.4346	12.4489	0.252911	0.117854	1	1	Q14684	Ribosomal RNA processing protein 1 homolog B OS=Homo sapiens OX=9606 GN=RRP1B PE=1 SV=3	RRP1B
15.1191	14.8852	15.0902	14.6307	14.9693	14.8386	0.823358	0.218667	1	2	Q9P016	Thymocyte nuclear protein 1 OS=Homo sapiens OX=9606 GN=THYN1 PE=1 SV=1	THYN1
17.2199	17.1425	17.1625	16.7398	17.0693	16.9112	1.28407	0.26821	7	11	P47756	F-actin-capping protein subunit beta OS=Homo sapiens OX=9606 GN=CAPZB PE=1 SV=4	CAPZB
12.4529	12.2973	12.2408	12.0463	12.5938	11.94	0.256644	0.137001	1	1	P24941	Cyclin-dependent kinase 2 OS=Homo sapiens OX=9606 GN=CDK2 PE=1 SV=2	CDK2
12.1192	11.9758	12.4544	12.2287	11.8701	11.5081	0.552608	0.314153	1	1	Q13427	Peptidyl-prolyl cis-trans isomerase G OS=Homo sapiens OX=9606 GN=PPIG PE=1 SV=2	PPIG
13.2168	13.2014	13.3641	12.968	12.8713	13.0201	1.97893	0.307614	2	3	Q15021	Condensin complex subunit 1 OS=Homo sapiens OX=9606 GN=NCAPD2 PE=1 SV=3	NCAPD2
15.7176	15.6863	15.7498	14.8511	15.754	15.4707	0.602124	0.359309	2	3	P61758	Prefoldin subunit 3 OS=Homo sapiens OX=9606 GN=VBP1 PE=1 SV=4	VBP1
11.7634	11.7652	11.1698	11.318	11.5165	12.3864	0.171905	-0.17416	1	1	Q9P2E2	Kinesin-like protein KIF17 OS=Homo sapiens OX=9606 GN=KIF17 PE=2 SV=3	KIF17
12.4351	12.4386	12.3309	12.0645	12.7987	12.1892	0.0778064	0.0507177	1	1	Q15004	PCNA-associated factor OS=Homo sapiens OX=9606 GN=PCLAF PE=1 SV=1	PCLAF
13.4402	13.2152	12.9916	12.9698	13.4226	12.7404	0.290534	0.171429	1	1	P45973	Chromobox protein homolog 5 OS=Homo sapiens OX=9606 GN=CBX5 PE=1 SV=1	CBX5
14.958	15.0789	15.2373	14.8378	15.0835	14.6957	0.719687	0.219051	4	4	O43447	Peptidyl-prolyl cis-trans isomerase H OS=Homo sapiens OX=9606 GN=PPIH PE=1 SV=1	PPIH
16.6551	16.3907	16.4996	16.3764	16.2597	16.0785	1.12514	0.276904	8	11	P35269	General transcription factor IIF subunit 1 OS=Homo sapiens OX=9606 GN=GTF2F1 PE=1 SV=2	GTF2F1
14.8095	14.8458	14.7064	14.219	15.065	14.5716	0.27165	0.168731	3	6	P62942	Peptidyl-prolyl cis-trans isomerase FKBP1A OS=Homo sapiens OX=9606 GN=FKBP1A PE=1 SV=2	FKBP1A
13.9094	13.9447	14.0315	13.4708	13.9906	13.7107	0.70195	0.237819	2	4	Q9Y2V2	Calcium-regulated heat-stable protein 1 OS=Homo sapiens OX=9606 GN=CARHSP1 PE=1 SV=2	CARHSP1
14.8508	14.7368	14.9105	14.4602	14.8	14.6187	0.868459	0.206444	2	3	O43583	Density-regulated protein OS=Homo sapiens OX=9606 GN=DENR PE=1 SV=2	DENR
13.6856	13.4846	13.8473	12.9042	13.4743	13.4574	0.852533	0.393879	1	2	P61201	COP9 signalosome complex subunit 2 OS=Homo sapiens OX=9606 GN=COPS2 PE=1 SV=1	COPS2
12.9992	12.713	13.2034	12.8013	12.7715	12.7677	0.601913	0.191703	1	1	Q14696	LRP chaperone MESD OS=Homo sapiens OX=9606 GN=MESD PE=1 SV=2	MESD
15.4196	15.2292	15.4098	15.0135	15.5858	15.1833	0.195575	0.0919835	2	4	A6NHG4	D-dopachrome decarboxylase-like protein OS=Homo sapiens OX=9606 GN=DDTL PE=2 SV=1	DDTL
14.6257	14.8559	14.6388	14.9443	14.4126	13.8937	0.391628	0.28992	2	2	P53634	Dipeptidyl peptidase 1 OS=Homo sapiens OX=9606 GN=CTSC PE=1 SV=2	CTSC
14.8558	14.8296	14.8895	14.6091	14.8518	14.6313	0.948532	0.160882	1	3	Q99627	COP9 signalosome complex subunit 8 OS=Homo sapiens OX=9606 GN=COPS8 PE=1 SV=1	COPS8
15.2387	15.1321	15.2634	15.4728	15.0157	14.7993	0.22248	0.115481	14	36	P16989	Y-box-binding protein 3 OS=Homo sapiens OX=9606 GN=YBX3 PE=1 SV=4	YBX3
14.3136	14.2867	14.4625	14.0907	14.3759	14.0887	0.701454	0.169143	2	2	Q92979	Ribosomal RNA small subunit methyltransferase NEP1 OS=Homo sapiens OX=9606 GN=EMG1 PE=1 SV=4	EMG1
15.6407	15.6763	15.7211	15.4028	15.9069	15.454	0.220383	0.0915047	2	3	Q9Y4Z0	U6 snRNA-associated Sm-like protein LSm4 OS=Homo sapiens OX=9606 GN=LSM4 PE=1 SV=1	LSM4
16.8199	16.7146	16.6823	16.4931	16.764	16.3904	0.731098	0.189768	4	16	Q13526	Peptidyl-prolyl cis-trans isomerase NIMA-interacting 1 OS=Homo sapiens OX=9606 GN=PIN1 PE=1 SV=1	PIN1
17.8189	17.792	17.9462	16.9934	17.8388	17.5976	0.665775	0.375791	10	24	P82979	SAP domain-containing ribonucleoprotein OS=Homo sapiens OX=9606 GN=SARNP PE=1 SV=3	SARNP
15.5907	15.5873	15.6447	15.0083	15.3698	15.4999	0.996377	0.314921	2	3	P25685	DnaJ homolog subfamily B member 1 OS=Homo sapiens OX=9606 GN=DNAJB1 PE=1 SV=4	DNAJB1
15.5569	15.7419	15.6176	15.3972	16.8827	15.2984	0.160812	-0.22067	4	5	P30086	Phosphatidylethanolamine-binding protein 1 OS=Homo sapiens OX=9606 GN=PEBP1 PE=1 SV=3	PEBP1
12.4421	12.0322	11.6442	11.6728	11.8122	12.3543	0.108372	0.0930662	3	3	P51532	Transcription activator BRG1 OS=Homo sapiens OX=9606 GN=SMARCA4 PE=1 SV=2	SMARCA4
14.1317	14.3162	14.4329	14.097	14.3697	13.8638	0.465307	0.183408	2	2	Q9UNH7	Sorting nexin-6 OS=Homo sapiens OX=9606 GN=SNX6 PE=1 SV=1	SNX6
15.3076	15.4055	15.2288	15.0888	15.097	14.7676	1.28832	0.329496	4	8	Q16630	Cleavage and polyadenylation specificity factor subunit 6 OS=Homo sapiens OX=9606 GN=CPSF6 PE=1 SV=2	CPSF6
11.1525	12.2679	12.238	11.8656	12.0872	12.0201	0.101037	-0.104849	1	1	Q9ULW0	Targeting protein for Xklp2 OS=Homo sapiens OX=9606 GN=TPX2 PE=1 SV=2	TPX2
18.8005	18.733	18.6886	18.614	18.5186	18.1242	0.983187	0.32177	14	26	Q13263	Transcription intermediary factor 1-beta OS=Homo sapiens OX=9606 GN=TRIM28 PE=1 SV=5	TRIM28
12.5878	12.7224	12.3414	12.5455	12.3751	11.7632	0.543199	0.322582	1	1	Q8WYP5	Protein ELYS OS=Homo sapiens OX=9606 GN=AHCTF1 PE=1 SV=3	AHCTF1
11.5319	11.8762	10.2933	11.7308	10.9088	NaN	0.0414685	-0.0860233	1	1	Q96DF8	Splicing factor ESS-2 homolog OS=Homo sapiens OX=9606 GN=ESS2 PE=1 SV=1	ESS2
14.1766	14.4027	14.2009	14.0317	13.9162	13.9889	1.62326	0.281118	1	3	Q9UM13	Anaphase-promoting complex subunit 10 OS=Homo sapiens OX=9606 GN=ANAPC10 PE=1 SV=1	ANAPC10
19.3732	19.179	19.3205	19.309	19.1086	18.0729	0.522786	0.460769	6	26	Q9H1E3	Nuclear ubiquitous casein and cyclin-dependent kinase substrate 1 OS=Homo sapiens OX=9606 GN=NUCKS1 PE=1 SV=1	NUCKS1
13.5709	13.421	13.3598	13.5703	13.145	13.2095	0.413163	0.142316	1	1	P07305	Histone H1.0 OS=Homo sapiens OX=9606 GN=H1-0 PE=1 SV=3	H1-0
13.5918	13.3091	13.3776	13.1669	13.3626	13.0269	0.865608	0.240714	3	3	Q66K74	Microtubule-associated protein 1S OS=Homo sapiens OX=9606 GN=MAP1S PE=1 SV=2	MAP1S
13.9226	13.8132	13.7756	14.2459	13.5683	13.6057	0.0465373	0.0305014	2	2	Q9Y657	Spindlin-1 OS=Homo sapiens OX=9606 GN=SPIN1 PE=1 SV=3	SPIN1
15.0732	14.9235	14.9101	14.8835	14.6158	14.7199	1.14874	0.229164	4	5	P42285	Exosome RNA helicase MTR4 OS=Homo sapiens OX=9606 GN=MTREX PE=1 SV=3	MTREX
14.5296	14.5035	14.5747	14.5126	14.3263	14.2531	1.0082	0.171924	4	6	Q9BQ61	Telomerase RNA component interacting RNase OS=Homo sapiens OX=9606 GN=TRIR PE=1 SV=1	TRIR
16.6054	16.5916	16.7071	16.186	17.1185	16.4029	0.0815444	0.0655562	5	19	P32119	Peroxiredoxin-2 OS=Homo sapiens OX=9606 GN=PRDX2 PE=1 SV=5	PRDX2
12.5875	12.8267	12.5543	12.3855	12.251	12.8048	0.395979	0.175736	2	2	P52298	Nuclear cap-binding protein subunit 2 OS=Homo sapiens OX=9606 GN=NCBP2 PE=1 SV=1	NCBP2
14.5792	14.7472	14.3244	14.3465	14.3774	14.7339	0.135831	0.0643425	2	3	Q9BZZ5	Apoptosis inhibitor 5 OS=Homo sapiens OX=9606 GN=API5 PE=1 SV=3	API5
18.4035	18.1171	18.3313	17.8481	18.1327	18.3245	0.486582	0.182193	11	18	Q9Y5B9	FACT complex subunit SPT16 OS=Homo sapiens OX=9606 GN=SUPT16H PE=1 SV=1	SUPT16H
12.4785	12.6802	12.4473	12.282	12.1721	12.2987	1.5731	0.28437	1	1	Q96HE7	ERO1-like protein alpha OS=Homo sapiens OX=9606 GN=ERO1A PE=1 SV=2	ERO1A
13.7805	13.8764	13.771	13.4736	13.5842	13.854	0.661084	0.172035	3	4	Q9NUQ3	Gamma-taxilin OS=Homo sapiens OX=9606 GN=TXLNG PE=1 SV=2	TXLNG
19.275	19.3922	19.4316	18.8839	19.7808	19.1961	0.107314	0.0793743	16	88	P62937	Peptidyl-prolyl cis-trans isomerase A OS=Homo sapiens OX=9606 GN=PPIA PE=1 SV=2	PPIA
20.8017	20.6929	20.7392	20.9455	20.3889	20.5435	0.283106	0.118635	47	164	P08670	Vimentin OS=Homo sapiens OX=9606 GN=VIM PE=1 SV=4	VIM
17.1544	17.1434	17.1596	18.5261	16.7454	16.9608	0.174425	-0.258291	14	30	P07942	Laminin subunit beta-1 OS=Homo sapiens OX=9606 GN=LAMB1 PE=1 SV=2	LAMB1
12.5628	12.8072	12.2747	12.3694	11.3963	12.6153	0.450191	0.421203	1	1	Q93008	Probable ubiquitin carboxyl-terminal hydrolase FAF-X OS=Homo sapiens OX=9606 GN=USP9X PE=1 SV=3	USP9X
13.0278	13.0047	12.7866	13.2396	12.8114	12.6817	0.0534988	0.0287736	2	2	Q8TAQ2	SWI/SNF complex subunit SMARCC2 OS=Homo sapiens OX=9606 GN=SMARCC2 PE=1 SV=1	SMARCC2
13.4864	13.1762	13.2626	13.2707	13.0699	13.0114	0.720811	0.191074	1	1	Q13416	Origin recognition complex subunit 2 OS=Homo sapiens OX=9606 GN=ORC2 PE=1 SV=2	ORC2
13.6283	13.8064	13.937	13.6149	13.767	13.589	0.56327	0.133582	1	1	O00264	Membrane-associated progesterone receptor component 1 OS=Homo sapiens OX=9606 GN=PGRMC1 PE=1 SV=3	PGRMC1
14.0461	13.8309	13.6103	13.7458	13.6395	12.7033	0.587452	0.466221	2	2	Q9NQP4	Prefoldin subunit 4 OS=Homo sapiens OX=9606 GN=PFDN4 PE=1 SV=1	PFDN4
12.7696	12.4707	12.2486	11.8169	12.281	12.9511	0.150984	0.146601	4	5	Q5T200	Zinc finger CCCH domain-containing protein 13 OS=Homo sapiens OX=9606 GN=ZC3H13 PE=1 SV=1	ZC3H13
14.1647	14.3758	13.7521	13.9771	13.9315	14.0511	0.233826	0.110989	2	3	Q9Y678	Coatomer subunit gamma-1 OS=Homo sapiens OX=9606 GN=COPG1 PE=1 SV=1	COPG1
17.113	16.9719	16.9067	16.8578	16.7861	16.7779	1.34684	0.189949	10	26	Q13283	Ras GTPase-activating protein-binding protein 1 OS=Homo sapiens OX=9606 GN=G3BP1 PE=1 SV=1	G3BP1
14.1726	13.9982	14.0573	14.4437	13.8227	13.8719	0.0499385	0.0299371	4	5	Q9Y5K6	CD2-associated protein OS=Homo sapiens OX=9606 GN=CD2AP PE=1 SV=1	CD2AP
16.6261	16.5243	16.637	16.6799	16.4425	16.4375	0.360461	0.0757955	6	16	Q14118	Dystroglycan OS=Homo sapiens OX=9606 GN=DAG1 PE=1 SV=2	DAG1
18.1564	18.0505	18.3124	17.9743	18.3521	17.8644	0.262832	0.109455	6	27	P43487	Ran-specific GTPase-activating protein OS=Homo sapiens OX=9606 GN=RANBP1 PE=1 SV=1	RANBP1
14.4789	13.9554	14.4776	14.2972	14.2727	14.6767	0.196789	-0.11155	5	6	Q4ZHG4	Fibronectin type III domain-containing protein 1 OS=Homo sapiens OX=9606 GN=FNDC1 PE=2 SV=4	FNDC1
12.3013	12.1667	11.7072	11.5732	11.9863	12.1899	0.216017	0.141925	1	1	P56545	C-terminal-binding protein 2 OS=Homo sapiens OX=9606 GN=CTBP2 PE=1 SV=1	CTBP2
15.4667	15.3738	15.3444	15.0168	15.1938	15.6514	0.21744	0.107634	2	3	O43670	BUB3-interacting and GLEBS motif-containing protein ZNF207 OS=Homo sapiens OX=9606 GN=ZNF207 PE=1 SV=1	ZNF207
14.7513	14.5489	14.8365	14.5486	14.5734	14.9011	0.095312	0.037873	4	5	O60231	Pre-mRNA-splicing factor ATP-dependent RNA helicase DHX16 OS=Homo sapiens OX=9606 GN=DHX16 PE=1 SV=2	DHX16
14.1696	14.0583	14.2108	14.2091	13.9923	13.6861	0.507831	0.183749	2	3	Q9Y4K0	Lysyl oxidase homolog 2 OS=Homo sapiens OX=9606 GN=LOXL2 PE=1 SV=1	LOXL2
16.8371	16.656	16.7542	16.5788	16.5792	16.8471	0.319493	0.0807368	11	18	O14745	Na(+)/H(+) exchange regulatory cofactor NHE-RF1 OS=Homo sapiens OX=9606 GN=SLC9A3R1 PE=1 SV=4	SLC9A3R1
12.0157	12.0538	11.6405	11.8182	11.8414	11.9855	0.052492	0.0216405	2	2	P55001	Microfibrillar-associated protein 2 OS=Homo sapiens OX=9606 GN=MFAP2 PE=2 SV=1	MFAP2
13.8903	13.7909	13.8318	13.76	13.5323	13.6581	1.22528	0.187505	2	2	P53350	Serine/threonine-protein kinase PLK1 OS=Homo sapiens OX=9606 GN=PLK1 PE=1 SV=1	PLK1
17.4007	17.2988	17.3746	17.1779	17.4676	17.2011	0.317458	0.0758464	15	25	P46013	Proliferation marker protein Ki-67 OS=Homo sapiens OX=9606 GN=MKI67 PE=1 SV=2	MKI67
13.7054	13.7223	13.3698	13.4235	13.5359	13.869	0.0194683	-0.0103105	3	3	Q9H814	Phosphorylated adapter RNA export protein OS=Homo sapiens OX=9606 GN=PHAX PE=1 SV=1	PHAX
11.9894	10.7896	11.0111	10.8421	10.6473	11.7801	0.124951	0.173467	1	1	P01112	GTPase HRas OS=Homo sapiens OX=9606 GN=HRAS PE=1 SV=1	HRAS
15.8888	15.7273	15.9643	15.5766	15.8314	15.7199	0.673847	0.15084	8	11	Q14247	Src substrate cortactin OS=Homo sapiens OX=9606 GN=CTTN PE=1 SV=2	CTTN
13.0626	12.6261	12.431	12.4577	12.8741	12.148	0.309373	0.213289	1	1	Q92793	CREB-binding protein OS=Homo sapiens OX=9606 GN=CREBBP PE=1 SV=3	CREBBP
13.378	13.2783	13.3953	12.6954	13.3608	13.2126	0.565515	0.260924	4	4	Q9UNN5	FAS-associated factor 1 OS=Homo sapiens OX=9606 GN=FAF1 PE=1 SV=2	FAF1
11.1779	10.8302	11.88	10.8337	NaN	11.1928	0.260081	0.282753	1	1	Q92541	RNA polymerase-associated protein RTF1 homolog OS=Homo sapiens OX=9606 GN=RTF1 PE=1 SV=4	RTF1
14.5281	14.5138	14.5262	14.3616	14.4674	13.9588	0.772877	0.260097	1	2	Q9Y3C6	Peptidyl-prolyl cis-trans isomerase-like 1 OS=Homo sapiens OX=9606 GN=PPIL1 PE=1 SV=1	PPIL1
17.7585	17.7329	17.6264	17.2426	17.6016	17.5693	0.900554	0.234767	4	28	P60842	Eukaryotic initiation factor 4A-I OS=Homo sapiens OX=9606 GN=EIF4A1 PE=1 SV=1	EIF4A1
13.0782	12.9107	13.1282	12.8897	13.3451	12.9154	0.0228432	-0.0110566	1	1	P51149	Ras-related protein Rab-7a OS=Homo sapiens OX=9606 GN=RAB7A PE=1 SV=1	RAB7A
12.5418	12.6631	12.8091	12.1887	12.5013	12.9222	0.232493	0.133949	3	3	Q5T8P6	RNA-binding protein 26 OS=Homo sapiens OX=9606 GN=RBM26 PE=1 SV=3	RBM26
13.6889	13.8145	13.4812	13.4833	13.7319	13.5282	0.258619	0.0803607	2	3	Q32MZ4	Leucine-rich repeat flightless-interacting protein 1 OS=Homo sapiens OX=9606 GN=LRRFIP1 PE=1 SV=2	LRRFIP1
13.6628	13.5173	13.5171	13.4074	13.3576	13.0346	1.11195	0.299183	1	2	P49902	Cytosolic purine 5'-nucleotidase OS=Homo sapiens OX=9606 GN=NT5C2 PE=1 SV=1	NT5C2
13.4008	13.5185	12.3061	13.2414	13.0922	13.3031	0.128638	-0.137073	2	5	Q8IXQ4	GPALPP motifs-containing protein 1 OS=Homo sapiens OX=9606 GN=GPALPP1 PE=1 SV=1	GPALPP1
17.5883	17.3193	17.4378	17.2785	17.2716	17.3503	0.841867	0.148367	16	28	Q13435	Splicing factor 3B subunit 2 OS=Homo sapiens OX=9606 GN=SF3B2 PE=1 SV=2	SF3B2
13.5482	13.2951	13.7951	13.875	13.3926	13.3609	0.00491766	0.00330639	1	1	Q9BXJ9	N-alpha-acetyltransferase 15, NatA auxiliary subunit OS=Homo sapiens OX=9606 GN=NAA15 PE=1 SV=1	NAA15
14.8782	14.8789	15.0484	14.5256	14.7238	14.9007	0.828448	0.218475	5	8	P0DN79	Cystathionine beta-synthase-like protein OS=Homo sapiens OX=9606 GN=CBSL PE=1 SV=1	CBSL
13.8947	13.9175	13.9328	13.7628	13.9365	13.5608	0.672094	0.161627	3	3	P25325	3-mercaptopyruvate sulfurtransferase OS=Homo sapiens OX=9606 GN=MPST PE=1 SV=3	MPST
11.8579	12.1872	12.3695	11.2806	12.0331	12.4163	0.246919	0.228209	2	4	Q9NPH2	Inositol-3-phosphate synthase 1 OS=Homo sapiens OX=9606 GN=ISYNA1 PE=1 SV=1	ISYNA1
17.5441	17.4036	17.4235	17.2696	17.2447	17.3946	1.13483	0.154109	16	26	Q9UKV3	Apoptotic chromatin condensation inducer in the nucleus OS=Homo sapiens OX=9606 GN=ACIN1 PE=1 SV=2	ACIN1
18.2318	18.1574	18.0794	18.2837	18.0055	17.8506	0.337609	0.109619	24	172	P63261	Actin, cytoplasmic 2 OS=Homo sapiens OX=9606 GN=ACTG1 PE=1 SV=1	ACTG1
13.7947	13.9942	13.8736	13.7244	13.5941	14.077	0.223387	0.088947	2	2	Q8TF01	Arginine/serine-rich protein PNISR OS=Homo sapiens OX=9606 GN=PNISR PE=1 SV=2	PNISR
15.1535	14.857	14.8123	14.2778	14.7082	14.9027	0.660779	0.311358	2	2	O15212	Prefoldin subunit 6 OS=Homo sapiens OX=9606 GN=PFDN6 PE=1 SV=1	PFDN6
16.6451	16.4838	16.5498	16.4021	16.5064	16.3261	0.988851	0.147988	11	19	Q16643	Drebrin OS=Homo sapiens OX=9606 GN=DBN1 PE=1 SV=4	DBN1
17.1818	17.4606	17.5338	16.7101	17.9048	17.3131	0.0809601	0.0827967	6	11	P49773	Histidine triad nucleotide-binding protein 1 OS=Homo sapiens OX=9606 GN=HINT1 PE=1 SV=2	HINT1
14.7634	14.5496	14.5959	14.4303	14.6559	14.4486	0.570377	0.124667	3	3	O00233	26S proteasome non-ATPase regulatory subunit 9 OS=Homo sapiens OX=9606 GN=PSMD9 PE=1 SV=3	PSMD9
13.3947	13.3271	13.0303	13.2313	13.1808	12.9913	0.362876	0.116205	1	1	Q96EB6	NAD-dependent protein deacetylase sirtuin-1 OS=Homo sapiens OX=9606 GN=SIRT1 PE=1 SV=2	SIRT1
12.0032	11.7511	12.0472	11.8441	11.8582	12.1872	0.0707177	-0.0293315	1	1	Q14966	Zinc finger protein 638 OS=Homo sapiens OX=9606 GN=ZNF638 PE=1 SV=2	ZNF638
12.6032	12.3321	12.8728	12.6439	12.2294	12.4591	0.332004	0.158579	8	9	Q9NT22	EMILIN-3 OS=Homo sapiens OX=9606 GN=EMILIN3 PE=1 SV=2	EMILIN3
14.1133	13.7879	13.7239	13.2953	14.1301	13.644	0.274953	0.185259	2	3	Q9H299	SH3 domain-binding glutamic acid-rich-like protein 3 OS=Homo sapiens OX=9606 GN=SH3BGRL3 PE=1 SV=1	SH3BGRL3
15.8849	15.7048	15.837	15.6931	15.7882	15.0597	0.557241	0.295219	5	7	P05455	Lupus La protein OS=Homo sapiens OX=9606 GN=SSB PE=1 SV=2	SSB
15.1982	15.2471	15.3356	15.1034	15.2935	14.9464	0.604736	0.145898	2	4	P63208	S-phase kinase-associated protein 1 OS=Homo sapiens OX=9606 GN=SKP1 PE=1 SV=2	SKP1
15.07	15.0049	15.1586	15.6707	14.8714	14.9266	0.108319	-0.0784105	2	6	P06396	Gelsolin OS=Homo sapiens OX=9606 GN=GSN PE=1 SV=1	GSN
12.4412	12.3824	12.1637	12.0867	12.2391	12.4623	0.183553	0.0664075	1	1	Q9H501	ESF1 homolog OS=Homo sapiens OX=9606 GN=ESF1 PE=1 SV=1	ESF1
13.8472	13.6812	13.6319	13.7727	13.5391	13.3955	0.519091	0.151013	1	2	Q9UKX7	Nuclear pore complex protein Nup50 OS=Homo sapiens OX=9606 GN=NUP50 PE=1 SV=2	NUP50
12.4413	12.1351	12.5776	12.5378	11.9269	12.3029	0.228461	0.128826	1	1	P19387	DNA-directed RNA polymerase II subunit RPB3 OS=Homo sapiens OX=9606 GN=POLR2C PE=1 SV=2	POLR2C
15.6425	15.7461	15.6449	15.5076	15.9179	15.1978	0.257371	0.13673	1	3	Q13404	Ubiquitin-conjugating enzyme E2 variant 1 OS=Homo sapiens OX=9606 GN=UBE2V1 PE=1 SV=2	UBE2V1
15.2213	15.0883	14.9027	14.9947	14.951	14.7824	0.646364	0.1614	3	3	Q9BWU0	Kanadaptin OS=Homo sapiens OX=9606 GN=SLC4A1AP PE=1 SV=1	SLC4A1AP
17.6699	17.3478	17.5305	17.2793	17.5858	17.3942	0.303286	0.096323	5	33	P35637	RNA-binding protein FUS OS=Homo sapiens OX=9606 GN=FUS PE=1 SV=1	FUS
19.8875	19.7054	19.7696	19.6136	19.634	19.7211	0.981505	0.13128	14	61	P07910	Heterogeneous nuclear ribonucleoproteins C1/C2 OS=Homo sapiens OX=9606 GN=HNRNPC PE=1 SV=4	HNRNPC
15.4564	15.2587	15.2099	14.9932	15.2387	15.1237	0.852178	0.18977	1	3	O60502	Protein O-GlcNAcase OS=Homo sapiens OX=9606 GN=OGA PE=1 SV=2	OGA
13.2862	13.0582	13.3622	12.6498	13.1513	13.2451	0.461316	0.220127	1	1	O00154	Cytosolic acyl coenzyme A thioester hydrolase OS=Homo sapiens OX=9606 GN=ACOT7 PE=1 SV=3	ACOT7
13.673	13.3913	13.2324	13.1802	13.2565	14.0133	0.0599315	-0.0510953	1	2	B7ZW38	Heterogeneous nuclear ribonucleoprotein C-like 3 OS=Homo sapiens OX=9606 GN=HNRNPCL3 PE=2 SV=1	HNRNPCL3
15.9742	15.8775	15.8322	15.7427	15.5063	15.7982	1.00796	0.212275	8	15	Q9ULF5	Zinc transporter ZIP10 OS=Homo sapiens OX=9606 GN=SLC39A10 PE=1 SV=2	SLC39A10
15.774	15.776	15.8597	15.2908	15.8382	15.6422	0.583767	0.212798	15	38	P31943	Heterogeneous nuclear ribonucleoprotein H OS=Homo sapiens OX=9606 GN=HNRNPH1 PE=1 SV=4	HNRNPH1
15.132	14.7234	14.8083	14.6763	14.7216	14.4333	0.840045	0.277518	8	10	O14974	Protein phosphatase 1 regulatory subunit 12A OS=Homo sapiens OX=9606 GN=PPP1R12A PE=1 SV=1	PPP1R12A
13.8438	13.892	13.6632	13.6024	13.7124	13.7473	0.613508	0.112294	6	6	P07741	Adenine phosphoribosyltransferase OS=Homo sapiens OX=9606 GN=APRT PE=1 SV=2	APRT
14.4966	14.5918	14.6015	14.2321	14.4615	14.6548	0.377236	0.113876	6	8	O95336	6-phosphogluconolactonase OS=Homo sapiens OX=9606 GN=PGLS PE=1 SV=2	PGLS
16.6751	16.4847	16.5254	16.273	16.4861	16.3959	0.97874	0.176757	2	4	O43809	Cleavage and polyadenylation specificity factor subunit 5 OS=Homo sapiens OX=9606 GN=NUDT21 PE=1 SV=1	NUDT21
13.2535	12.9914	13.2508	13.1231	13.0229	13.3075	0.0397444	0.0140807	1	1	Q9BRT9	DNA replication complex GINS protein SLD5 OS=Homo sapiens OX=9606 GN=GINS4 PE=1 SV=1	GINS4
18.1291	18.0092	18.2052	18.0014	18.2164	17.7416	0.358882	0.128031	17	33	Q96CT7	Coiled-coil domain-containing protein 124 OS=Homo sapiens OX=9606 GN=CCDC124 PE=1 SV=1	CCDC124
15.3356	15.4447	15.5004	14.8976	15.3176	15.3726	0.663998	0.230923	7	10	Q16658	Fascin OS=Homo sapiens OX=9606 GN=FSCN1 PE=1 SV=3	FSCN1
12.5026	11.9027	12.681	11.5915	12.3759	12.5797	0.178668	0.179754	1	1	P11441	Ubiquitin-like protein 4A OS=Homo sapiens OX=9606 GN=UBL4A PE=1 SV=1	UBL4A
18.724	18.5252	18.6233	19.9121	16.9764	18.4995	0.0662668	0.161509	11	33	Q08380	Galectin-3-binding protein OS=Homo sapiens OX=9606 GN=LGALS3BP PE=1 SV=1	LGALS3BP
20.1044	19.9176	19.9756	19.8525	19.8597	19.6831	1.18205	0.200745	18	66	Q8NC51	Plasminogen activator inhibitor 1 RNA-binding protein OS=Homo sapiens OX=9606 GN=SERBP1 PE=1 SV=2	SERBP1
14.3854	14.1555	14.2457	14.7912	14.116	14.1227	0.127277	-0.0811367	3	10	P41219	Peripherin OS=Homo sapiens OX=9606 GN=PRPH PE=1 SV=2	PRPH
15.3564	15.2795	15.4541	14.8331	15.3583	15.2373	0.590987	0.220438	6	10	P42167	Lamina-associated polypeptide 2, isoforms beta/gamma OS=Homo sapiens OX=9606 GN=TMPO PE=1 SV=2	TMPO
16.9174	16.6733	16.6356	16.9596	16.5543	16.5066	0.15185	0.0686296	27	38	P49327	Fatty acid synthase OS=Homo sapiens OX=9606 GN=FASN PE=1 SV=3	FASN
11.3062	10.9964	11.7458	NaN	10.5631	11.816	0.103309	0.159873	1	1	Q8NEY8	Periphilin-1 OS=Homo sapiens OX=9606 GN=PPHLN1 PE=1 SV=2	PPHLN1
14.2276	14.468	14.4767	14.5674	14.1831	14.3514	0.0588179	0.0234385	4	4	P31153	S-adenosylmethionine synthase isoform type-2 OS=Homo sapiens OX=9606 GN=MAT2A PE=1 SV=1	MAT2A
15.6936	15.6326	15.7975	15.5773	15.5135	15.9246	0.0944039	0.0360778	2	3	P62847	40S ribosomal protein S24 OS=Homo sapiens OX=9606 GN=RPS24 PE=1 SV=1	RPS24
13.026	13.2591	13.2312	13.602	12.8586	13.1165	0.0295837	-0.0202255	8	8	Q9NS15	Latent-transforming growth factor beta-binding protein 3 OS=Homo sapiens OX=9606 GN=LTBP3 PE=1 SV=4	LTBP3
16.7084	16.7985	16.7642	16.5196	16.9718	16.65	0.114605	0.0432237	11	16	P29401	Transketolase OS=Homo sapiens OX=9606 GN=TKT PE=1 SV=3	TKT
16.5841	16.5152	16.5738	16.1787	16.9213	16.46	0.0600083	0.0376606	4	12	Q15691	Microtubule-associated protein RP/EB family member 1 OS=Homo sapiens OX=9606 GN=MAPRE1 PE=1 SV=3	MAPRE1
17.4189	17.295	17.3213	17.0771	17.3922	17.2078	0.531891	0.119354	9	19	P27816	Microtubule-associated protein 4 OS=Homo sapiens OX=9606 GN=MAP4 PE=1 SV=3	MAP4
14.2827	14.5723	14.4574	14.3453	14.3954	14.1922	0.536164	0.126486	2	2	P19021	Peptidyl-glycine alpha-amidating monooxygenase OS=Homo sapiens OX=9606 GN=PAM PE=1 SV=2	PAM
15.0299	15.1616	14.9953	15.167	14.9184	14.7076	0.389596	0.131306	1	2	O43324	Eukaryotic translation elongation factor 1 epsilon-1 OS=Homo sapiens OX=9606 GN=EEF1E1 PE=1 SV=1	EEF1E1
17.0569	17.2047	17.2419	17.0205	17.0933	17.2045	0.325981	0.0617148	16	31	Q03252	Lamin-B2 OS=Homo sapiens OX=9606 GN=LMNB2 PE=1 SV=4	LMNB2
13.5482	13.4131	13.8679	13.2749	13.437	13.5181	0.583624	0.199695	2	2	Q9HCG8	Pre-mRNA-splicing factor CWC22 homolog OS=Homo sapiens OX=9606 GN=CWC22 PE=1 SV=3	CWC22
15.6486	15.5287	15.7148	15.601	15.5376	15.4074	0.663797	0.115417	6	7	Q92917	G-patch domain and KOW motifs-containing protein OS=Homo sapiens OX=9606 GN=GPKOW PE=1 SV=2	GPKOW
15.4107	15.304	15.3943	15.2135	15.2833	15.423	0.378249	0.0630385	1	2	P48444	Coatomer subunit delta OS=Homo sapiens OX=9606 GN=ARCN1 PE=1 SV=1	ARCN1
17.3067	17.1241	17.1838	16.6763	17.0734	17.1488	0.696849	0.238707	18	28	Q04637	Eukaryotic translation initiation factor 4 gamma 1 OS=Homo sapiens OX=9606 GN=EIF4G1 PE=1 SV=4	EIF4G1
13.8708	13.7147	13.8789	13.4376	13.7627	14.0211	0.173175	0.0809746	4	8	Q5TDH0	Protein DDI1 homolog 2 OS=Homo sapiens OX=9606 GN=DDI2 PE=1 SV=1	DDI2
14.5266	14.5579	14.7048	13.8078	14.8182	14.4505	0.325009	0.237597	2	2	O95433	Activator of 90 kDa heat shock protein ATPase homolog 1 OS=Homo sapiens OX=9606 GN=AHSA1 PE=1 SV=1	AHSA1
13.6346	13.6652	13.3032	13.6752	13.528	13.1467	0.162168	0.0843646	1	2	Q9UNP9	Peptidyl-prolyl cis-trans isomerase E OS=Homo sapiens OX=9606 GN=PPIE PE=1 SV=1	PPIE
16.3542	16.0874	16.3494	16.0968	16.5112	16.2428	0.0454738	-0.019954	12	13	P48634	Protein PRRC2A OS=Homo sapiens OX=9606 GN=PRRC2A PE=1 SV=3	PRRC2A
14.9181	14.8217	14.5915	14.8137	14.7158	14.6817	0.141807	0.0400381	2	4	Q92973	Transportin-1 OS=Homo sapiens OX=9606 GN=TNPO1 PE=1 SV=2	TNPO1
15.4144	15.5761	15.4761	15.3705	15.7688	14.828	0.236647	0.166445	1	3	P07711	Cathepsin L1 OS=Homo sapiens OX=9606 GN=CTSL PE=1 SV=2	CTSL
17.8357	17.6906	17.6952	17.764	17.5902	17.557	0.576431	0.103425	16	26	P26358	DNA (cytosine-5)-methyltransferase 1 OS=Homo sapiens OX=9606 GN=DNMT1 PE=1 SV=2	DNMT1
14.5299	14.297	14.4505	14.6434	14.2441	14.3481	0.0340564	0.0138826	1	2	Q96EV2	RNA-binding protein 33 OS=Homo sapiens OX=9606 GN=RBM33 PE=1 SV=3	RBM33
17.2731	17.162	17.2425	17.6259	17.1403	16.5998	0.127745	0.103872	13	26	P30101	Protein disulfide-isomerase A3 OS=Homo sapiens OX=9606 GN=PDIA3 PE=1 SV=4	PDIA3
15.1575	14.8485	15.1659	14.7471	15.0556	15.2673	0.0643215	0.033939	4	4	Q14739	Delta(14)-sterol reductase LBR OS=Homo sapiens OX=9606 GN=LBR PE=1 SV=2	LBR
15.0866	14.8073	14.9995	14.8224	14.9573	14.8993	0.321346	0.0715141	5	16	P08865	40S ribosomal protein SA OS=Homo sapiens OX=9606 GN=RPSA PE=1 SV=4	RPSA
17.3367	17.3783	17.2967	17.2365	17.2649	17.1947	1.55506	0.105192	2	39	E9PAV3	Nascent polypeptide-associated complex subunit alpha, muscle-specific form OS=Homo sapiens OX=9606 GN=NACA PE=1 SV=1	NACA
13.7082	13.7792	13.9714	13.6162	13.679	13.8218	0.500647	0.113929	1	1	Q9HD15	Steroid receptor RNA activator 1 OS=Homo sapiens OX=9606 GN=SRA1 PE=1 SV=1	SRA1
18.7869	18.5687	18.6476	18.5475	18.6212	18.4185	0.729537	0.138649	24	61	P23588	Eukaryotic translation initiation factor 4B OS=Homo sapiens OX=9606 GN=EIF4B PE=1 SV=2	EIF4B
14.1405	13.8397	14.1044	13.7476	14.0066	14.1952	0.100599	0.0450223	1	2	P52655	Transcription initiation factor IIA subunit 1 OS=Homo sapiens OX=9606 GN=GTF2A1 PE=1 SV=1	GTF2A1
15.0777	14.9638	14.5564	15.8499	14.8663	14.3955	0.138636	-0.171264	3	3	P06576	ATP synthase subunit beta, mitochondrial OS=Homo sapiens OX=9606 GN=ATP5F1B PE=1 SV=3	ATP5F1B
17.371	16.7798	17.1763	16.9256	17.079	17.2162	0.0637063	0.0353794	21	36	P13645	Keratin, type I cytoskeletal 10 OS=Homo sapiens OX=9606 GN=KRT10 PE=1 SV=6	KRT10
11.4364	11.6139	11.5065	11.2895	NaN	11.5293	0.399961	0.109567	1	1	Q9Y294	Histone chaperone ASF1A OS=Homo sapiens OX=9606 GN=ASF1A PE=1 SV=1	ASF1A
17.494	17.5143	17.5065	17.1826	17.7164	17.4097	0.167361	0.0686684	7	13	P50502	Hsc70-interacting protein OS=Homo sapiens OX=9606 GN=ST13 PE=1 SV=2	ST13
12.5285	12.2773	12.5299	11.6498	12.9163	12.4333	0.106911	0.112118	1	1	Q96SZ5	2-aminoethanethiol dioxygenase OS=Homo sapiens OX=9606 GN=ADO PE=1 SV=2	ADO
13.2664	13.2688	13.2936	13.1614	13.5974	13.1744	0.0860645	-0.0348069	1	1	Q9NWS0	PIH1 domain-containing protein 1 OS=Homo sapiens OX=9606 GN=PIH1D1 PE=1 SV=1	PIH1D1
15.4409	15.606	15.3064	15.5737	15.3472	15.2448	0.183004	0.0625165	1	8	P25398	40S ribosomal protein S12 OS=Homo sapiens OX=9606 GN=RPS12 PE=1 SV=3	RPS12
13.9671	13.8185	13.7334	13.7257	13.926	13.4138	0.388601	0.151168	3	4	Q86U90	YrdC domain-containing protein, mitochondrial OS=Homo sapiens OX=9606 GN=YRDC PE=1 SV=1	YRDC
15.1055	14.9817	14.8788	14.8897	14.8273	15.1341	0.122382	0.0382878	4	16	Q9NQ29	Putative RNA-binding protein Luc7-like 1 OS=Homo sapiens OX=9606 GN=LUC7L PE=1 SV=1	LUC7L
13.096	13.0077	13.2307	13.0043	13.4204	12.9679	0.0415666	-0.0194057	3	3	O00273	DNA fragmentation factor subunit alpha OS=Homo sapiens OX=9606 GN=DFFA PE=1 SV=1	DFFA
14.1279	14.0946	14.2315	13.8903	14.0372	14.0908	0.933338	0.14522	1	1	Q3MHD2	Protein LSM12 homolog OS=Homo sapiens OX=9606 GN=LSM12 PE=1 SV=2	LSM12
19.1166	18.9474	19.0187	18.9286	19.0451	18.8556	0.49994	0.0844962	11	36	Q13442	28 kDa heat- and acid-stable phosphoprotein OS=Homo sapiens OX=9606 GN=PDAP1 PE=1 SV=1	PDAP1
13.1141	12.9539	13.4044	12.996	13.2423	13.0244	0.172874	0.0699078	2	2	Q9UKM9	RNA-binding protein Raly OS=Homo sapiens OX=9606 GN=RALY PE=1 SV=1	RALY
14.9299	14.8851	14.9804	14.6808	14.8403	14.8714	0.966059	0.134307	3	5	Q02487	Desmocollin-2 OS=Homo sapiens OX=9606 GN=DSC2 PE=1 SV=1	DSC2
15.0337	14.9003	15.0468	14.7193	14.9462	15.0104	0.435893	0.101671	5	10	P62857	40S ribosomal protein S28 OS=Homo sapiens OX=9606 GN=RPS28 PE=1 SV=1	RPS28
12.1664	11.8509	12.4045	11.3961	12.0811	12.8833	0.0147557	0.0204379	1	1	Q15853	Upstream stimulatory factor 2 OS=Homo sapiens OX=9606 GN=USF2 PE=1 SV=1	USF2
13.6177	13.0584	13.4612	13.5463	13.3777	13.3758	0.111467	-0.0541461	1	1	P09884	DNA polymerase alpha catalytic subunit OS=Homo sapiens OX=9606 GN=POLA1 PE=1 SV=2	POLA1
12.137	11.8576	12.461	11.8259	12.3755	12.054	0.101502	0.0667375	7	10	P08779	Keratin, type I cytoskeletal 16 OS=Homo sapiens OX=9606 GN=KRT16 PE=1 SV=4	KRT16
14.8452	14.61	14.7054	14.5026	14.6228	14.6813	0.614542	0.11797	4	5	Q15007	Pre-mRNA-splicing regulator WTAP OS=Homo sapiens OX=9606 GN=WTAP PE=1 SV=2	WTAP
15.313	15.3598	15.3321	15.2049	15.5098	15.2495	0.0484274	0.0135673	2	5	Q9NRF9	DNA polymerase epsilon subunit 3 OS=Homo sapiens OX=9606 GN=POLE3 PE=1 SV=1	POLE3
17.7012	17.5495	17.7039	17.0991	17.6206	17.6201	0.493506	0.204941	5	16	P38919	Eukaryotic initiation factor 4A-III OS=Homo sapiens OX=9606 GN=EIF4A3 PE=1 SV=4	EIF4A3
15.2222	15.4091	15.4972	15.3284	15.681	15.0184	0.0557427	0.0335693	2	3	Q8WXX5	DnaJ homolog subfamily C member 9 OS=Homo sapiens OX=9606 GN=DNAJC9 PE=1 SV=1	DNAJC9
17.6536	17.4427	17.616	17.6313	17.5374	17.0538	0.357094	0.163253	8	44	P63104	14-3-3 protein zeta/delta OS=Homo sapiens OX=9606 GN=YWHAZ PE=1 SV=1	YWHAZ
13.8068	13.6007	13.8068	13.3261	13.7287	13.8003	0.298731	0.119768	2	3	P06730	Eukaryotic translation initiation factor 4E OS=Homo sapiens OX=9606 GN=EIF4E PE=1 SV=2	EIF4E
13.3093	13.5241	13.82	12.4369	13.7657	13.448	0.320967	0.334282	2	3	P10092	Calcitonin gene-related peptide 2 OS=Homo sapiens OX=9606 GN=CALCB PE=1 SV=1	CALCB
15.063	14.6792	14.9571	14.9382	14.8826	14.5213	0.275237	0.119116	1	3	O43396	Thioredoxin-like protein 1 OS=Homo sapiens OX=9606 GN=TXNL1 PE=1 SV=3	TXNL1
14.3594	14.1286	14.4462	14.2375	14.4157	14.2855	0.0043583	-0.00144736	8	15	P31942	Heterogeneous nuclear ribonucleoprotein H3 OS=Homo sapiens OX=9606 GN=HNRNPH3 PE=1 SV=2	HNRNPH3
13.3312	13.2627	13.1119	13.1894	13.0073	13.2129	0.46556	0.0987562	13	17	Q96CX2	BTB/POZ domain-containing protein KCTD12 OS=Homo sapiens OX=9606 GN=KCTD12 PE=1 SV=1	KCTD12
13.9	13.383	13.6828	13.0116	13.6097	13.9247	0.172572	0.139916	2	2	Q9H173	Nucleotide exchange factor SIL1 OS=Homo sapiens OX=9606 GN=SIL1 PE=1 SV=1	SIL1
13.6285	13.69	13.6986	13.0754	13.6171	13.8758	0.250256	0.149578	1	2	P09234	U1 small nuclear ribonucleoprotein C OS=Homo sapiens OX=9606 GN=SNRPC PE=1 SV=1	SNRPC
14.4866	14.527	14.4928	14.2715	14.42	14.7111	0.0953684	0.0346063	2	2	P49770	Translation initiation factor eIF-2B subunit beta OS=Homo sapiens OX=9606 GN=EIF2B2 PE=1 SV=3	EIF2B2
14.7126	14.6885	14.5064	14.2008	14.7853	14.6159	0.213212	0.101839	9	9	Q5SW79	Centrosomal protein of 170 kDa OS=Homo sapiens OX=9606 GN=CEP170 PE=1 SV=1	CEP170
13.3883	13.3222	13.4271	12.361	13.5614	13.3162	0.336741	0.299669	1	2	Q08752	Peptidyl-prolyl cis-trans isomerase D OS=Homo sapiens OX=9606 GN=PPID PE=1 SV=3	PPID
16.889	16.7319	16.8489	16.6913	16.7786	16.9714	0.0336822	0.00949415	6	15	O15355	Protein phosphatase 1G OS=Homo sapiens OX=9606 GN=PPM1G PE=1 SV=1	PPM1G
18.3523	18.1707	18.1794	18.3964	18.0332	18.1101	0.16281	0.0542603	15	27	Q15424	Scaffold attachment factor B1 OS=Homo sapiens OX=9606 GN=SAFB PE=1 SV=4	SAFB
12.5079	12.1218	12.625	NaN	12.756	12.122	0.0221245	-0.0207733	4	5	Q9UNF1	Melanoma-associated antigen D2 OS=Homo sapiens OX=9606 GN=MAGED2 PE=1 SV=2	MAGED2
13.6064	14.0664	13.748	13.7878	13.5272	13.6792	0.384571	0.142202	1	2	P07225	Vitamin K-dependent protein S OS=Homo sapiens OX=9606 GN=PROS1 PE=1 SV=1	PROS1
16.5859	16.3822	16.5801	16.5477	16.4413	16.5115	0.0755774	0.0158831	11	17	Q9Y2W1	Thyroid hormone receptor-associated protein 3 OS=Homo sapiens OX=9606 GN=THRAP3 PE=1 SV=2	THRAP3
13.0986	13.3666	13.0628	11.9833	13.1698	13.0314	0.506995	0.447857	3	4	Q9NRN7	L-aminoadipate-semialdehyde dehydrogenase-phosphopantetheinyl transferase OS=Homo sapiens OX=9606 GN=AASDHPPT PE=1 SV=2	AASDHPPT
16.1024	15.8099	16.0124	15.6115	15.9459	16.09	0.216425	0.0923936	12	18	P35908	Keratin, type II cytoskeletal 2 epidermal OS=Homo sapiens OX=9606 GN=KRT2 PE=1 SV=2	KRT2
16.1265	15.7711	16.1111	15.7414	16.0457	16.4986	0.137136	-0.0923506	7	8	P49756	RNA-binding protein 25 OS=Homo sapiens OX=9606 GN=RBM25 PE=1 SV=3	RBM25
15.9239	15.7564	15.8153	15.9537	15.6821	15.75	0.14239	0.0365779	2	5	O15372	Eukaryotic translation initiation factor 3 subunit H OS=Homo sapiens OX=9606 GN=EIF3H PE=1 SV=1	EIF3H
12.3323	12.5047	12.6412	11.8917	12.4397	12.5589	0.365384	0.195949	1	1	P41567	Eukaryotic translation initiation factor 1 OS=Homo sapiens OX=9606 GN=EIF1 PE=1 SV=1	EIF1
15.4801	15.5308	15.6034	15.8835	15.466	15.0962	0.0865789	0.0561641	4	6	Q9Y5Z4	Heme-binding protein 2 OS=Homo sapiens OX=9606 GN=HEBP2 PE=1 SV=1	HEBP2
15.8444	15.738	15.7763	15.8019	15.5948	15.7118	0.545668	0.0833836	4	6	O43143	Pre-mRNA-splicing factor ATP-dependent RNA helicase DHX15 OS=Homo sapiens OX=9606 GN=DHX15 PE=1 SV=2	DHX15
14.7222	14.9656	14.7574	14.694	14.4088	14.7068	0.792842	0.211877	2	2	Q9UKK9	ADP-sugar pyrophosphatase OS=Homo sapiens OX=9606 GN=NUDT5 PE=1 SV=1	NUDT5
12.7767	12.8591	13.143	12.3412	12.7959	12.9509	0.465417	0.230244	1	1	P60983	Glia maturation factor beta OS=Homo sapiens OX=9606 GN=GMFB PE=1 SV=2	GMFB
13.5208	13.0336	13.582	12.3371	13.6303	13.458	0.207959	0.236978	2	2	Q6PJT7	Zinc finger CCCH domain-containing protein 14 OS=Homo sapiens OX=9606 GN=ZC3H14 PE=1 SV=1	ZC3H14
14.6637	14.7981	14.8509	14.847	14.6659	14.7355	0.100275	0.0214332	2	4	Q14978	Nucleolar and coiled-body phosphoprotein 1 OS=Homo sapiens OX=9606 GN=NOLC1 PE=1 SV=2	NOLC1
14.5448	14.3658	14.343	14.3036	14.2292	14.3409	0.816922	0.126643	4	5	O00267	Transcription elongation factor SPT5 OS=Homo sapiens OX=9606 GN=SUPT5H PE=1 SV=1	SUPT5H
15.2296	15.377	15.391	15.3303	15.2625	15.3199	0.194794	0.0282958	5	9	Q8IZP0	Abl interactor 1 OS=Homo sapiens OX=9606 GN=ABI1 PE=1 SV=4	ABI1
12.4408	12.4541	12.5046	12.4632	12.3972	12.2983	0.708598	0.0802412	2	2	Q8N488	RING1 and YY1-binding protein OS=Homo sapiens OX=9606 GN=RYBP PE=1 SV=2	RYBP
14.0036	13.6383	14.093	13.3807	13.947	14.3723	0.0120645	0.0116603	1	1	Q96D71	RalBP1-associated Eps domain-containing protein 1 OS=Homo sapiens OX=9606 GN=REPS1 PE=1 SV=3	REPS1
12.1686	11.7802	12.4155	NaN	11.9327	12.2918	0.0108422	0.00918102	7	42	Q32P51	Heterogeneous nuclear ribonucleoprotein A1-like 2 OS=Homo sapiens OX=9606 GN=HNRNPA1L2 PE=2 SV=2	HNRNPA1L2
16.1295	15.9868	16.0449	15.9182	16.0941	15.9892	0.333822	0.0532351	11	14	Q8N8S7	Protein enabled homolog OS=Homo sapiens OX=9606 GN=ENAH PE=1 SV=2	ENAH
12.4215	11.9783	12.5892	12.9905	11.7007	12.3659	0.0182355	-0.0227445	2	2	Q9NVS9	Pyridoxine-5'-phosphate oxidase OS=Homo sapiens OX=9606 GN=PNPO PE=1 SV=1	PNPO
11.5263	11.3167	11.6601	11.0846	11.9869	11.4714	0.0156912	-0.0132446	1	1	P61457	Pterin-4-alpha-carbinolamine dehydratase OS=Homo sapiens OX=9606 GN=PCBD1 PE=1 SV=2	PCBD1
12.102	12.9347	12.5052	13.6053	12.4508	12.3601	0.2466	-0.291397	1	1	P09622	Dihydrolipoyl dehydrogenase, mitochondrial OS=Homo sapiens OX=9606 GN=DLD PE=1 SV=2	DLD
15.3349	15.3894	15.4306	15.335	15.5179	15.319	0.0273694	-0.00567341	9	13	P13489	Ribonuclease inhibitor OS=Homo sapiens OX=9606 GN=RNH1 PE=1 SV=2	RNH1
17.3885	16.9353	17.2014	17.1476	17.1019	17.3918	0.0861926	-0.0387109	18	31	P17844	Probable ATP-dependent RNA helicase DDX5 OS=Homo sapiens OX=9606 GN=DDX5 PE=1 SV=1	DDX5
13.1024	13.4384	13.6231	13.7536	13.3133	13.3853	0.178531	-0.0960897	3	3	Q13123	Protein Red OS=Homo sapiens OX=9606 GN=IK PE=1 SV=3	IK
16.403	16.4433	16.5066	16.3903	16.5224	16.2556	0.302565	0.0615266	7	10	Q9BR76	Coronin-1B OS=Homo sapiens OX=9606 GN=CORO1B PE=1 SV=1	CORO1B
17.1724	17.2059	17.3309	16.9152	17.6073	17.1531	0.0178762	0.011226	9	18	P09936	Ubiquitin carboxyl-terminal hydrolase isozyme L1 OS=Homo sapiens OX=9606 GN=UCHL1 PE=1 SV=2	UCHL1
15.8003	15.7434	15.7157	15.5814	16.0912	15.6923	0.079027	-0.0351426	8	10	Q9UNE7	E3 ubiquitin-protein ligase CHIP OS=Homo sapiens OX=9606 GN=STUB1 PE=1 SV=2	STUB1
14.5093	14.5104	14.4677	14.0619	14.53	14.4604	0.422303	0.145052	2	3	Q14671	Pumilio homolog 1 OS=Homo sapiens OX=9606 GN=PUM1 PE=1 SV=3	PUM1
13.1436	12.749	13.1681	13.0092	13.0948	13.5143	0.376893	-0.185829	3	3	P50914	60S ribosomal protein L14 OS=Homo sapiens OX=9606 GN=RPL14 PE=1 SV=4	RPL14
12.1009	11.8712	11.4344	11.8231	12.2833	11.4942	0.0755416	-0.064683	3	3	P29590	Protein PML OS=Homo sapiens OX=9606 GN=PML PE=1 SV=3	PML
12.0178	12.1031	12.0497	12.6818	12.002	11.9832	0.289323	-0.16545	6	6	Q99519	Sialidase-1 OS=Homo sapiens OX=9606 GN=NEU1 PE=1 SV=1	NEU1
12.7937	12.6669	12.5473	12.5542	12.6262	12.6215	0.386215	0.0686474	1	1	Q86WB0	Nuclear-interacting partner of ALK OS=Homo sapiens OX=9606 GN=ZC3HC1 PE=1 SV=1	ZC3HC1
16.3946	16.5054	16.5296	16.2714	16.5203	16.4601	0.277791	0.0592524	7	10	P00918	Carbonic anhydrase 2 OS=Homo sapiens OX=9606 GN=CA2 PE=1 SV=2	CA2
12.6035	12.3673	12.256	12.7061	12.2163	12.3225	0.0110212	-0.00603549	1	1	Q4LE39	AT-rich interactive domain-containing protein 4B OS=Homo sapiens OX=9606 GN=ARID4B PE=1 SV=2	ARID4B
15.1527	14.9653	15.3325	14.7469	15.1081	15.165	0.354278	0.143489	2	4	P54577	Tyrosine--tRNA ligase, cytoplasmic OS=Homo sapiens OX=9606 GN=YARS PE=1 SV=4	YARS1
14.0837	14.3949	14.4392	14.3523	14.4735	13.9714	0.0751185	0.0402238	2	3	P50897	Palmitoyl-protein thioesterase 1 OS=Homo sapiens OX=9606 GN=PPT1 PE=1 SV=1	PPT1
16.1721	16.0164	16.1456	16.5958	16.1031	15.9979	0.251835	-0.120931	8	17	P62995	Transformer-2 protein homolog beta OS=Homo sapiens OX=9606 GN=TRA2B PE=1 SV=1	TRA2B
15.7801	15.7876	15.7158	15.6662	15.7794	15.7392	0.337587	0.0328649	4	4	Q99700	Ataxin-2 OS=Homo sapiens OX=9606 GN=ATXN2 PE=1 SV=2	ATXN2
14.1019	13.9717	13.9487	13.5581	13.931	14.2034	0.222275	0.109947	2	3	A0MZ66	Shootin-1 OS=Homo sapiens OX=9606 GN=SHTN1 PE=1 SV=4	SHTN1
14.257	14.3466	14.0288	12.4023	14.2168	14.5508	0.292722	0.487461	1	3	Q9UHX1	Poly(U)-binding-splicing factor PUF60 OS=Homo sapiens OX=9606 GN=PUF60 PE=1 SV=1	PUF60
15.8066	15.8115	15.9726	15.6885	15.9113	15.7715	0.359032	0.0730998	4	9	P22061	Protein-L-isoaspartate(D-aspartate) O-methyltransferase OS=Homo sapiens OX=9606 GN=PCMT1 PE=1 SV=4	PCMT1
13.5816	13.4676	13.401	12.9707	13.4282	13.6039	0.310663	0.149142	5	6	Q96GD0	Pyridoxal phosphate phosphatase OS=Homo sapiens OX=9606 GN=PDXP PE=1 SV=2	PDXP
11.1019	11.899	11.7702	11.7317	12.6811	11.3166	0.270166	-0.319432	2	2	P07339	Cathepsin D OS=Homo sapiens OX=9606 GN=CTSD PE=1 SV=1	CTSD
14.1323	13.8677	13.7887	13.8294	14.4065	13.7458	0.0993251	-0.0643101	1	1	Q9NXG2	THUMP domain-containing protein 1 OS=Homo sapiens OX=9606 GN=THUMPD1 PE=1 SV=2	THUMPD1
13.771	13.4421	13.6353	13.5982	13.8788	13.4397	0.0488196	-0.0227741	1	2	O96013	Serine/threonine-protein kinase PAK 4 OS=Homo sapiens OX=9606 GN=PAK4 PE=1 SV=1	PAK4
16.488	16.3692	16.4256	16.0503	16.4446	16.3888	0.447334	0.133006	6	7	Q9UBT2	SUMO-activating enzyme subunit 2 OS=Homo sapiens OX=9606 GN=UBA2 PE=1 SV=2	UBA2
17.1694	16.9907	17.0217	17.2376	16.9861	16.9731	0.0163223	-0.00503031	8	20	Q08170	Serine/arginine-rich splicing factor 4 OS=Homo sapiens OX=9606 GN=SRSF4 PE=1 SV=2	SRSF4
17.5101	17.313	17.528	17.2729	17.4762	17.5799	0.0215392	0.0073274	11	27	Q00839	Heterogeneous nuclear ribonucleoprotein U OS=Homo sapiens OX=9606 GN=HNRNPU PE=1 SV=6	HNRNPU
11.7851	11.9023	12.1321	11.5344	12.0945	11.8717	0.215184	0.106354	1	1	Q7LBC6	Lysine-specific demethylase 3B OS=Homo sapiens OX=9606 GN=KDM3B PE=1 SV=2	KDM3B
12.7683	12.579	12.9773	12.7377	12.6222	12.9477	0.0124576	0.00563272	1	1	P63165	Small ubiquitin-related modifier 1 OS=Homo sapiens OX=9606 GN=SUMO1 PE=1 SV=1	SUMO1
15.1109	14.7524	14.8284	14.8593	14.798	14.592	0.470508	0.147472	3	4	Q99459	Cell division cycle 5-like protein OS=Homo sapiens OX=9606 GN=CDC5L PE=1 SV=2	CDC5L
15.8801	15.6043	15.6686	15.0401	15.6403	15.6494	0.557644	0.274353	4	5	Q8IX12	Cell division cycle and apoptosis regulator protein 1 OS=Homo sapiens OX=9606 GN=CCAR1 PE=1 SV=2	CCAR1
16.3869	16.3443	16.3582	16.1689	16.4847	16.3307	0.141054	0.0350494	8	17	Q02790	Peptidyl-prolyl cis-trans isomerase FKBP4 OS=Homo sapiens OX=9606 GN=FKBP4 PE=1 SV=3	FKBP4
16.1771	16.0251	16.2186	15.6858	16.446	16.1503	0.0706694	0.0462303	2	6	Q9BTT0	Acidic leucine-rich nuclear phosphoprotein 32 family member E OS=Homo sapiens OX=9606 GN=ANP32E PE=1 SV=1	ANP32E
13.1013	12.8133	13.0094	12.4739	13.4902	12.9832	0.00834073	-0.00774765	1	1	P55145	Mesencephalic astrocyte-derived neurotrophic factor OS=Homo sapiens OX=9606 GN=MANF PE=1 SV=3	MANF
19.8014	19.7358	19.789	19.4973	19.8089	19.7628	0.360388	0.0857061	31	103	P13639	Elongation factor 2 OS=Homo sapiens OX=9606 GN=EEF2 PE=1 SV=4	EEF2
13.5896	13.6023	13.7807	13.505	13.8303	13.5771	0.059744	0.0200561	2	3	Q8N6N3	UPF0690 protein C1orf52 OS=Homo sapiens OX=9606 GN=C1orf52 PE=1 SV=1	C1orf52
15.2165	15.045	15.177	15.1526	15.3452	14.8948	0.0368644	0.0152702	3	4	P24666	Low molecular weight phosphotyrosine protein phosphatase OS=Homo sapiens OX=9606 GN=ACP1 PE=1 SV=3	ACP1
16.3459	16.1616	16.5049	15.5217	16.4101	16.3225	0.35022	0.252664	6	11	P26599	Polypyrimidine tract-binding protein 1 OS=Homo sapiens OX=9606 GN=PTBP1 PE=1 SV=1	PTBP1
13.7259	13.1682	13.3069	13.2841	13.4144	12.7748	0.398899	0.242572	1	1	P26196	Probable ATP-dependent RNA helicase DDX6 OS=Homo sapiens OX=9606 GN=DDX6 PE=1 SV=2	DDX6
14.7293	14.5745	14.7848	14.6121	14.7067	14.8401	0.0913836	-0.0234083	1	2	P49903	Selenide, water dikinase 1 OS=Homo sapiens OX=9606 GN=SEPHS1 PE=1 SV=2	SEPHS1
15.6147	15.5348	15.637	15.5921	15.4767	15.8778	0.16293	-0.0533673	3	4	Q9BQ52	Zinc phosphodiesterase ELAC protein 2 OS=Homo sapiens OX=9606 GN=ELAC2 PE=1 SV=2	ELAC2
14.0611	13.9669	14.0697	13.505	14.0404	14.0854	0.339844	0.155625	2	2	Q96JC9	ELL-associated factor 1 OS=Homo sapiens OX=9606 GN=EAF1 PE=1 SV=1	EAF1
13.5781	13.2883	13.5265	12.6636	13.6176	13.5058	0.255589	0.201968	2	2	Q7Z6K5	Arpin OS=Homo sapiens OX=9606 GN=ARPIN PE=1 SV=1	ARPIN
16.6452	16.5616	16.5554	16.6739	16.4672	16.5413	0.147507	0.0265764	14	26	P53396	ATP-citrate synthase OS=Homo sapiens OX=9606 GN=ACLY PE=1 SV=3	ACLY
13.0467	13.3178	12.8834	12.3603	13.0268	13.2305	0.291357	0.210086	2	2	Q9NPA8	Transcription and mRNA export factor ENY2 OS=Homo sapiens OX=9606 GN=ENY2 PE=1 SV=1	ENY2
11.113	10.7239	NaN	NaN	10.6818	11.1158	0.0212316	0.0196862	1	1	Q8IZ52	Chondroitin sulfate synthase 2 OS=Homo sapiens OX=9606 GN=CHPF PE=1 SV=2	CHPF
16.236	16.1978	16.2452	16.1273	16.2177	16.3121	0.0450641	0.00728989	25	42	O15067	Phosphoribosylformylglycinamidine synthase OS=Homo sapiens OX=9606 GN=PFAS PE=1 SV=4	PFAS
16.931	16.9392	16.9761	17.7929	16.921	16.9187	0.377559	-0.262073	10	15	Q9BQT9	Calsyntenin-3 OS=Homo sapiens OX=9606 GN=CLSTN3 PE=1 SV=1	CLSTN3
16.9662	16.9066	16.9549	16.4586	17.0533	16.937	0.277467	0.126272	11	25	Q13838	Spliceosome RNA helicase DDX39B OS=Homo sapiens OX=9606 GN=DDX39B PE=1 SV=1	DDX39B
14.4675	14.7581	14.8246	14.2099	15.0404	14.7408	0.024764	0.0197121	2	3	Q13951	Core-binding factor subunit beta OS=Homo sapiens OX=9606 GN=CBFB PE=1 SV=2	CBFB
17.5688	17.6515	17.5903	17.6704	17.5735	17.2186	0.344501	0.116055	16	25	Q14126	Desmoglein-2 OS=Homo sapiens OX=9606 GN=DSG2 PE=1 SV=2	DSG2
12.3786	12.6969	12.6196	12.0345	12.604	12.9865	0.0268089	0.0233952	1	1	Q96I15	Selenocysteine lyase OS=Homo sapiens OX=9606 GN=SCLY PE=1 SV=4	SCLY
20.8875	20.7648	20.8345	20.8191	20.9205	20.7371	0.0174556	0.00335566	23	152	P09651	Heterogeneous nuclear ribonucleoprotein A1 OS=Homo sapiens OX=9606 GN=HNRNPA1 PE=1 SV=5	HNRNPA1
12.1986	11.5227	12.3361	11.8348	12.5381	12.1838	0.198167	-0.166454	1	1	Q9UK76	Jupiter microtubule associated homolog 1 OS=Homo sapiens OX=9606 GN=JPT1 PE=1 SV=3	JPT1
15.5767	15.6486	15.8091	15.5301	15.8667	15.6346	0.00275284	0.00101852	2	5	Q9Y617	Phosphoserine aminotransferase OS=Homo sapiens OX=9606 GN=PSAT1 PE=1 SV=2	PSAT1
14.3509	14.2866	14.1604	14.2727	14.4335	14.2003	0.152169	-0.0361818	4	5	Q96IZ0	PRKC apoptosis WT1 regulator protein OS=Homo sapiens OX=9606 GN=PAWR PE=1 SV=1	PAWR
15.0427	14.7117	14.673	14.4577	14.7028	14.698	0.595113	0.189684	4	7	Q13561	Dynactin subunit 2 OS=Homo sapiens OX=9606 GN=DCTN2 PE=1 SV=4	DCTN2
13.6693	13.4229	13.1266	13.861	13.4102	13.322	0.211244	-0.124796	6	7	Q86X29	Lipolysis-stimulated lipoprotein receptor OS=Homo sapiens OX=9606 GN=LSR PE=1 SV=4	LSR
15.0485	14.8359	14.9501	14.5504	14.938	15.1988	0.088055	0.0491025	3	5	Q6P1J9	Parafibromin OS=Homo sapiens OX=9606 GN=CDC73 PE=1 SV=1	CDC73
14.0841	13.9085	14.0454	13.4903	14.1575	14.0338	0.218453	0.11878	3	4	Q14157	Ubiquitin-associated protein 2-like OS=Homo sapiens OX=9606 GN=UBAP2L PE=1 SV=2	UBAP2L
12.3206	12.8097	12.7354	12.7264	12.7173	12.8118	0.347312	-0.129913	3	3	O60568	Multifunctional procollagen lysine hydroxylase and glycosyltransferase LH3 OS=Homo sapiens OX=9606 GN=PLOD3 PE=1 SV=1	PLOD3
15.4746	15.5032	15.4224	15.4512	15.758	15.4664	0.375122	-0.0917813	7	14	Q8WXF1	Paraspeckle component 1 OS=Homo sapiens OX=9606 GN=PSPC1 PE=1 SV=1	PSPC1
13.9416	14.1444	13.8572	13.8721	13.9336	14.0693	0.0775047	0.0227216	3	3	Q5T6F2	Ubiquitin-associated protein 2 OS=Homo sapiens OX=9606 GN=UBAP2 PE=1 SV=1	UBAP2
12.0241	11.9412	12.4655	12.0184	11.8097	12.5379	0.0267325	0.0215848	2	2	Q5QJE6	Deoxynucleotidyltransferase terminal-interacting protein 2 OS=Homo sapiens OX=9606 GN=DNTTIP2 PE=1 SV=2	DNTTIP2
12.7193	12.9499	13.0509	12.505	12.9454	13.1148	0.0888562	0.0516195	4	7	P02458	Collagen alpha-1(II) chain OS=Homo sapiens OX=9606 GN=COL2A1 PE=1 SV=3	COL2A1
19.3855	19.3955	19.3368	19.3826	19.5692	19.2484	0.104428	-0.0274798	18	80	P11021	Endoplasmic reticulum chaperone BiP OS=Homo sapiens OX=9606 GN=HSPA5 PE=1 SV=2	HSPA5
14.5402	14.4394	14.4834	14.3173	14.4811	14.6175	0.0594341	0.0157054	2	3	Q14847	LIM and SH3 domain protein 1 OS=Homo sapiens OX=9606 GN=LASP1 PE=1 SV=2	LASP1
13.3256	13.3467	13.3772	12.7816	13.3444	13.6525	0.129928	0.0903295	2	4	O95232	Luc7-like protein 3 OS=Homo sapiens OX=9606 GN=LUC7L3 PE=1 SV=2	LUC7L3
14.7801	14.6552	14.8151	14.7154	14.7784	14.9808	0.328163	-0.0746756	5	6	P46821	Microtubule-associated protein 1B OS=Homo sapiens OX=9606 GN=MAP1B PE=1 SV=2	MAP1B
17.9809	17.8367	17.9649	17.4547	17.9649	17.9895	0.277686	0.124486	23	66	P61978	Heterogeneous nuclear ribonucleoprotein K OS=Homo sapiens OX=9606 GN=HNRNPK PE=1 SV=1	HNRNPK
14.592	14.6446	14.673	14.9831	14.6453	14.4324	0.112778	-0.0504112	4	8	P30041	Peroxiredoxin-6 OS=Homo sapiens OX=9606 GN=PRDX6 PE=1 SV=3	PRDX6
17.0186	17.1105	17.1147	17.1116	17.3927	17.096	0.513848	-0.118792	7	17	P39687	Acidic leucine-rich nuclear phosphoprotein 32 family member A OS=Homo sapiens OX=9606 GN=ANP32A PE=1 SV=1	ANP32A
15.2384	15.0353	15.048	14.9058	15.0496	15.1071	0.41322	0.0863857	5	8	Q15459	Splicing factor 3A subunit 1 OS=Homo sapiens OX=9606 GN=SF3A1 PE=1 SV=1	SF3A1
14.0926	13.9293	14.0664	14.6558	14.0709	13.9858	0.407745	-0.208097	4	7	Q15758	Neutral amino acid transporter B(0) OS=Homo sapiens OX=9606 GN=SLC1A5 PE=1 SV=2	SLC1A5
14.2489	14.055	14.3169	13.8453	14.4919	14.2538	0.0161149	0.00993538	4	4	Q53F19	Nuclear cap-binding protein subunit 3 OS=Homo sapiens OX=9606 GN=NCBP3 PE=1 SV=2	NCBP3
15.1265	14.827	14.669	14.9494	14.4287	14.8331	0.264335	0.137129	4	5	O00422	Histone deacetylase complex subunit SAP18 OS=Homo sapiens OX=9606 GN=SAP18 PE=1 SV=1	SAP18
13.5884	13.5316	13.6194	13.9266	13.3506	13.5944	0.0930581	-0.0440499	5	7	Q9Y662	Heparan sulfate glucosamine 3-O-sulfotransferase 3B1 OS=Homo sapiens OX=9606 GN=HS3ST3B1 PE=1 SV=1	HS3ST3B1
10.4702	11.1901	11.5908	NaN	10.7526	11.6418	0.0724624	-0.113481	1	1	Q02880	DNA topoisomerase 2-beta OS=Homo sapiens OX=9606 GN=TOP2B PE=1 SV=3	TOP2B
14.9594	15.12	15.0699	14.7674	15.2115	15.0771	0.0784381	0.031113	9	10	Q9C0C2	182 kDa tankyrase-1-binding protein OS=Homo sapiens OX=9606 GN=TNKS1BP1 PE=1 SV=4	TNKS1BP1
12.5999	11.1424	12.4478	12.6102	12.4553	11.7553	0.146962	-0.210249	1	1	O75419	Cell division control protein 45 homolog OS=Homo sapiens OX=9606 GN=CDC45 PE=1 SV=1	CDC45
11.9806	12.3654	12.1091	11.3494	12.1171	12.4491	0.201008	0.179808	2	2	Q8IVM0	Coiled-coil domain-containing protein 50 OS=Homo sapiens OX=9606 GN=CCDC50 PE=1 SV=1	CCDC50
12.4286	11.7086	12.1812	11.8808	12.6498	12.1895	0.163902	-0.133905	1	1	Q9C0B1	Alpha-ketoglutarate-dependent dioxygenase FTO OS=Homo sapiens OX=9606 GN=FTO PE=1 SV=3	FTO
12.2234	12.332	12.251	12.5418	12.2593	11.9627	0.0279378	0.0141687	8	10	O15230	Laminin subunit alpha-5 OS=Homo sapiens OX=9606 GN=LAMA5 PE=1 SV=8	LAMA5
15.6934	15.6101	15.6969	15.9825	15.7024	15.4532	0.106596	-0.0459464	3	4	P06737	Glycogen phosphorylase, liver form OS=Homo sapiens OX=9606 GN=PYGL PE=1 SV=4	PYGL
17.1382	17.2376	17.2422	17.2467	17.1031	17.4609	0.23023	-0.0642192	15	26	P07197	Neurofilament medium polypeptide OS=Homo sapiens OX=9606 GN=NEFM PE=1 SV=3	NEFM
15.4289	15.2353	15.2673	15.2776	15.2714	15.3372	0.0843381	0.0151138	5	8	Q16543	Hsp90 co-chaperone Cdc37 OS=Homo sapiens OX=9606 GN=CDC37 PE=1 SV=1	CDC37
15.8005	15.8361	15.8338	15.3093	15.8653	15.8449	0.340715	0.150256	8	13	Q99426	Tubulin-folding cofactor B OS=Homo sapiens OX=9606 GN=TBCB PE=1 SV=2	TBCB
17.6355	17.5386	17.6025	17.5275	17.6578	17.6146	0.0565038	-0.00780551	22	34	O75369	Filamin-B OS=Homo sapiens OX=9606 GN=FLNB PE=1 SV=2	FLNB
12.3889	12.4309	12.5385	12.2731	12.5467	12.4433	0.12744	0.0317462	1	1	O00170	AH receptor-interacting protein OS=Homo sapiens OX=9606 GN=AIP PE=1 SV=2	AIP
14.6976	14.4594	14.4066	14.3559	14.4725	14.6007	0.145977	0.0448027	1	2	Q9UH77	Kelch-like protein 3 OS=Homo sapiens OX=9606 GN=KLHL3 PE=1 SV=2	KLHL3
13.3115	13.2176	13.2356	13.1102	13.2493	13.495	0.0920442	-0.0299829	1	1	P98170	E3 ubiquitin-protein ligase XIAP OS=Homo sapiens OX=9606 GN=XIAP PE=1 SV=2	XIAP
14.1911	14.0227	14.1625	14.1765	14.2634	13.7397	0.142879	0.0655753	1	2	Q9BUQ8	Probable ATP-dependent RNA helicase DDX23 OS=Homo sapiens OX=9606 GN=DDX23 PE=1 SV=3	DDX23
11.5264	12.1896	12.2003	11.8042	12.2053	12.2368	0.156758	-0.110004	1	1	Q13206	Probable ATP-dependent RNA helicase DDX10 OS=Homo sapiens OX=9606 GN=DDX10 PE=1 SV=2	DDX10
13.8699	13.9345	14.1503	13.8784	14.0679	13.9508	0.0661181	0.0191908	2	3	P49790	Nuclear pore complex protein Nup153 OS=Homo sapiens OX=9606 GN=NUP153 PE=1 SV=2	NUP153
17.2106	17.2153	17.1426	17.0741	17.2271	17.3755	0.149244	-0.0361074	8	18	P12956	X-ray repair cross-complementing protein 6 OS=Homo sapiens OX=9606 GN=XRCC6 PE=1 SV=2	XRCC6
14.1711	14.1354	13.9569	15.4655	14.1527	13.6196	0.230522	-0.324848	1	3	P31431	Syndecan-4 OS=Homo sapiens OX=9606 GN=SDC4 PE=1 SV=2	SDC4
16.2874	16.227	16.3167	16.8186	16.3061	16.2567	0.432397	-0.183422	4	11	O43405	Cochlin OS=Homo sapiens OX=9606 GN=COCH PE=1 SV=1	COCH
15.7009	15.6147	15.6539	15.7915	15.6729	15.5595	0.0903672	-0.0181433	3	6	Q9BRP8	Partner of Y14 and mago OS=Homo sapiens OX=9606 GN=PYM1 PE=1 SV=1	PYM1
12.7887	12.8314	12.8323	12.8506	13.167	12.6822	0.225704	-0.0824525	1	1	P20674	Cytochrome c oxidase subunit 5A, mitochondrial OS=Homo sapiens OX=9606 GN=COX5A PE=1 SV=2	COX5A
19.8291	19.7378	19.815	19.8383	20.0051	19.821	0.653435	-0.0941582	22	128	P12277	Creatine kinase B-type OS=Homo sapiens OX=9606 GN=CKB PE=1 SV=1	CKB
17.8523	17.771	17.9141	17.876	17.8956	17.6028	0.203355	0.0543633	4	6	P47813	Eukaryotic translation initiation factor 1A, X-chromosomal OS=Homo sapiens OX=9606 GN=EIF1AX PE=1 SV=2	EIF1AX
17.0538	17.0945	17.0583	17.0646	17.3385	17.0833	0.449583	-0.0932668	6	17	Q13162	Peroxiredoxin-4 OS=Homo sapiens OX=9606 GN=PRDX4 PE=1 SV=1	PRDX4
12.8155	12.053	12.8532	11.4704	12.8405	12.9721	0.0957248	0.146246	8	12	P13647	Keratin, type II cytoskeletal 5 OS=Homo sapiens OX=9606 GN=KRT5 PE=1 SV=3	KRT5
13.7093	13.7805	13.5174	13.6386	13.878	13.7351	0.318104	-0.0814892	1	1	P32929	Cystathionine gamma-lyase OS=Homo sapiens OX=9606 GN=CTH PE=1 SV=3	CTH
15.4482	15.1855	15.3209	15.4333	15.3468	15.2524	0.101273	-0.0259622	3	3	Q9BZI7	Regulator of nonsense transcripts 3B OS=Homo sapiens OX=9606 GN=UPF3B PE=1 SV=1	UPF3B
13.8651	13.8644	13.9738	13.8935	14.0514	13.8815	0.247162	-0.0410592	2	5	P47755	F-actin-capping protein subunit alpha-2 OS=Homo sapiens OX=9606 GN=CAPZA2 PE=1 SV=3	CAPZA2
14.9021	14.7709	14.7041	14.9262	14.7998	14.5182	0.120599	0.0442629	3	5	Q9BZM5	UL16-binding protein 2 OS=Homo sapiens OX=9606 GN=ULBP2 PE=1 SV=1	ULBP2
12.9134	12.4466	12.7756	NaN	12.9504	12.6589	0.162823	-0.092807	2	2	Q13185	Chromobox protein homolog 3 OS=Homo sapiens OX=9606 GN=CBX3 PE=1 SV=4	CBX3
14.9467	14.8687	14.8952	15.051	14.9245	14.7972	0.0964078	-0.020682	5	7	Q92743	Serine protease HTRA1 OS=Homo sapiens OX=9606 GN=HTRA1 PE=1 SV=1	HTRA1
14.0159	13.3416	13.5491	13.4554	14.0376	13.5787	0.072337	-0.0550439	6	6	Q8NFC6	Biorientation of chromosomes in cell division protein 1-like 1 OS=Homo sapiens OX=9606 GN=BOD1L1 PE=1 SV=2	BOD1L1
14.1458	13.8662	14.2731	13.5445	14.1757	14.4531	0.0431387	0.0372486	5	8	Q9BWF3	RNA-binding protein 4 OS=Homo sapiens OX=9606 GN=RBM4 PE=1 SV=1	RBM4
12.7446	12.6406	12.9569	12.6888	12.9361	12.7747	0.0561166	-0.0191727	1	1	P10644	cAMP-dependent protein kinase type I-alpha regulatory subunit OS=Homo sapiens OX=9606 GN=PRKAR1A PE=1 SV=1	PRKAR1A
12.1451	11.9052	12.5929	11.2295	12.1752	12.5368	0.206046	0.233886	2	2	A6NED2	RCC1 domain-containing protein 1 OS=Homo sapiens OX=9606 GN=RCCD1 PE=1 SV=1	RCCD1
11.708	11.3061	11.496	NaN	11.2355	11.8173	0.0287901	-0.0230368	1	1	O43665	Regulator of G-protein signaling 10 OS=Homo sapiens OX=9606 GN=RGS10 PE=1 SV=3	RGS10
15.8951	15.6937	15.6766	15.7242	15.6576	15.8936	0.0109822	-0.00330639	7	7	Q9Y230	RuvB-like 2 OS=Homo sapiens OX=9606 GN=RUVBL2 PE=1 SV=3	RUVBL2
12.8098	12.7509	12.9006	13.3135	12.8421	12.6231	0.195084	-0.10583	1	2	P62314	Small nuclear ribonucleoprotein Sm D1 OS=Homo sapiens OX=9606 GN=SNRPD1 PE=1 SV=1	SNRPD1
15.1806	15.2477	15.2241	15.9026	15.257	15.2427	0.49968	-0.249942	5	10	P08195	4F2 cell-surface antigen heavy chain OS=Homo sapiens OX=9606 GN=SLC3A2 PE=1 SV=3	SLC3A2
16.6993	16.7678	16.7727	16.8007	16.8739	16.7072	0.368568	-0.0473563	8	16	P50395	Rab GDP dissociation inhibitor beta OS=Homo sapiens OX=9606 GN=GDI2 PE=1 SV=2	GDI2
12.473	12.2457	12.5814	12.9394	12.5073	12.4051	0.408118	-0.183926	1	1	P20648	Potassium-transporting ATPase alpha chain 1 OS=Homo sapiens OX=9606 GN=ATP4A PE=2 SV=5	ATP4A
13.9243	14.0452	13.8033	13.6467	14.2172	13.9602	0.0321495	-0.0170736	4	4	Q14166	Tubulin--tyrosine ligase-like protein 12 OS=Homo sapiens OX=9606 GN=TTLL12 PE=1 SV=2	TTLL12
14.7617	14.8533	14.6982	14.6901	14.7991	14.8341	0.0180083	-0.00338745	3	3	Q86VP6	Cullin-associated NEDD8-dissociated protein 1 OS=Homo sapiens OX=9606 GN=CAND1 PE=1 SV=2	CAND1
13.5801	13.3548	13.3031	13.3934	13.4626	13.3768	0.0064276	0.00174395	3	5	P62136	Serine/threonine-protein phosphatase PP1-alpha catalytic subunit OS=Homo sapiens OX=9606 GN=PPP1CA PE=1 SV=1	PPP1CA
14.0793	13.9812	13.9952	13.8569	14.1457	14.0339	0.0240461	0.00643508	1	1	Q01813	ATP-dependent 6-phosphofructokinase, platelet type OS=Homo sapiens OX=9606 GN=PFKP PE=1 SV=2	PFKP
17.5411	17.4104	17.3677	18.4972	17.2472	17.4498	0.303646	-0.291653	24	41	P11047	Laminin subunit gamma-1 OS=Homo sapiens OX=9606 GN=LAMC1 PE=1 SV=3	LAMC1
14.0793	13.9798	14.1685	14.1024	14.1189	14.1495	0.352863	-0.0477231	1	1	Q13547	Histone deacetylase 1 OS=Homo sapiens OX=9606 GN=HDAC1 PE=1 SV=1	HDAC1
12.7903	13.2268	13.166	13.2065	12.9711	13.341	0.255174	-0.111824	1	1	Q9NX55	Huntingtin-interacting protein K OS=Homo sapiens OX=9606 GN=HYPK PE=1 SV=2	HYPK
15.9953	15.9609	16.0743	16.4697	16.0358	15.8991	0.28746	-0.12473	13	27	O00391	Sulfhydryl oxidase 1 OS=Homo sapiens OX=9606 GN=QSOX1 PE=1 SV=3	QSOX1
12.1325	12.6993	12.6268	13.2605	12.6676	12.6242	0.600596	-0.364556	3	4	Q02809	Procollagen-lysine,2-oxoglutarate 5-dioxygenase 1 OS=Homo sapiens OX=9606 GN=PLOD1 PE=1 SV=2	PLOD1
12.9869	13.3161	12.8792	11.7275	13.3244	13.0279	0.293039	0.367456	2	2	Q9H0C8	Integrin-linked kinase-associated serine/threonine phosphatase 2C OS=Homo sapiens OX=9606 GN=ILKAP PE=1 SV=1	ILKAP
11.8238	11.2647	10.2905	11.3077	10.5813	11.3651	0.027149	0.041598	3	4	Q9GZU8	PSME3-interacting protein OS=Homo sapiens OX=9606 GN=FAM192A PE=1 SV=1	PSME3IP1
13.5913	13.1887	13.3264	13.3311	13.5251	13.3696	0.108683	-0.0397539	1	1	Q9UHD1	Cysteine and histidine-rich domain-containing protein 1 OS=Homo sapiens OX=9606 GN=CHORDC1 PE=1 SV=2	CHORDC1
13.2412	13.0403	13.0256	13.0836	13.2201	12.9301	0.0791269	0.024429	1	1	O00232	26S proteasome non-ATPase regulatory subunit 12 OS=Homo sapiens OX=9606 GN=PSMD12 PE=1 SV=3	PSMD12
11.5079	10.7914	11.6544	11.5894	11.3005	11.5517	0.225849	-0.16266	1	1	P29218	Inositol monophosphatase 1 OS=Homo sapiens OX=9606 GN=IMPA1 PE=1 SV=1	IMPA1
15.5361	15.6444	15.644	16.3594	15.6886	15.5648	0.454063	-0.262808	4	5	Q14257	Reticulocalbin-2 OS=Homo sapiens OX=9606 GN=RCN2 PE=1 SV=1	RCN2
14.4073	14.6632	14.4926	14.3966	14.5383	14.7044	0.0767807	-0.025417	7	9	Q14204	Cytoplasmic dynein 1 heavy chain 1 OS=Homo sapiens OX=9606 GN=DYNC1H1 PE=1 SV=5	DYNC1H1
12.3926	12.236	12.0081	NaN	11.9569	12.6068	0.0857414	-0.0696131	1	1	Q9H0E9	Bromodomain-containing protein 8 OS=Homo sapiens OX=9606 GN=BRD8 PE=1 SV=2	BRD8
14.7644	14.5917	14.5945	15.1263	14.6411	14.0637	0.0434747	0.0398095	2	4	Q8WU90	Zinc finger CCCH domain-containing protein 15 OS=Homo sapiens OX=9606 GN=ZC3H15 PE=1 SV=1	ZC3H15
14.2548	14.0978	13.959	14.208	14.1444	14.0717	0.148414	-0.0375039	1	2	Q9BTC0	Death-inducer obliterator 1 OS=Homo sapiens OX=9606 GN=DIDO1 PE=1 SV=5	DIDO1
13.9925	14.1857	13.932	14.0291	14.0394	14.2454	0.259884	-0.0678635	12	23	P12109	Collagen alpha-1(VI) chain OS=Homo sapiens OX=9606 GN=COL6A1 PE=1 SV=3	COL6A1
9.86048	NaN	11.0739	NaN	10.4195	10.6103	0.0244942	-0.0477037	1	1	Q9UHB9	Signal recognition particle subunit SRP68 OS=Homo sapiens OX=9606 GN=SRP68 PE=1 SV=2	SRP68
14.1276	13.8114	13.9879	14.036	14.1081	13.9434	0.199787	-0.0535142	2	4	Q96BP3	Peptidylprolyl isomerase domain and WD repeat-containing protein 1 OS=Homo sapiens OX=9606 GN=PPWD1 PE=1 SV=1	PPWD1
11.0157	11.4644	10.6529	12.1426	11.0651	10.9195	0.297827	-0.331377	1	1	O95490	Adhesion G protein-coupled receptor L2 OS=Homo sapiens OX=9606 GN=ADGRL2 PE=1 SV=2	ADGRL2
12.6307	12.7944	12.1356	12.6821	12.6801	12.5848	0.25504	-0.128783	1	1	Q9BPY3	Protein FAM118B OS=Homo sapiens OX=9606 GN=FAM118B PE=1 SV=1	FAM118B
16.0663	15.945	16.0942	15.8891	16.116	16.1982	0.114678	-0.0325836	4	5	O43684	Mitotic checkpoint protein BUB3 OS=Homo sapiens OX=9606 GN=BUB3 PE=1 SV=1	BUB3
16.048	15.7682	15.7831	15.7476	15.8996	15.8332	0.146194	0.0397075	10	21	P84103	Serine/arginine-rich splicing factor 3 OS=Homo sapiens OX=9606 GN=SRSF3 PE=1 SV=1	SRSF3
11.2659	12.0875	10.858	11.2367	11.316	11.7632	0.0295473	-0.0348708	2	3	O76009	Keratin, type I cuticular Ha3-I OS=Homo sapiens OX=9606 GN=KRT33A PE=2 SV=2	KRT33A
13.5829	13.6062	13.4461	13.7664	13.4411	13.6337	0.255278	-0.0686404	3	3	P22059	Oxysterol-binding protein 1 OS=Homo sapiens OX=9606 GN=OSBP PE=1 SV=1	OSBP
17.0033	16.8605	17.0286	16.9757	17.0542	17.2908	0.5893	-0.142744	20	32	P08621	U1 small nuclear ribonucleoprotein 70 kDa OS=Homo sapiens OX=9606 GN=SNRNP70 PE=1 SV=2	SNRNP70
11.4648	11.6951	11.4676	11.2779	11.5185	12.4029	0.21089	-0.19064	1	1	Q8NCE0	tRNA-splicing endonuclease subunit Sen2 OS=Homo sapiens OX=9606 GN=TSEN2 PE=1 SV=2	TSEN2
16.3295	16.1327	16.1607	15.949	16.2126	16.2258	0.290902	0.0784693	19	30	Q7KZF4	Staphylococcal nuclease domain-containing protein 1 OS=Homo sapiens OX=9606 GN=SND1 PE=1 SV=1	SND1
14.4987	14.7392	14.4522	14.3102	14.5506	14.9934	0.0888548	-0.0547218	3	4	P16152	Carbonyl reductase [NADPH] 1 OS=Homo sapiens OX=9606 GN=CBR1 PE=1 SV=3	CBR1
15.7963	15.8209	15.9639	15.1051	15.947	15.8756	0.326142	0.217825	3	6	P46060	Ran GTPase-activating protein 1 OS=Homo sapiens OX=9606 GN=RANGAP1 PE=1 SV=1	RANGAP1
12.5995	12.8051	12.8371	12.8907	12.8597	12.7397	0.40051	-0.0828126	1	2	Q07812	Apoptosis regulator BAX OS=Homo sapiens OX=9606 GN=BAX PE=1 SV=1	BAX
14.7464	14.9028	14.959	14.9574	15.1575	14.7922	0.333154	-0.0996358	4	7	Q15717	ELAV-like protein 1 OS=Homo sapiens OX=9606 GN=ELAVL1 PE=1 SV=2	ELAVL1
12.9638	12.8136	12.4313	13.3356	12.7804	12.8683	0.479593	-0.258526	1	3	O75487	Glypican-4 OS=Homo sapiens OX=9606 GN=GPC4 PE=1 SV=4	GPC4
17.1724	17.1048	17.0256	17.0465	17.1597	17.3855	0.372574	-0.096323	6	13	Q9Y3I0	RNA-splicing ligase RtcB homolog OS=Homo sapiens OX=9606 GN=RTCB PE=1 SV=1	RTCB
14.8279	14.7425	14.6045	14.3052	14.7977	15.0125	0.0304803	0.0198466	3	4	P78324	Tyrosine-protein phosphatase non-receptor type substrate 1 OS=Homo sapiens OX=9606 GN=SIRPA PE=1 SV=2	SIRPA
17.1978	17.158	17.102	17.1722	17.6841	17.2146	0.542692	-0.204355	8	28	P27348	14-3-3 protein theta OS=Homo sapiens OX=9606 GN=YWHAQ PE=1 SV=1	YWHAQ
14.3674	14.3792	14.2952	14.4243	14.5625	14.2186	0.20397	-0.0545699	4	5	P07737	Profilin-1 OS=Homo sapiens OX=9606 GN=PFN1 PE=1 SV=2	PFN1
15.3931	15.1449	15.4144	15.1893	15.4501	15.5843	0.247254	-0.0904153	6	16	O43390	Heterogeneous nuclear ribonucleoprotein R OS=Homo sapiens OX=9606 GN=HNRNPR PE=1 SV=1	HNRNPR
15.0516	14.6655	14.9634	14.8376	15.0211	15.034	0.205673	-0.0707442	4	8	Q9NYB0	Telomeric repeat-binding factor 2-interacting protein 1 OS=Homo sapiens OX=9606 GN=TERF2IP PE=1 SV=1	TERF2IP
12.0429	12.1069	12.2761	12.0692	12.1647	12.5253	0.289056	-0.111104	1	1	Q96NB3	Zinc finger protein 830 OS=Homo sapiens OX=9606 GN=ZNF830 PE=1 SV=2	ZNF830
17.1265	17.0418	17.0334	17.5479	17.0297	17.0996	0.407589	-0.158528	25	46	P35556	Fibrillin-2 OS=Homo sapiens OX=9606 GN=FBN2 PE=1 SV=3	FBN2
19.6689	19.5665	19.4945	19.4974	19.6246	19.8129	0.260045	-0.0683403	29	90	Q15233	Non-POU domain-containing octamer-binding protein OS=Homo sapiens OX=9606 GN=NONO PE=1 SV=4	NONO
17.1326	16.8376	16.8445	16.9031	16.7974	17.2197	0.0773697	-0.0351219	7	9	P46781	40S ribosomal protein S9 OS=Homo sapiens OX=9606 GN=RPS9 PE=1 SV=3	RPS9
12.0061	12.2397	12.3797	12.8775	12.1101	12.2984	0.359291	-0.220127	2	2	P28300	Protein-lysine 6-oxidase OS=Homo sapiens OX=9606 GN=LOX PE=1 SV=2	LOX
16.8467	16.8768	16.8646	16.7254	17.1242	16.9244	0.207571	-0.0619475	3	8	P23528	Cofilin-1 OS=Homo sapiens OX=9606 GN=CFL1 PE=1 SV=3	CFL1
16.8545	16.7101	16.8223	17.2178	16.8822	16.8552	0.692822	-0.189483	15	26	Q14766	Latent-transforming growth factor beta-binding protein 1 OS=Homo sapiens OX=9606 GN=LTBP1 PE=1 SV=4	LTBP1
19.0302	18.9863	19.004	19.4994	18.9273	19.065	0.382081	-0.157076	42	111	P14543	Nidogen-1 OS=Homo sapiens OX=9606 GN=NID1 PE=1 SV=3	NID1
13.6858	13.6569	13.6676	13.8363	13.6122	13.7308	0.359574	-0.0563113	7	8	Q14566	DNA replication licensing factor MCM6 OS=Homo sapiens OX=9606 GN=MCM6 PE=1 SV=1	MCM6
12.3169	11.7778	12.4014	NaN	12.6673	12.0933	0.25024	-0.214942	1	1	Q9NR56	Muscleblind-like protein 1 OS=Homo sapiens OX=9606 GN=MBNL1 PE=1 SV=2	MBNL1
20.328	20.3283	20.4071	20.4175	20.3926	20.2003	0.0850503	0.017643	21	101	P18669	Phosphoglycerate mutase 1 OS=Homo sapiens OX=9606 GN=PGAM1 PE=1 SV=2	PGAM1
16.5297	16.5716	16.6127	16.2356	16.7041	16.6366	0.112345	0.0459296	3	9	Q9HB71	Calcyclin-binding protein OS=Homo sapiens OX=9606 GN=CACYBP PE=1 SV=2	CACYBP
13.7418	13.337	12.9611	13.5288	13.0078	13.4021	0.0418123	0.0337137	1	1	P09132	Signal recognition particle 19 kDa protein OS=Homo sapiens OX=9606 GN=SRP19 PE=1 SV=3	SRP19
13.8543	13.6248	13.6897	13.7548	13.5739	14.0332	0.161059	-0.0643419	3	4	Q92922	SWI/SNF complex subunit SMARCC1 OS=Homo sapiens OX=9606 GN=SMARCC1 PE=1 SV=3	SMARCC1
12.8546	13.1841	12.6644	12.9197	13.0597	12.6346	0.051951	0.0297105	1	1	Q08257	Quinone oxidoreductase OS=Homo sapiens OX=9606 GN=CRYZ PE=1 SV=1	CRYZ
18.6725	18.5001	18.5813	18.6836	18.6468	18.6252	0.567643	-0.0672512	10	53	Q01130	Serine/arginine-rich splicing factor 2 OS=Homo sapiens OX=9606 GN=SRSF2 PE=1 SV=4	SRSF2
13.5209	13.5376	13.2727	13.5423	13.5875	13.8191	0.783893	-0.205906	3	3	Q13523	Serine/threonine-protein kinase PRP4 homolog OS=Homo sapiens OX=9606 GN=PRPF4B PE=1 SV=3	PRPF4B
13.5129	13.6478	13.723	13.8526	13.7145	13.2171	0.0565232	0.0331364	4	5	Q13409	Cytoplasmic dynein 1 intermediate chain 2 OS=Homo sapiens OX=9606 GN=DYNC1I2 PE=1 SV=3	DYNC1I2
17.7373	17.5153	17.552	17.5218	17.6189	17.6808	0.0225855	-0.00560188	6	25	P46783	40S ribosomal protein S10 OS=Homo sapiens OX=9606 GN=RPS10 PE=1 SV=1	RPS10
14.9731	15.0197	14.821	15.0403	15.058	15.0337	0.812067	-0.106027	6	7	P55209	Nucleosome assembly protein 1-like 1 OS=Homo sapiens OX=9606 GN=NAP1L1 PE=1 SV=1	NAP1L1
12.4967	12.5337	12.4243	12.2493	12.81	12.5648	0.124894	-0.0564578	2	2	Q86YP4	Transcriptional repressor p66-alpha OS=Homo sapiens OX=9606 GN=GATAD2A PE=1 SV=1	GATAD2A
12.8896	12.9185	12.4316	13.2844	12.9583	12.8492	0.62373	-0.284071	2	3	Q12860	Contactin-1 OS=Homo sapiens OX=9606 GN=CNTN1 PE=1 SV=1	CNTN1
12.1881	12.2558	12.0282	12.0185	12.2577	12.6201	0.307485	-0.141393	1	1	Q9NZL4	Hsp70-binding protein 1 OS=Homo sapiens OX=9606 GN=HSPBP1 PE=1 SV=2	HSPBP1
15.7216	15.5344	15.6588	15.7285	15.6356	15.9075	0.542074	-0.118944	9	13	Q14498	RNA-binding protein 39 OS=Homo sapiens OX=9606 GN=RBM39 PE=1 SV=2	RBM39
15.5832	15.4025	15.5109	15.2512	15.5808	15.7335	0.052029	-0.0229464	8	17	P52292	Importin subunit alpha-1 OS=Homo sapiens OX=9606 GN=KPNA2 PE=1 SV=1	KPNA2
15.9456	15.8703	16.0759	15.6587	16.0156	16.2543	0.0223212	-0.0122471	6	9	P12110	Collagen alpha-2(VI) chain OS=Homo sapiens OX=9606 GN=COL6A2 PE=1 SV=4	COL6A2
18.3333	18.1452	18.3069	17.661	18.3784	18.4906	0.116135	0.0851142	25	49	Q92841	Probable ATP-dependent RNA helicase DDX17 OS=Homo sapiens OX=9606 GN=DDX17 PE=1 SV=2	DDX17
18.122	17.9618	17.9584	18.3405	18.0346	17.963	0.316059	-0.098657	18	43	P26038	Moesin OS=Homo sapiens OX=9606 GN=MSN PE=1 SV=3	MSN
13.6285	13.4499	13.4312	13.5229	13.3435	14.0955	0.254524	-0.150784	1	1	Q86UV5	Ubiquitin carboxyl-terminal hydrolase 48 OS=Homo sapiens OX=9606 GN=USP48 PE=1 SV=1	USP48
16.2322	15.9161	16.0783	15.9878	16.1532	16.3745	0.266353	-0.0962814	2	6	P62249	40S ribosomal protein S16 OS=Homo sapiens OX=9606 GN=RPS16 PE=1 SV=2	RPS16
11.3032	11.1612	11.3307	NaN	11.0355	11.7215	0.156856	-0.11347	1	1	Q6UXH1	Protein disulfide isomerase CRELD2 OS=Homo sapiens OX=9606 GN=CRELD2 PE=1 SV=1	CRELD2
16.3872	16.4111	16.2428	16.4633	16.5332	16.0145	0.0195797	0.0100466	5	8	P06744	Glucose-6-phosphate isomerase OS=Homo sapiens OX=9606 GN=GPI PE=1 SV=4	GPI
16.8323	16.9838	16.6636	17.3727	16.91	16.8897	0.560298	-0.230903	22	36	P02751	Fibronectin OS=Homo sapiens OX=9606 GN=FN1 PE=1 SV=5	FN1
13.2225	13.1606	13.6333	13.3019	13.0013	13.5491	0.0897468	0.0547307	1	1	P27694	Replication protein A 70 kDa DNA-binding subunit OS=Homo sapiens OX=9606 GN=RPA1 PE=1 SV=2	RPA1
19.0975	18.9627	19.0015	19.2003	19.0822	18.9756	0.35735	-0.0654405	24	53	P15311	Ezrin OS=Homo sapiens OX=9606 GN=EZR PE=1 SV=4	EZR
14.0176	14.193	14.0408	14.3542	14.0004	14.1225	0.254476	-0.0752382	3	3	Q9NQW6	Anillin OS=Homo sapiens OX=9606 GN=ANLN PE=1 SV=2	ANLN
17.3205	17.0219	17.2725	17.3545	17.5965	17.0663	0.305085	-0.134142	7	28	P98179	RNA-binding protein 3 OS=Homo sapiens OX=9606 GN=RBM3 PE=1 SV=1	RBM3
14.2337	14.382	14.0584	14.4451	14.317	14.0123	0.0739689	-0.0334698	14	120	P62736	Actin, aortic smooth muscle OS=Homo sapiens OX=9606 GN=ACTA2 PE=1 SV=1	ACTA2
16.4655	16.2988	16.3307	16.4292	16.3355	16.4145	0.181699	-0.0280584	10	14	Q99832	T-complex protein 1 subunit eta OS=Homo sapiens OX=9606 GN=CCT7 PE=1 SV=2	CCT7
15.7642	15.7048	15.7478	15.7253	15.8323	16.1567	0.562428	-0.165844	7	10	P62701	40S ribosomal protein S4, X isoform OS=Homo sapiens OX=9606 GN=RPS4X PE=1 SV=2	RPS4X
17.7267	17.644	17.6287	17.9541	17.7286	17.6963	0.661544	-0.126487	19	42	P23142	Fibulin-1 OS=Homo sapiens OX=9606 GN=FBLN1 PE=1 SV=4	FBLN1
14.6433	14.7827	14.6444	14.8116	14.7311	14.3443	0.150599	0.0611808	8	10	Q13200	26S proteasome non-ATPase regulatory subunit 2 OS=Homo sapiens OX=9606 GN=PSMD2 PE=1 SV=3	PSMD2
15.1509	15.0445	14.9694	15.1312	15.0982	15.1574	0.598396	-0.0740401	7	10	P10321	HLA class I histocompatibility antigen, C alpha chain OS=Homo sapiens OX=9606 GN=HLA-C PE=1 SV=3	HLA-C
15.8107	15.9188	15.6601	16.9786	15.8981	15.2637	0.189145	-0.250271	1	5	Q07021	Complement component 1 Q subcomponent-binding protein, mitochondrial OS=Homo sapiens OX=9606 GN=C1QBP PE=1 SV=1	C1QBP
15.2954	15.231	15.1955	15.3606	15.2634	15.3186	0.840666	-0.0735102	4	6	Q9H6F5	Coiled-coil domain-containing protein 86 OS=Homo sapiens OX=9606 GN=CCDC86 PE=1 SV=1	CCDC86
15.2125	14.8155	15.2346	15.0305	15.3473	15.3001	0.340433	-0.138426	7	14	O43719	HIV Tat-specific factor 1 OS=Homo sapiens OX=9606 GN=HTATSF1 PE=1 SV=1	HTATSF1
18.5096	18.5266	18.6055	18.453	18.7234	18.6143	0.232363	-0.0496928	8	40	P62979	Ubiquitin-40S ribosomal protein S27a OS=Homo sapiens OX=9606 GN=RPS27A PE=1 SV=2	RPS27A
14.2654	14.1401	14.0136	13.7477	14.2284	14.5627	0.0556885	-0.039924	3	4	Q7Z4W1	L-xylulose reductase OS=Homo sapiens OX=9606 GN=DCXR PE=1 SV=2	DCXR
16.7739	16.6299	16.6079	16.3532	16.7191	16.8295	0.0848649	0.0366573	10	15	Q08211	ATP-dependent RNA helicase A OS=Homo sapiens OX=9606 GN=DHX9 PE=1 SV=4	DHX9
14.4454	14.8267	14.5598	14.6491	14.7737	14.3164	0.060427	0.0308806	2	4	Q12907	Vesicular integral-membrane protein VIP36 OS=Homo sapiens OX=9606 GN=LMAN2 PE=1 SV=1	LMAN2
15.1004	14.96	14.8509	14.2593	15.2528	15.0494	0.138403	0.116618	4	5	P49591	Serine--tRNA ligase, cytoplasmic OS=Homo sapiens OX=9606 GN=SARS PE=1 SV=3	SARS1
16.0648	16.002	16.0623	15.8189	16.152	16.201	0.0399265	-0.0143029	17	19	Q14676	Mediator of DNA damage checkpoint protein 1 OS=Homo sapiens OX=9606 GN=MDC1 PE=1 SV=3	MDC1
17.5034	17.5435	17.5555	18.1022	17.4074	17.6342	0.367893	-0.180501	10	27	P05067	Amyloid-beta precursor protein OS=Homo sapiens OX=9606 GN=APP PE=1 SV=3	APP
12.0491	12.2068	12.4406	12.6619	12.1478	12.2977	0.291018	-0.136948	1	1	P11387	DNA topoisomerase 1 OS=Homo sapiens OX=9606 GN=TOP1 PE=1 SV=2	TOP1
14.5474	14.2029	14.5508	14.7539	14.4832	14.6383	0.616406	-0.191447	4	6	O60749	Sorting nexin-2 OS=Homo sapiens OX=9606 GN=SNX2 PE=1 SV=2	SNX2
14.7516	14.4155	14.4219	14.513	14.8971	14.0637	0.0497227	0.0384153	3	9	P09211	Glutathione S-transferase P OS=Homo sapiens OX=9606 GN=GSTP1 PE=1 SV=2	GSTP1
13.0346	13.1601	13.1151	13.1664	13.5214	13.2067	0.759154	-0.19493	1	1	Q8WXA9	Splicing regulatory glutamine/lysine-rich protein 1 OS=Homo sapiens OX=9606 GN=SREK1 PE=1 SV=1	SREK1
16.1874	16.1321	16.0972	16.0293	16.2238	16.4636	0.319372	-0.0999947	10	15	Q14203	Dynactin subunit 1 OS=Homo sapiens OX=9606 GN=DCTN1 PE=1 SV=3	DCTN1
13.8726	13.8166	13.8198	14.1036	13.9124	13.3405	0.0777832	0.0507873	2	2	Q92824	Proprotein convertase subtilisin/kexin type 5 OS=Homo sapiens OX=9606 GN=PCSK5 PE=1 SV=4	PCSK5
16.2858	16.4047	16.2986	16.3675	16.44	16.3914	0.741184	-0.0699266	15	30	P20700	Lamin-B1 OS=Homo sapiens OX=9606 GN=LMNB1 PE=1 SV=2	LMNB1
11.339	11.3176	11.1158	10.958	11.5855	11.4119	0.110343	-0.0610285	1	1	Q9Y371	Endophilin-B1 OS=Homo sapiens OX=9606 GN=SH3GLB1 PE=1 SV=1	SH3GLB1
13.5647	13.3723	13.2626	13.8428	13.2365	13.4672	0.229329	-0.115614	1	1	Q96B26	Exosome complex component RRP43 OS=Homo sapiens OX=9606 GN=EXOSC8 PE=1 SV=1	EXOSC8
13.8451	13.6189	13.8961	13.6884	13.9401	14.0128	0.291522	-0.0937087	4	6	O43765	Small glutamine-rich tetratricopeptide repeat-containing protein alpha OS=Homo sapiens OX=9606 GN=SGTA PE=1 SV=1	SGTA
15.7065	15.6094	15.8314	17.0503	15.692	15.8028	0.45656	-0.465937	2	5	P05556	Integrin beta-1 OS=Homo sapiens OX=9606 GN=ITGB1 PE=1 SV=2	ITGB1
14.2343	14.4053	14.5518	14.0639	14.6563	14.502	0.0171039	-0.0102908	4	5	Q15366	Poly(rC)-binding protein 2 OS=Homo sapiens OX=9606 GN=PCBP2 PE=1 SV=1	PCBP2
17.031	17.0233	17.1644	17.0992	17.3171	17.1293	0.593277	-0.109017	17	54	P06753	Tropomyosin alpha-3 chain OS=Homo sapiens OX=9606 GN=TPM3 PE=1 SV=2	TPM3
17.6083	17.6241	17.716	17.613	17.8518	17.7225	0.445964	-0.0796477	30	56	P21333	Filamin-A OS=Homo sapiens OX=9606 GN=FLNA PE=1 SV=4	FLNA
15.9329	16.0595	16.0057	16.0304	16.3735	16.1055	0.704211	-0.170405	24	35	O00468	Agrin OS=Homo sapiens OX=9606 GN=AGRN PE=1 SV=6	AGRN
11.5513	11.0349	11.0197	NaN	11.1461	11.1234	0.104932	0.0671978	2	3	Q01518	Adenylyl cyclase-associated protein 1 OS=Homo sapiens OX=9606 GN=CAP1 PE=1 SV=5	CAP1
13.6678	13.3726	13.6214	13.7221	13.3986	14.2593	0.375872	-0.239446	4	6	Q12805	EGF-containing fibulin-like extracellular matrix protein 1 OS=Homo sapiens OX=9606 GN=EFEMP1 PE=1 SV=2	EFEMP1
20.452	20.4109	20.4232	20.5135	20.74	20.525	1.03255	-0.164134	32	157	P11142	Heat shock cognate 71 kDa protein OS=Homo sapiens OX=9606 GN=HSPA8 PE=1 SV=1	HSPA8
13.6975	13.5761	13.7317	13.1248	14.0159	13.7999	0.0265115	0.0215441	2	2	Q14181	DNA polymerase alpha subunit B OS=Homo sapiens OX=9606 GN=POLA2 PE=1 SV=2	POLA2
15.3238	15.082	15.0134	15.8935	15.1844	14.8627	0.211523	-0.173842	5	7	P13611	Versican core protein OS=Homo sapiens OX=9606 GN=VCAN PE=1 SV=3	VCAN
12.843	12.795	13.0019	12.8279	13.1139	12.9466	0.328132	-0.0828362	4	5	P00338	L-lactate dehydrogenase A chain OS=Homo sapiens OX=9606 GN=LDHA PE=1 SV=2	LDHA
16.3739	16.367	16.3842	16.4436	16.4795	16.4778	2.71492	-0.0919488	7	12	Q6PKG0	La-related protein 1 OS=Homo sapiens OX=9606 GN=LARP1 PE=1 SV=2	LARP1
16.1915	16.4533	16.3766	16.5385	16.4807	16.0207	0.0112457	-0.00618172	4	9	P17174	Aspartate aminotransferase, cytoplasmic OS=Homo sapiens OX=9606 GN=GOT1 PE=1 SV=3	GOT1
17.6454	17.5554	17.5645	17.2903	17.8411	17.669	0.0237254	-0.0117226	6	18	P49321	Nuclear autoantigenic sperm protein OS=Homo sapiens OX=9606 GN=NASP PE=1 SV=2	NASP
16.3215	16.2806	16.322	16.4846	16.4284	16.4048	2.06111	-0.131207	7	25	P61981	14-3-3 protein gamma OS=Homo sapiens OX=9606 GN=YWHAG PE=1 SV=2	YWHAG
13.9337	13.5829	13.7084	13.8855	13.8158	13.3103	0.12507	0.0711673	3	3	O75874	Isocitrate dehydrogenase [NADP] cytoplasmic OS=Homo sapiens OX=9606 GN=IDH1 PE=1 SV=2	IDH1
15.9611	15.8793	15.9867	15.5426	16.0698	16.4876	0.120479	-0.0909383	4	9	P22234	Multifunctional protein ADE2 OS=Homo sapiens OX=9606 GN=PAICS PE=1 SV=3	PAICS
12.7068	12.4239	12.9248	13.2856	12.816	12.5748	0.336238	-0.206991	1	1	Q9UJZ1	Stomatin-like protein 2, mitochondrial OS=Homo sapiens OX=9606 GN=STOML2 PE=1 SV=1	STOML2
14.3752	14.4652	14.3667	15.2894	14.3548	14.4858	0.450747	-0.307649	4	5	P04637	Cellular tumor antigen p53 OS=Homo sapiens OX=9606 GN=TP53 PE=1 SV=4	TP53
15.216	14.8544	15.1095	15.2592	15.2205	14.7327	0.0180143	-0.010869	2	12	Q9Y5S9	RNA-binding protein 8A OS=Homo sapiens OX=9606 GN=RBM8A PE=1 SV=1	RBM8A
11.6654	11.421	11.0213	11.7415	10.6654	11.5327	0.0507663	0.0560303	1	1	Q6ZRS2	Helicase SRCAP OS=Homo sapiens OX=9606 GN=SRCAP PE=1 SV=3	SRCAP
15.7243	15.4674	15.7543	15.4967	15.8757	15.8363	0.227108	-0.0875549	6	14	Q15365	Poly(rC)-binding protein 1 OS=Homo sapiens OX=9606 GN=PCBP1 PE=1 SV=2	PCBP1
16.2272	16.4271	16.4735	16.164	16.943	16.5392	0.295192	-0.172816	4	7	Q99497	Protein/nucleic acid deglycase DJ-1 OS=Homo sapiens OX=9606 GN=PARK7 PE=1 SV=2	PARK7
14.0556	13.8955	14.0588	12.987	14.168	14.2704	0.178208	0.194821	7	9	P46379	Large proline-rich protein BAG6 OS=Homo sapiens OX=9606 GN=BAG6 PE=1 SV=2	BAG6
15.0208	15.0254	14.9414	14.6828	15.134	15.2482	0.0507514	-0.0258137	6	6	O43776	Asparagine--tRNA ligase, cytoplasmic OS=Homo sapiens OX=9606 GN=NARS1 PE=1 SV=1	NARS1
11.6551	10.7007	11.949	11.3482	12.0623	11.7694	0.271793	-0.291681	1	1	P53004	Biliverdin reductase A OS=Homo sapiens OX=9606 GN=BLVRA PE=1 SV=2	BLVRA
15.522	15.4759	15.4887	15.6046	15.6103	15.5805	2.47205	-0.102936	8	12	Q9UNW1	Multiple inositol polyphosphate phosphatase 1 OS=Homo sapiens OX=9606 GN=MINPP1 PE=1 SV=1	MINPP1
19.5596	19.4471	19.4767	19.8213	19.4021	19.5926	0.368812	-0.110893	49	103	Q14152	Eukaryotic translation initiation factor 3 subunit A OS=Homo sapiens OX=9606 GN=EIF3A PE=1 SV=1	EIF3A
13.2301	13.1111	12.7835	12.4288	13.3114	13.2277	0.0580483	0.0522477	3	3	O94979	Protein transport protein Sec31A OS=Homo sapiens OX=9606 GN=SEC31A PE=1 SV=3	SEC31A
16.6805	16.5035	16.564	16.5845	16.7215	16.6821	0.534822	-0.0800292	8	17	O60506	Heterogeneous nuclear ribonucleoprotein Q OS=Homo sapiens OX=9606 GN=SYNCRIP PE=1 SV=2	SYNCRIP
12.6503	12.6965	12.5468	12.792	12.7689	12.5354	0.29394	-0.0675828	1	1	Q7Z2K8	G protein-regulated inducer of neurite outgrowth 1 OS=Homo sapiens OX=9606 GN=GPRIN1 PE=1 SV=2	GPRIN1
12.3685	12.6216	12.5208	NaN	12.3908	12.8887	0.251525	-0.13611	2	3	O60256	Phosphoribosyl pyrophosphate synthase-associated protein 2 OS=Homo sapiens OX=9606 GN=PRPSAP2 PE=1 SV=1	PRPSAP2
13.6929	14.0071	14.1138	14.4901	13.9385	14.1266	0.52995	-0.247136	8	14	Q13595	Transformer-2 protein homolog alpha OS=Homo sapiens OX=9606 GN=TRA2A PE=1 SV=1	TRA2A
13.9306	14.0137	14.2719	14.1345	14.4259	13.9497	0.22139	-0.0979395	1	2	P62304	Small nuclear ribonucleoprotein E OS=Homo sapiens OX=9606 GN=SNRPE PE=1 SV=1	SNRPE
12.2244	12.0047	12.2314	12.2457	12.3454	12.5084	0.932574	-0.213015	1	1	Q9P1Z2	Calcium-binding and coiled-coil domain-containing protein 1 OS=Homo sapiens OX=9606 GN=CALCOCO1 PE=1 SV=2	CALCOCO1
20.4828	20.5727	20.5721	20.5554	21.163	20.6933	0.632104	-0.261366	41	201	P0DMV9	Heat shock 70 kDa protein 1B OS=Homo sapiens OX=9606 GN=HSPA1B PE=1 SV=1	HSPA1B
15.9643	15.6528	15.8541	15.6317	16.0587	15.9752	0.151857	-0.064826	5	15	P63220	40S ribosomal protein S21 OS=Homo sapiens OX=9606 GN=RPS21 PE=1 SV=1	RPS21
14.799	14.7164	14.6982	14.1553	14.8377	14.9357	0.142357	0.0949965	3	4	Q6Y7W6	GRB10-interacting GYF protein 2 OS=Homo sapiens OX=9606 GN=GIGYF2 PE=1 SV=1	GIGYF2
15.9158	15.84	15.8103	15.6647	15.9618	16.256	0.239371	-0.105459	6	9	P26639	Threonine--tRNA ligase 1, cytoplasmic OS=Homo sapiens OX=9606 GN=TARS1 PE=1 SV=3	TARS1
14.4904	14.2595	14.3945	14.6169	14.2642	14.5163	0.271632	-0.0843649	7	7	O43290	U4/U6.U5 tri-snRNP-associated protein 1 OS=Homo sapiens OX=9606 GN=SART1 PE=1 SV=1	SART1
15.7821	15.5698	15.5629	15.9596	15.6919	15.2255	0.0185184	0.0125999	16	124	P68032	Actin, alpha cardiac muscle 1 OS=Homo sapiens OX=9606 GN=ACTC1 PE=1 SV=1	ACTC1
14.5646	14.4053	14.4858	14.4564	14.656	14.6084	0.511102	-0.0883605	5	7	Q9HB07	UPF0160 protein MYG1, mitochondrial OS=Homo sapiens OX=9606 GN=C12orf10 PE=1 SV=2	MYG1
16.3762	16.3826	16.4236	16.2393	16.5059	16.8546	0.319009	-0.139182	10	23	Q14974	Importin subunit beta-1 OS=Homo sapiens OX=9606 GN=KPNB1 PE=1 SV=2	KPNB1
14.077	14.0433	14.2634	14.3367	14.1787	14.2004	0.584995	-0.110727	4	5	Q7KZ85	Transcription elongation factor SPT6 OS=Homo sapiens OX=9606 GN=SUPT6H PE=1 SV=2	SUPT6H
14.1187	13.7114	13.8803	14.004	13.8765	14.2723	0.371828	-0.147408	1	2	O14497	AT-rich interactive domain-containing protein 1A OS=Homo sapiens OX=9606 GN=ARID1A PE=1 SV=3	ARID1A
15.71	15.6235	15.6443	16.0077	15.7684	15.7593	1.02156	-0.185872	11	15	Q9Y520	Protein PRRC2C OS=Homo sapiens OX=9606 GN=PRRC2C PE=1 SV=4	PRRC2C
13.5745	13.5806	13.1994	13.5208	13.7002	13.9554	0.700584	-0.273953	1	2	P62277	40S ribosomal protein S13 OS=Homo sapiens OX=9606 GN=RPS13 PE=1 SV=2	RPS13
16.1574	15.9792	15.9715	16.0098	16.1062	16.532	0.451792	-0.179951	2	5	P62241	40S ribosomal protein S8 OS=Homo sapiens OX=9606 GN=RPS8 PE=1 SV=2	RPS8
17.3816	17.4544	17.4821	17.5056	17.6119	17.5814	1.36163	-0.126955	21	31	P35580	Myosin-10 OS=Homo sapiens OX=9606 GN=MYH10 PE=1 SV=3	MYH10
15.9432	15.692	16.0243	16.1634	16.0705	15.9852	0.762801	-0.186496	8	117	P00761	Trypsin OS=Sus scrofa PE=1 SV=1	#N/A
16.4524	16.2679	16.3503	16.7127	16.4777	16.2568	0.369949	-0.125559	7	15	P10909	Clusterin OS=Homo sapiens OX=9606 GN=CLU PE=1 SV=1	CLU
15.4642	15.588	15.406	15.435	15.6537	15.5937	0.370254	-0.0747286	3	3	Q14019	Coactosin-like protein OS=Homo sapiens OX=9606 GN=COTL1 PE=1 SV=3	COTL1
16.4966	16.4565	16.522	15.9343	16.7024	16.6265	0.103736	0.0706352	7	10	Q9Y266	Nuclear migration protein nudC OS=Homo sapiens OX=9606 GN=NUDC PE=1 SV=1	NUDC
15.4793	15.1629	15.4076	15.4175	15.5378	15.6421	0.721669	-0.182521	4	6	Q05682	Caldesmon OS=Homo sapiens OX=9606 GN=CALD1 PE=1 SV=3	CALD1
15.4704	15.3095	15.3584	15.641	15.4898	15.4026	0.713519	-0.131714	2	10	P15151	Poliovirus receptor OS=Homo sapiens OX=9606 GN=PVR PE=1 SV=2	PVR
14.751	14.8743	15.0314	14.7761	15.0063	15.2916	0.338793	-0.13917	6	7	Q4V328	GRIP1-associated protein 1 OS=Homo sapiens OX=9606 GN=GRIPAP1 PE=1 SV=2	GRIPAP1
13.5669	13.576	13.6903	13.7082	13.5014	13.9205	0.318342	-0.0989548	1	1	Q96CW1	AP-2 complex subunit mu OS=Homo sapiens OX=9606 GN=AP2M1 PE=1 SV=2	AP2M1
13.7886	13.8706	13.7573	13.9213	13.9652	13.5393	0.00734001	-0.00311534	4	7	P31150	Rab GDP dissociation inhibitor alpha OS=Homo sapiens OX=9606 GN=GDI1 PE=1 SV=2	GDI1
14.3513	14.2175	14.5531	14.242	14.4844	15.0104	0.343862	-0.204977	3	3	P49736	DNA replication licensing factor MCM2 OS=Homo sapiens OX=9606 GN=MCM2 PE=1 SV=4	MCM2
14.0491	13.9082	14.076	14.0077	14.1826	14.364	0.685334	-0.173672	1	1	P49914	5-formyltetrahydrofolate cyclo-ligase OS=Homo sapiens OX=9606 GN=MTHFS PE=1 SV=2	MTHFS
11.3639	10.3684	11.5484	NaN	11.7991	11.1961	0.303939	-0.404026	1	1	P41214	Eukaryotic translation initiation factor 2D OS=Homo sapiens OX=9606 GN=EIF2D PE=1 SV=3	EIF2D
13.3048	13.1299	13.0672	13.3604	13.0915	13.2639	0.269129	-0.0712976	4	6	Q9UBX5	Fibulin-5 OS=Homo sapiens OX=9606 GN=FBLN5 PE=1 SV=1	FBLN5
10.6355	NaN	11.6656	11.2348	11.5886	11.2846	0.200452	-0.218768	1	2	P51665	26S proteasome non-ATPase regulatory subunit 7 OS=Homo sapiens OX=9606 GN=PSMD7 PE=1 SV=2	PSMD7
14.1666	14.0864	14.4412	14.3011	14.3502	14.1736	0.134052	-0.0435165	5	8	P49593	Protein phosphatase 1F OS=Homo sapiens OX=9606 GN=PPM1F PE=1 SV=3	PPM1F
15.281	15.0635	15.2474	15.9659	15.0605	15.3824	0.425198	-0.272334	1	7	P34741	Syndecan-2 OS=Homo sapiens OX=9606 GN=SDC2 PE=1 SV=2	SDC2
14.0901	14.0294	14.1488	14.3528	14.2267	13.9643	0.314232	-0.0918357	1	2	P40925	Malate dehydrogenase, cytoplasmic OS=Homo sapiens OX=9606 GN=MDH1 PE=1 SV=4	MDH1
14.8028	14.7925	15.0518	14.1073	15.1366	14.9405	0.179472	0.154224	2	4	P37837	Transaldolase OS=Homo sapiens OX=9606 GN=TALDO1 PE=1 SV=2	TALDO1
13.0184	12.654	13.2362	12.6719	13.5235	13.1561	0.188529	-0.147618	1	1	P57772	Selenocysteine-specific elongation factor OS=Homo sapiens OX=9606 GN=EEFSEC PE=1 SV=4	EEFSEC
17.133	17.0634	17.2403	17.158	17.271	17.3628	0.686175	-0.118322	7	11	O75821	Eukaryotic translation initiation factor 3 subunit G OS=Homo sapiens OX=9606 GN=EIF3G PE=1 SV=2	EIF3G
13.621	13.296	13.9273	13.4785	13.7603	14.1058	0.25806	-0.166769	3	3	Q15642	Cdc42-interacting protein 4 OS=Homo sapiens OX=9606 GN=TRIP10 PE=1 SV=3	TRIP10
13.7704	13.7545	14.0124	13.7808	13.9097	14.2625	0.344999	-0.138566	1	4	P78417	Glutathione S-transferase omega-1 OS=Homo sapiens OX=9606 GN=GSTO1 PE=1 SV=2	GSTO1
13.4498	13.5527	13.4412	13.5893	13.8739	13.5769	0.896223	-0.198765	1	1	Q8WUD4	Coiled-coil domain-containing protein 12 OS=Homo sapiens OX=9606 GN=CCDC12 PE=1 SV=1	CCDC12
20.4548	20.3986	20.3641	20.7005	20.5382	20.535	1.42175	-0.185411	25	171	P60709	Actin, cytoplasmic 1 OS=Homo sapiens OX=9606 GN=ACTB PE=1 SV=1	ACTB
16.1101	16.1506	16.2002	16.7778	16.2217	16.2914	0.714964	-0.276662	8	13	P24821	Tenascin OS=Homo sapiens OX=9606 GN=TNC PE=1 SV=3	TNC
13.6607	13.7719	13.7949	13.4206	13.9163	13.9128	0.0143828	-0.00737762	6	7	P62879	Guanine nucleotide-binding protein G(I)/G(S)/G(T) subunit beta-2 OS=Homo sapiens OX=9606 GN=GNB2 PE=1 SV=3	GNB2
14.7728	14.8373	14.6816	14.915	14.7	14.9137	0.394561	-0.0789658	2	3	Q01081	Splicing factor U2AF 35 kDa subunit OS=Homo sapiens OX=9606 GN=U2AF1 PE=1 SV=3	U2AF1
13.4675	13.4134	13.6803	13.4729	13.6086	13.9591	0.408083	-0.159791	6	14	P16870	Carboxypeptidase E OS=Homo sapiens OX=9606 GN=CPE PE=1 SV=1	CPE
18.0548	18.232	18.1003	18.5644	18.2414	18.1903	0.722177	-0.203009	23	39	P02545	Prelamin-A/C OS=Homo sapiens OX=9606 GN=LMNA PE=1 SV=1	LMNA
14.4835	14.6649	14.4611	14.5294	14.7231	14.6249	0.450372	-0.0893161	4	6	P49189	4-trimethylaminobutyraldehyde dehydrogenase OS=Homo sapiens OX=9606 GN=ALDH9A1 PE=1 SV=3	ALDH9A1
11.6065	11.8402	11.3255	11.7488	11.3609	12.1032	0.219351	-0.14692	1	1	Q8N5I9	Uncharacterized protein C12orf45 OS=Homo sapiens OX=9606 GN=C12orf45 PE=1 SV=2	C12orf45
16.5755	16.4929	16.5052	16.6482	16.6754	16.2267	0.0174056	0.00773048	12	21	Q9UNZ2	NSFL1 cofactor p47 OS=Homo sapiens OX=9606 GN=NSFL1C PE=1 SV=2	NSFL1C
13.1079	13.3474	13.2397	13.3828	13.4119	13.3066	0.825012	-0.135402	1	1	Q9Y3B8	Oligoribonuclease, mitochondrial OS=Homo sapiens OX=9606 GN=REXO2 PE=1 SV=3	REXO2
16.5446	16.3503	16.3957	16.1883	16.5388	16.7115	0.108109	-0.0492929	7	9	Q12874	Splicing factor 3A subunit 3 OS=Homo sapiens OX=9606 GN=SF3A3 PE=1 SV=1	SF3A3
15.5569	15.501	15.6237	15.5291	15.7007	16.0626	0.560374	-0.203588	2	10	P62273	40S ribosomal protein S29 OS=Homo sapiens OX=9606 GN=RPS29 PE=1 SV=2	RPS29
12.8247	13.1265	13.4594	12.9272	13.2704	13.3805	0.086731	-0.0558475	3	3	Q9UH65	Switch-associated protein 70 OS=Homo sapiens OX=9606 GN=SWAP70 PE=1 SV=1	SWAP70
14.0166	13.8386	14.1733	12.9691	14.1724	14.1606	0.231276	0.242167	1	2	P28838	Cytosol aminopeptidase OS=Homo sapiens OX=9606 GN=LAP3 PE=1 SV=3	LAP3
15.3798	14.9869	15.1474	15.0651	15.2914	15.4215	0.222303	-0.0879777	4	5	Q16204	Coiled-coil domain-containing protein 6 OS=Homo sapiens OX=9606 GN=CCDC6 PE=1 SV=2	CCDC6
14.8708	14.9531	14.84	15.0149	15.0128	15.2907	1.04296	-0.218168	3	4	P33991	DNA replication licensing factor MCM4 OS=Homo sapiens OX=9606 GN=MCM4 PE=1 SV=5	MCM4
13.9268	14.1671	14.1192	13.7233	14.2639	14.8649	0.249951	-0.21308	4	4	Q969G3	SWI/SNF-related matrix-associated actin-dependent regulator of chromatin subfamily E member 1 OS=Homo sapiens OX=9606 GN=SMARCE1 PE=1 SV=2	SMARCE1
14.4678	14.2126	14.6835	14.2086	14.613	14.6735	0.0771352	-0.0437304	2	3	P63272	Transcription elongation factor SPT4 OS=Homo sapiens OX=9606 GN=SUPT4H1 PE=1 SV=1	SUPT4H1
13.3489	13.3077	13.3433	13.4892	13.5645	13.409	1.52438	-0.154232	1	2	Q4G0M1	Erythroferrone OS=Homo sapiens OX=9606 GN=ERFE PE=2 SV=2	ERFE
12.726	12.9147	13.1431	13.1648	12.5898	13.0612	0.0164763	-0.0106341	1	2	P61812	Transforming growth factor beta-2 proprotein OS=Homo sapiens OX=9606 GN=TGFB2 PE=1 SV=1	TGFB2
17.6637	17.5265	17.4376	17.679	17.6568	17.673	0.896011	-0.127007	13	23	P78371	T-complex protein 1 subunit beta OS=Homo sapiens OX=9606 GN=CCT2 PE=1 SV=4	CCT2
15.0344	15.0938	15.0682	14.5782	15.2154	15.4434	0.0173099	-0.013525	2	3	O15541	E3 ubiquitin-protein ligase RNF113A OS=Homo sapiens OX=9606 GN=RNF113A PE=1 SV=1	RNF113A
15.7095	15.5858	15.4304	15.5944	15.7339	15.9268	0.632433	-0.176481	9	17	P28799	Progranulin OS=Homo sapiens OX=9606 GN=GRN PE=1 SV=2	GRN
16.2544	16.0376	16.1427	16.0973	16.2919	16.4365	0.486923	-0.130337	6	8	P26368	Splicing factor U2AF 65 kDa subunit OS=Homo sapiens OX=9606 GN=U2AF2 PE=1 SV=4	U2AF2
15.972	15.7604	15.6447	15.755	15.9137	15.9104	0.243559	-0.0673405	8	13	Q8WWM7	Ataxin-2-like protein OS=Homo sapiens OX=9606 GN=ATXN2L PE=1 SV=2	ATXN2L
16.5754	16.4719	16.5652	16.7371	16.7153	16.4641	0.468889	-0.101341	12	19	Q13308	Inactive tyrosine-protein kinase 7 OS=Homo sapiens OX=9606 GN=PTK7 PE=1 SV=2	PTK7
13.5489	13.2831	13.6474	13.4898	13.9181	13.6991	0.563982	-0.209194	4	4	P52209	6-phosphogluconate dehydrogenase, decarboxylating OS=Homo sapiens OX=9606 GN=PGD PE=1 SV=3	PGD
14.7694	14.7122	14.6308	14.5961	14.8624	15.4557	0.446733	-0.267263	4	6	Q02543	60S ribosomal protein L18a OS=Homo sapiens OX=9606 GN=RPL18A PE=1 SV=2	RPL18A
13.5782	13.3689	13.364	13.5194	13.548	13.1947	0.0416568	0.0163298	1	1	Q9BRD0	BUD13 homolog OS=Homo sapiens OX=9606 GN=BUD13 PE=1 SV=1	BUD13
14.1043	13.847	13.7061	13.5328	13.9981	14.096	0.0160481	0.0101255	2	3	Q8N108	Mesoderm induction early response protein 1 OS=Homo sapiens OX=9606 GN=MIER1 PE=1 SV=2	MIER1
15.3815	15.3256	15.3128	15.0983	15.7128	15.4792	0.191494	-0.0901286	8	16	O43175	D-3-phosphoglycerate dehydrogenase OS=Homo sapiens OX=9606 GN=PHGDH PE=1 SV=4	PHGDH
13.757	13.7605	13.7746	13.9143	14.4131	13.7927	0.657895	-0.275957	2	3	P78406	mRNA export factor OS=Homo sapiens OX=9606 GN=RAE1 PE=1 SV=1	RAE1
14.5745	14.5011	14.5333	14.6875	14.7981	14.54	0.828489	-0.13892	4	8	P30566	Adenylosuccinate lyase OS=Homo sapiens OX=9606 GN=ADSL PE=1 SV=2	ADSL
15.5745	15.6667	15.6092	15.456	16.1822	15.7655	0.362876	-0.184413	1	4	P07602	Prosaposin OS=Homo sapiens OX=9606 GN=PSAP PE=1 SV=2	PSAP
13.9265	14.0586	13.9319	14.0896	14.3389	13.8995	0.437187	-0.137009	1	2	A0A024RBG1	Diphosphoinositol polyphosphate phosphohydrolase NUDT4B OS=Homo sapiens OX=9606 GN=NUDT4B PE=3 SV=1	NUDT4B
14.4756	14.3126	14.3275	14.5844	14.384	14.4853	0.655032	-0.112661	3	3	Q4KMP7	TBC1 domain family member 10B OS=Homo sapiens OX=9606 GN=TBC1D10B PE=1 SV=3	TBC1D10B
16.1673	16.1754	16.0612	16.2457	16.3254	16.4513	1.37062	-0.206174	7	21	Q9UN86	Ras GTPase-activating protein-binding protein 2 OS=Homo sapiens OX=9606 GN=G3BP2 PE=1 SV=2	G3BP2
14.3264	14.4796	14.2472	13.8206	14.5678	14.4851	0.0863775	0.0599219	2	3	Q15370	Elongin-B OS=Homo sapiens OX=9606 GN=ELOB PE=1 SV=1	ELOB
11.8214	11.5457	11.799	11.0003	11.9586	12.4674	0.0690319	-0.0867325	1	1	Q9NQ79	Cartilage acidic protein 1 OS=Homo sapiens OX=9606 GN=CRTAC1 PE=1 SV=2	CRTAC1
14.0751	13.8889	13.7253	12.7104	14.0491	14.2445	0.175904	0.228418	5	7	Q14574	Desmocollin-3 OS=Homo sapiens OX=9606 GN=DSC3 PE=1 SV=3	DSC3
12.4468	12.7184	11.9209	12.6167	11.8709	12.6072	0.00279693	-0.00291316	1	1	O95453	Poly(A)-specific ribonuclease PARN OS=Homo sapiens OX=9606 GN=PARN PE=1 SV=1	PARN
16.2094	16.324	16.3468	16.4845	16.5501	16.4433	1.71292	-0.199227	19	22	Q14980	Nuclear mitotic apparatus protein 1 OS=Homo sapiens OX=9606 GN=NUMA1 PE=1 SV=2	NUMA1
15.0124	15.0346	14.9797	14.8193	15.4847	15.1734	0.319098	-0.150195	7	13	P33316	Deoxyuridine 5'-triphosphate nucleotidohydrolase, mitochondrial OS=Homo sapiens OX=9606 GN=DUT PE=1 SV=4	DUT
16.4138	16.3775	16.4242	16.2165	16.5749	16.8973	0.329337	-0.157719	25	34	Q9UQ35	Serine/arginine repetitive matrix protein 2 OS=Homo sapiens OX=9606 GN=SRRM2 PE=1 SV=2	SRRM2
11.4808	11.7436	11.4884	11.0885	11.6505	12.1577	0.0666594	-0.0612911	1	1	P19404	NADH dehydrogenase [ubiquinone] flavoprotein 2, mitochondrial OS=Homo sapiens OX=9606 GN=NDUFV2 PE=1 SV=2	NDUFV2
15.1576	15.0226	14.8723	14.6563	15.1866	15.3488	0.0723617	-0.0464023	6	8	Q9NQX3	Gephyrin OS=Homo sapiens OX=9606 GN=GPHN PE=1 SV=1	GPHN
13.6707	13.266	13.3301	12.8405	13.5468	13.4951	0.188671	0.128113	1	1	Q9UBQ7	Glyoxylate reductase/hydroxypyruvate reductase OS=Homo sapiens OX=9606 GN=GRHPR PE=1 SV=1	GRHPR
14.8407	14.9646	14.6967	15.0063	15.2661	14.9778	0.973546	-0.249393	8	9	Q14160	Protein scribble homolog OS=Homo sapiens OX=9606 GN=SCRIB PE=1 SV=4	SCRIB
16.5926	16.349	16.2261	16.0948	16.5955	16.5152	0.0222536	-0.0125955	9	12	P11586	C-1-tetrahydrofolate synthase, cytoplasmic OS=Homo sapiens OX=9606 GN=MTHFD1 PE=1 SV=3	MTHFD1
16.6834	16.3862	16.3533	16.5526	16.5675	16.0221	0.170158	0.0935834	7	14	Q13242	Serine/arginine-rich splicing factor 9 OS=Homo sapiens OX=9606 GN=SRSF9 PE=1 SV=1	SRSF9
14.9776	14.7964	14.8984	14.6971	15.0649	15.3296	0.297235	-0.139761	1	3	O75607	Nucleoplasmin-3 OS=Homo sapiens OX=9606 GN=NPM3 PE=1 SV=3	NPM3
16.2144	16.2029	16.0858	16.2181	16.3695	16.5768	0.921127	-0.220458	4	16	Q07020	60S ribosomal protein L18 OS=Homo sapiens OX=9606 GN=RPL18 PE=1 SV=2	RPL18
14.6739	14.3994	14.4673	14.7455	14.6343	14.0443	0.0577314	0.0388476	1	3	P14324	Farnesyl pyrophosphate synthase OS=Homo sapiens OX=9606 GN=FDPS PE=1 SV=4	FDPS
17.2209	17.0762	17.1668	16.8989	17.369	17.334	0.105554	-0.0459607	7	11	P52907	F-actin-capping protein subunit alpha-1 OS=Homo sapiens OX=9606 GN=CAPZA1 PE=1 SV=3	CAPZA1
13.8128	14.0783	14.0409	13.996	14.2081	14.3048	0.712388	-0.192281	2	4	Q9BY44	Eukaryotic translation initiation factor 2A OS=Homo sapiens OX=9606 GN=EIF2A PE=1 SV=3	EIF2A
14.3961	14.6054	14.5044	14.5733	14.6721	14.6937	0.953419	-0.144395	3	3	P12081	Histidine--tRNA ligase, cytoplasmic OS=Homo sapiens OX=9606 GN=HARS PE=1 SV=2	HARS1
15.391	15.0955	15.1662	15.1462	15.6205	15.3344	0.382882	-0.149458	5	10	Q13243	Serine/arginine-rich splicing factor 5 OS=Homo sapiens OX=9606 GN=SRSF5 PE=1 SV=1	SRSF5
13.3201	13.3498	13.2014	12.875	13.5896	13.4884	0.0406809	-0.0272414	1	1	O95104	SR-related and CTD-associated factor 4 OS=Homo sapiens OX=9606 GN=SCAF4 PE=1 SV=3	SCAF4
15.2694	15.0628	15.3267	15.5294	15.2987	15.4382	0.903827	-0.20246	3	4	Q15019	Septin-2 OS=Homo sapiens OX=9606 GN=SEPTIN2 PE=1 SV=1	SEPTIN2
15.2829	14.7744	15.3275	15.5451	15.3618	15.4519	0.811472	-0.32465	6	7	Q641Q3	Meteorin-like protein OS=Homo sapiens OX=9606 GN=METRNL PE=2 SV=1	METRNL
12.236	12.532	12.6248	12.7015	12.6302	12.7154	0.842655	-0.218101	3	3	P23381	Tryptophan--tRNA ligase, cytoplasmic OS=Homo sapiens OX=9606 GN=WARS PE=1 SV=2	WARS1
18.0113	17.8768	18.0061	18.0561	18.1785	18.1768	1.34843	-0.172421	6	11	Q14011	Cold-inducible RNA-binding protein OS=Homo sapiens OX=9606 GN=CIRBP PE=1 SV=1	CIRBP
14.5142	14.7606	15.4044	15.2329	14.932	14.7348	0.0862714	-0.0735149	1	1	P25787	Proteasome subunit alpha type-2 OS=Homo sapiens OX=9606 GN=PSMA2 PE=1 SV=2	PSMA2
16.359	16.3308	16.2485	15.9621	16.5032	16.7178	0.132092	-0.0815935	5	9	Q9UHD8	Septin-9 OS=Homo sapiens OX=9606 GN=SEPTIN9 PE=1 SV=2	SEPTIN9
13.0509	12.9523	12.7789	13.1251	13.2839	12.8579	0.475117	-0.161621	4	4	O75150	E3 ubiquitin-protein ligase BRE1B OS=Homo sapiens OX=9606 GN=RNF40 PE=1 SV=5	RNF40
12.7086	12.4353	12.7338	12.8817	12.7473	13.0669	0.959371	-0.272731	3	3	Q9NXH9	tRNA (guanine(26)-N(2))-dimethyltransferase OS=Homo sapiens OX=9606 GN=TRMT1 PE=1 SV=1	TRMT1
12.531	11.9499	12.2514	12.4246	12.5003	12.2007	0.276571	-0.131075	5	7	P04439	HLA class I histocompatibility antigen, A alpha chain OS=Homo sapiens OX=9606 GN=HLA-A PE=1 SV=2	HLA-A
14.3855	14.313	14.1791	14.8507	14.487	14.0676	0.305947	-0.1759	2	3	P16035	Metalloproteinase inhibitor 2 OS=Homo sapiens OX=9606 GN=TIMP2 PE=1 SV=2	TIMP2
14.9955	14.7795	15.1065	14.9697	15.1696	15.2683	0.603774	-0.175364	2	8	Q15843	NEDD8 OS=Homo sapiens OX=9606 GN=NEDD8 PE=1 SV=1	NEDD8
18.5013	18.235	18.4187	18.6436	18.5196	18.5932	1.08922	-0.200504	33	64	P38159	RNA-binding motif protein, X chromosome OS=Homo sapiens OX=9606 GN=RBMX PE=1 SV=3	RBMX
16.5403	16.4827	16.5724	16.7156	16.7759	16.5961	1.30288	-0.16407	2	33	P14174	Macrophage migration inhibitory factor OS=Homo sapiens OX=9606 GN=MIF PE=1 SV=4	MIF
15.104	15.3069	15.0799	14.8569	15.4185	15.2797	0.0396825	-0.021437	1	2	P15121	Aldo-keto reductase family 1 member B1 OS=Homo sapiens OX=9606 GN=AKR1B1 PE=1 SV=3	AKR1B1
16.1752	16.2045	16.247	16.3476	16.3803	16.4604	2.04497	-0.187192	5	8	P50990	T-complex protein 1 subunit theta OS=Homo sapiens OX=9606 GN=CCT8 PE=1 SV=4	CCT8
14.7705	14.6002	14.7766	14.9476	14.9033	15.0609	1.573	-0.254832	4	6	P41091	Eukaryotic translation initiation factor 2 subunit 3 OS=Homo sapiens OX=9606 GN=EIF2S3 PE=1 SV=3	EIF2S3
16.4517	16.5445	16.6323	16.3988	16.7227	16.7418	0.252673	-0.0782579	1	5	Q15008	26S proteasome non-ATPase regulatory subunit 6 OS=Homo sapiens OX=9606 GN=PSMD6 PE=1 SV=1	PSMD6
12.9017	12.7286	13.0641	13.633	12.7551	13.0802	0.398235	-0.257973	2	2	Q00796	Sorbitol dehydrogenase OS=Homo sapiens OX=9606 GN=SORD PE=1 SV=4	SORD
13.8521	14.2463	14.0748	14.7036	14.2534	13.9304	0.400569	-0.238062	4	5	Q9UBS4	DnaJ homolog subfamily B member 11 OS=Homo sapiens OX=9606 GN=DNAJB11 PE=1 SV=1	DNAJB11
16.219	16.2641	16.0847	16.5608	16.3084	16.3979	1.19805	-0.233107	4	16	P25786	Proteasome subunit alpha type-1 OS=Homo sapiens OX=9606 GN=PSMA1 PE=1 SV=1	PSMA1
16.5408	16.3583	16.4475	16.6266	16.5824	16.8461	1.14414	-0.236179	5	9	P40227	T-complex protein 1 subunit zeta OS=Homo sapiens OX=9606 GN=CCT6A PE=1 SV=3	CCT6A
13.713	13.5736	13.8376	13.7845	14.0836	13.8922	0.848923	-0.212054	5	5	A6NKD9	Coiled-coil domain-containing protein 85C OS=Homo sapiens OX=9606 GN=CCDC85C PE=1 SV=1	CCDC85C
15.6635	15.7021	15.7325	16.9524	15.5145	15.8831	0.410712	-0.417316	16	23	P25391	Laminin subunit alpha-1 OS=Homo sapiens OX=9606 GN=LAMA1 PE=1 SV=2	LAMA1
15.2938	15.0911	15.227	15.5444	15.3408	15.4095	1.26443	-0.227589	8	13	Q14151	Scaffold attachment factor B2 OS=Homo sapiens OX=9606 GN=SAFB2 PE=1 SV=1	SAFB2
12.2964	11.844	12.2942	12.6428	12.4774	11.8995	0.291185	-0.195011	1	1	P49753	Acyl-coenzyme A thioesterase 2, mitochondrial OS=Homo sapiens OX=9606 GN=ACOT2 PE=1 SV=6	ACOT2
13.9386	13.9487	13.8653	14.1221	14.3707	14.0529	1.24137	-0.264375	1	2	Q96DI7	U5 small nuclear ribonucleoprotein 40 kDa protein OS=Homo sapiens OX=9606 GN=SNRNP40 PE=1 SV=1	SNRNP40
13.2947	13.1702	13.3973	13.1518	13.7443	13.4787	0.393016	-0.170839	3	4	O15226	NF-kappa-B-repressing factor OS=Homo sapiens OX=9606 GN=NKRF PE=1 SV=2	NKRF
14.4157	14.4679	14.3453	14.8573	14.6003	14.321	0.504521	-0.183254	5	6	Q16531	DNA damage-binding protein 1 OS=Homo sapiens OX=9606 GN=DDB1 PE=1 SV=1	DDB1
12.6833	12.0267	12.9028	11.9101	12.8683	13.274	0.109839	-0.146505	2	3	Q15942	Zyxin OS=Homo sapiens OX=9606 GN=ZYX PE=1 SV=1	ZYX
17.4688	17.3635	17.4979	16.8496	17.6541	17.6929	0.055282	0.0445175	12	27	P14866	Heterogeneous nuclear ribonucleoprotein L OS=Homo sapiens OX=9606 GN=HNRNPL PE=1 SV=2	HNRNPL
14.6907	14.495	14.3552	14.6242	14.6804	14.9871	0.774094	-0.250266	6	8	Q9NZI8	Insulin-like growth factor 2 mRNA-binding protein 1 OS=Homo sapiens OX=9606 GN=IGF2BP1 PE=1 SV=2	IGF2BP1
13.9355	13.851	13.8075	14.0035	14.0365	14.0881	1.7788	-0.178023	3	4	Q13136	Liprin-alpha-1 OS=Homo sapiens OX=9606 GN=PPFIA1 PE=1 SV=1	PPFIA1
11.7161	12.2875	12.189	10.911	12.5658	12.3749	0.0721692	0.113602	1	1	Q8TAT2	Fibroblast growth factor-binding protein 3 OS=Homo sapiens OX=9606 GN=FGFBP3 PE=1 SV=1	FGFBP3
13.2167	13.342	13.3162	13.1842	13.6368	13.5022	0.46291	-0.149446	4	10	Q562R1	Beta-actin-like protein 2 OS=Homo sapiens OX=9606 GN=ACTBL2 PE=1 SV=2	ACTBL2
16.8076	16.6913	16.6745	16.4986	16.8832	16.8775	0.0750428	-0.0286172	11	28	P52597	Heterogeneous nuclear ribonucleoprotein F OS=Homo sapiens OX=9606 GN=HNRNPF PE=1 SV=3	HNRNPF
13.0667	12.8289	12.7053	13.2608	13.0163	12.7165	0.277171	-0.130926	2	2	P19367	Hexokinase-1 OS=Homo sapiens OX=9606 GN=HK1 PE=1 SV=3	HK1
14.5458	14.3931	14.5626	14.6167	14.8667	14.7346	1.24409	-0.238837	3	3	P59998	Actin-related protein 2/3 complex subunit 4 OS=Homo sapiens OX=9606 GN=ARPC4 PE=1 SV=3	ARPC4
14.4701	14.6322	14.5589	14.5805	14.7486	14.7555	0.889568	-0.141148	1	3	P32969	60S ribosomal protein L9 OS=Homo sapiens OX=9606 GN=RPL9 PE=1 SV=1	RPL9; RPL9P7; RPL9P8; RPL9P9
14.2184	14.3423	14.4135	14.432	14.5326	14.7616	1.0421	-0.250635	4	6	P49750	YLP motif-containing protein 1 OS=Homo sapiens OX=9606 GN=YLPM1 PE=1 SV=4	YLPM1
12.3071	12.2352	12.2722	13.5992	12.4627	12.3803	0.619147	-0.542574	4	4	P25705	ATP synthase subunit alpha, mitochondrial OS=Homo sapiens OX=9606 GN=ATP5F1A PE=1 SV=1	ATP5F1A
15.0395	15.0722	15.1837	15.1299	15.7288	15.2629	0.66902	-0.275424	5	9	O43852	Calumenin OS=Homo sapiens OX=9606 GN=CALU PE=1 SV=2	CALU
12.1357	11.9766	12.6243	12.3281	12.2097	12.3483	0.0887839	-0.0498403	4	4	P48637	Glutathione synthetase OS=Homo sapiens OX=9606 GN=GSS PE=1 SV=1	GSS
12.1486	12.186	11.1657	11.8774	12.3414	12.6022	0.483884	-0.440214	2	2	Q9H307	Pinin OS=Homo sapiens OX=9606 GN=PNN PE=1 SV=5	PNN
13.8359	13.6797	13.8311	14.2068	14.0239	13.6526	0.450551	-0.178884	1	2	P03950	Angiogenin OS=Homo sapiens OX=9606 GN=ANG PE=1 SV=1	ANG
17.7564	17.6469	17.7534	17.8221	17.9468	18.0434	1.38736	-0.218575	12	29	P11940	Polyadenylate-binding protein 1 OS=Homo sapiens OX=9606 GN=PABPC1 PE=1 SV=2	PABPC1
12.9321	13.1084	13.0885	13.0411	13.2823	13.6269	0.697592	-0.273791	3	3	P62906	60S ribosomal protein L10a OS=Homo sapiens OX=9606 GN=RPL10A PE=1 SV=2	RPL10A
14.2812	14.6325	14.6384	14.8268	14.7857	15.0835	1.19149	-0.381306	2	3	O14964	Hepatocyte growth factor-regulated tyrosine kinase substrate OS=Homo sapiens OX=9606 GN=HGS PE=1 SV=1	HGS
15.2217	15.3234	15.2811	15.3549	15.5174	15.4757	1.42109	-0.173903	10	12	P55196	Afadin OS=Homo sapiens OX=9606 GN=AFDN PE=1 SV=3	AFDN
16.0306	16.0553	15.961	17.7113	16.2259	16.0449	0.538469	-0.645045	8	11	Q06481	Amyloid-like protein 2 OS=Homo sapiens OX=9606 GN=APLP2 PE=1 SV=2	APLP2
13.5706	13.5635	13.228	12.5203	13.7803	13.7589	0.0827023	0.1009	2	3	Q9BWE0	Replication initiator 1 OS=Homo sapiens OX=9606 GN=REPIN1 PE=1 SV=1	REPIN1
14.8457	14.8529	14.6859	14.7623	15.1555	15.0418	0.675503	-0.191723	5	7	P05198	Eukaryotic translation initiation factor 2 subunit 1 OS=Homo sapiens OX=9606 GN=EIF2S1 PE=1 SV=3	EIF2S1
15.6303	15.6911	15.5453	15.6307	15.8269	15.9032	0.835142	-0.164761	6	8	P47897	Glutamine--tRNA ligase OS=Homo sapiens OX=9606 GN=QARS PE=1 SV=1	QARS1
12.7076	12.7866	12.9371	11.9563	12.9834	13.3444	0.0395698	0.0490491	1	1	P13984	General transcription factor IIF subunit 2 OS=Homo sapiens OX=9606 GN=GTF2F2 PE=1 SV=2	GTF2F2
17.5236	17.3679	17.4289	17.5571	17.6259	17.6372	1.49078	-0.166617	9	18	P50991	T-complex protein 1 subunit delta OS=Homo sapiens OX=9606 GN=CCT4 PE=1 SV=4	CCT4
13.0368	12.4609	12.5431	12.7993	12.5587	12.7404	0.0334697	-0.0192134	2	2	O95400	CD2 antigen cytoplasmic tail-binding protein 2 OS=Homo sapiens OX=9606 GN=CD2BP2 PE=1 SV=1	CD2BP2
12.9797	13.3591	13.2811	13.1467	13.4785	13.6784	0.51705	-0.227913	2	3	O43847	Nardilysin OS=Homo sapiens OX=9606 GN=NRDC PE=1 SV=3	NRDC
12.0539	12.5641	12.423	12.561	12.621	13.1351	0.831031	-0.42537	4	6	Q15102	Platelet-activating factor acetylhydrolase IB subunit gamma OS=Homo sapiens OX=9606 GN=PAFAH1B3 PE=1 SV=1	PAFAH1B3
15.9805	15.9673	16.0666	16.0799	16.1798	16.4962	0.891203	-0.247143	6	9	Q9UMS4	Pre-mRNA-processing factor 19 OS=Homo sapiens OX=9606 GN=PRPF19 PE=1 SV=1	PRPF19
18.1758	18.0305	18.0989	17.9506	18.2993	18.397	0.330655	-0.113871	10	27	Q9Y383	Putative RNA-binding protein Luc7-like 2 OS=Homo sapiens OX=9606 GN=LUC7L2 PE=1 SV=2	LUC7L2
16.3155	16.2307	16.1321	16.3776	16.4311	16.6451	1.24619	-0.258538	10	16	Q15818	Neuronal pentraxin-1 OS=Homo sapiens OX=9606 GN=NPTX1 PE=2 SV=2	NPTX1
11.1198	11.4811	11.3956	11.4308	11.9111	11.5961	0.815692	-0.313841	1	1	Q8N1G2	Cap-specific mRNA (nucleoside-2'-O-)-methyltransferase 1 OS=Homo sapiens OX=9606 GN=CMTR1 PE=1 SV=1	CMTR1
19.1463	19.0132	19.0468	19.2476	19.1653	19.2814	1.43306	-0.162636	29	86	P23246	Splicing factor, proline- and glutamine-rich OS=Homo sapiens OX=9606 GN=SFPQ PE=1 SV=2	SFPQ
14.8746	14.7882	14.8052	14.5719	15.0071	15.2376	0.23148	-0.116225	3	3	Q9NTJ3	Structural maintenance of chromosomes protein 4 OS=Homo sapiens OX=9606 GN=SMC4 PE=1 SV=2	SMC4
15.3638	15.0781	15.3673	15.5661	15.5424	15.6567	1.45185	-0.318646	4	6	Q15599	Na(+)/H(+) exchange regulatory cofactor NHE-RF2 OS=Homo sapiens OX=9606 GN=SLC9A3R2 PE=1 SV=2	SLC9A3R2
11.6221	11.5943	11.8135	NaN	11.6807	11.9684	0.436169	-0.147906	2	2	Q8N3X1	Formin-binding protein 4 OS=Homo sapiens OX=9606 GN=FNBP4 PE=1 SV=3	FNBP4
15.9497	16.0073	16.0441	16.2106	16.2124	16.1601	2.40949	-0.19404	7	13	P54819	Adenylate kinase 2, mitochondrial OS=Homo sapiens OX=9606 GN=AK2 PE=1 SV=2	AK2
17.8638	17.8024	17.9028	18.0672	18.2433	17.7893	0.583096	-0.17694	12	23	Q9P258	Protein RCC2 OS=Homo sapiens OX=9606 GN=RCC2 PE=1 SV=2	RCC2
14.5992	14.6604	14.5953	14.6997	14.803	14.9378	1.27013	-0.195197	4	5	Q6P1N0	Coiled-coil and C2 domain-containing protein 1A OS=Homo sapiens OX=9606 GN=CC2D1A PE=1 SV=1	CC2D1A
12.6581	11.9979	12.6235	12.5547	12.8512	12.8298	0.608747	-0.318729	1	1	Q9UQN3	Charged multivesicular body protein 2b OS=Homo sapiens OX=9606 GN=CHMP2B PE=1 SV=1	CHMP2B
18.5402	18.6105	18.6795	18.4664	18.902	18.8173	0.353759	-0.118497	14	74	P07437	Tubulin beta chain OS=Homo sapiens OX=9606 GN=TUBB PE=1 SV=2	TUBB
16.6647	16.4739	16.5054	16.7128	16.6371	16.7925	1.05251	-0.166145	10	18	P47972	Neuronal pentraxin-2 OS=Homo sapiens OX=9606 GN=NPTX2 PE=1 SV=2	NPTX2
14.2214	13.9991	14.0984	14.2214	14.7809	14.3066	0.824172	-0.329998	3	3	P51858	Hepatoma-derived growth factor OS=Homo sapiens OX=9606 GN=HDGF PE=1 SV=1	HDGF
16.3729	16.2843	16.3169	17.1652	16.2864	16.5256	0.563148	-0.33436	28	55	Q14112	Nidogen-2 OS=Homo sapiens OX=9606 GN=NID2 PE=1 SV=3	NID2
14.1457	14.136	14.3122	14.102	14.8194	14.3554	0.450051	-0.22762	4	8	Q06124	Tyrosine-protein phosphatase non-receptor type 11 OS=Homo sapiens OX=9606 GN=PTPN11 PE=1 SV=3	PTPN11
15.0689	15.1155	14.7389	15.2787	15.2226	15.3891	1.18192	-0.322364	7	8	Q14683	Structural maintenance of chromosomes protein 1A OS=Homo sapiens OX=9606 GN=SMC1A PE=1 SV=2	SMC1A
15.2772	14.8856	15.2874	14.7606	15.4881	15.5152	0.137859	-0.104574	2	2	P20290	Transcription factor BTF3 OS=Homo sapiens OX=9606 GN=BTF3 PE=1 SV=1	BTF3
14.2144	14.2349	14.44	13.7844	14.4487	14.7121	0.0218091	-0.0186447	8	14	Q96I24	Far upstream element-binding protein 3 OS=Homo sapiens OX=9606 GN=FUBP3 PE=1 SV=2	FUBP3
16.1454	15.8636	15.9576	15.7038	16.1717	16.3089	0.132948	-0.0725857	9	12	Q00341	Vigilin OS=Homo sapiens OX=9606 GN=HDLBP PE=1 SV=2	HDLBP
15.1955	15.3463	15.3259	15.2204	15.54	15.6234	0.58293	-0.172007	6	8	P46087	Probable 28S rRNA (cytosine(4447)-C(5))-methyltransferase OS=Homo sapiens OX=9606 GN=NOP2 PE=1 SV=2	NOP2
13.3326	13.4671	12.9648	13.5901	13.5468	13.5228	0.920603	-0.298402	1	1	Q9Y5P4	Ceramide transfer protein OS=Homo sapiens OX=9606 GN=CERT PE=1 SV=1	CERT1
15.6577	15.6724	15.7623	14.8094	15.9644	15.8869	0.142557	0.143874	2	4	Q14320	Protein FAM50A OS=Homo sapiens OX=9606 GN=FAM50A PE=1 SV=2	FAM50A
14.2891	14.32	14.3272	14.2262	14.5347	14.7613	0.556608	-0.195272	4	5	P52888	Thimet oligopeptidase OS=Homo sapiens OX=9606 GN=THOP1 PE=1 SV=2	THOP1
15.5797	15.7824	15.8672	15.7681	15.9975	16.0478	0.736602	-0.194702	6	12	P55786	Puromycin-sensitive aminopeptidase OS=Homo sapiens OX=9606 GN=NPEPPS PE=1 SV=2	NPEPPS
12.8929	12.7984	13.0376	13.3819	12.4783	13.1083	0.104043	-0.0798709	1	1	Q16394	Exostosin-1 OS=Homo sapiens OX=9606 GN=EXT1 PE=1 SV=2	EXT1
15.6274	15.5471	15.6374	15.4237	15.8436	15.8446	0.281601	-0.10001	2	3	P30085	UMP-CMP kinase OS=Homo sapiens OX=9606 GN=CMPK1 PE=1 SV=3	CMPK1
11.8505	12.2352	12.2358	12.4793	12.2895	12.4517	0.994364	-0.299696	1	1	P09960	Leukotriene A-4 hydrolase OS=Homo sapiens OX=9606 GN=LTA4H PE=1 SV=2	LTA4H
12.4638	12.2498	12.0853	12.5948	12.1101	12.4667	0.274133	-0.124188	1	1	P98153	Integral membrane protein DGCR2/IDD OS=Homo sapiens OX=9606 GN=DGCR2 PE=1 SV=1	DGCR2
NaN	10.6508	10.5195	10.8025	10.974	10.7275	0.999179	-0.249522	1	1	O95613	Pericentrin OS=Homo sapiens OX=9606 GN=PCNT PE=1 SV=4	PCNT
17.8338	17.6873	17.7323	18.6834	17.9496	17.3183	0.229783	-0.232665	10	32	P24593	Insulin-like growth factor-binding protein 5 OS=Homo sapiens OX=9606 GN=IGFBP5 PE=1 SV=1	IGFBP5
12.9301	13.0816	13.307	13.2996	13.185	13.3083	0.608344	-0.158036	2	3	O75934	Pre-mRNA-splicing factor SPF27 OS=Homo sapiens OX=9606 GN=BCAS2 PE=1 SV=1	BCAS2
11.9729	12.5393	12.4332	12.6522	12.468	12.7539	0.735479	-0.309548	4	5	P36915	Guanine nucleotide-binding protein-like 1 OS=Homo sapiens OX=9606 GN=GNL1 PE=1 SV=2	GNL1
12.8124	12.4048	12.5074	12.3818	12.727	12.735	0.0833151	-0.0397676	1	1	O96017	Serine/threonine-protein kinase Chk2 OS=Homo sapiens OX=9606 GN=CHEK2 PE=1 SV=1	CHEK2
16.0617	15.8788	15.8876	16.0857	16.3221	16.1074	1.12048	-0.229003	7	11	P15104	Glutamine synthetase OS=Homo sapiens OX=9606 GN=GLUL PE=1 SV=4	GLUL
15.4842	15.6624	15.7654	15.541	15.883	16.1402	0.493685	-0.217388	4	7	P22102	Trifunctional purine biosynthetic protein adenosine-3 OS=Homo sapiens OX=9606 GN=GART PE=1 SV=1	GART
12.6269	12.2992	12.4319	12.3471	12.6525	13.3174	0.456818	-0.319657	2	2	P18887	DNA repair protein XRCC1 OS=Homo sapiens OX=9606 GN=XRCC1 PE=1 SV=2	XRCC1
13.5586	13.4134	13.386	13.6343	13.6954	13.5971	1.45029	-0.189595	1	1	P18858	DNA ligase 1 OS=Homo sapiens OX=9606 GN=LIG1 PE=1 SV=1	LIG1
16.6409	16.6884	16.68	16.8778	17.0746	16.9022	1.94161	-0.281773	9	22	P62258	14-3-3 protein epsilon OS=Homo sapiens OX=9606 GN=YWHAE PE=1 SV=1	YWHAE
13.9221	13.6917	13.7293	13.7488	13.9516	14.0028	0.497235	-0.120051	2	2	Q9UI30	Multifunctional methyltransferase subunit TRM112-like protein OS=Homo sapiens OX=9606 GN=TRMT112 PE=1 SV=1	TRMT112
17.1735	17.0815	17.1036	17.5626	17.3269	17.3177	1.53833	-0.282847	20	29	Q01082	Spectrin beta chain, non-erythrocytic 1 OS=Homo sapiens OX=9606 GN=SPTBN1 PE=1 SV=2	SPTBN1
13.1496	12.9353	13.4474	12.9334	13.3736	13.6592	0.218213	-0.144661	3	5	Q9HC35	Echinoderm microtubule-associated protein-like 4 OS=Homo sapiens OX=9606 GN=EML4 PE=1 SV=3	EML4
17.2405	16.9648	17.2965	16.7693	17.4799	17.4648	0.0991946	-0.0707569	6	22	P51991	Heterogeneous nuclear ribonucleoprotein A3 OS=Homo sapiens OX=9606 GN=HNRNPA3 PE=1 SV=2	HNRNPA3
15.6672	15.5421	15.6769	16.0241	15.8225	15.8918	1.7455	-0.284035	21	27	Q8IUL8	Cartilage intermediate layer protein 2 OS=Homo sapiens OX=9606 GN=CILP2 PE=2 SV=2	CILP2
15.2051	15.2264	15.2562	16.1505	15.4523	15.1572	0.534386	-0.357435	3	4	Q9Y6N7	Roundabout homolog 1 OS=Homo sapiens OX=9606 GN=ROBO1 PE=1 SV=1	ROBO1
14.5366	14.3488	14.2791	14.3017	14.5751	14.7526	0.436911	-0.154955	2	2	Q8N954	G patch domain-containing protein 11 OS=Homo sapiens OX=9606 GN=GPATCH11 PE=1 SV=4	GPATCH11
15.9826	15.8502	15.9279	16.1563	16.2108	15.833	0.518865	-0.146524	3	5	Q8IWS0	PHD finger protein 6 OS=Homo sapiens OX=9606 GN=PHF6 PE=1 SV=1	PHF6
15.3915	15.2364	15.2212	15.4555	15.4971	15.4658	1.56428	-0.189779	8	8	Q9UQE7	Structural maintenance of chromosomes protein 3 OS=Homo sapiens OX=9606 GN=SMC3 PE=1 SV=2	SMC3
15.6152	15.4206	15.4458	16.7561	15.65	15.6756	0.652701	-0.533346	11	16	Q9P2B2	Prostaglandin F2 receptor negative regulator OS=Homo sapiens OX=9606 GN=PTGFRN PE=1 SV=2	PTGFRN
12.3818	12.7341	12.6528	12.2934	12.8831	12.9781	0.208172	-0.128651	6	6	Q07157	Tight junction protein ZO-1 OS=Homo sapiens OX=9606 GN=TJP1 PE=1 SV=3	TJP1
13.927	13.5576	13.7362	13.47	13.9672	14.1533	0.207159	-0.123268	2	3	Q9UMF0	Intercellular adhesion molecule 5 OS=Homo sapiens OX=9606 GN=ICAM5 PE=1 SV=3	ICAM5
17.9753	17.7796	17.9098	17.8702	18.1409	18.1598	0.700721	-0.168769	36	174	P22626	Heterogeneous nuclear ribonucleoproteins A2/B1 OS=Homo sapiens OX=9606 GN=HNRNPA2B1 PE=1 SV=2	HNRNPA2B1
17.7966	17.5978	17.6362	17.6153	17.8675	18.2086	0.532213	-0.220267	12	17	P62753	40S ribosomal protein S6 OS=Homo sapiens OX=9606 GN=RPS6 PE=1 SV=1	RPS6
17.6239	17.4808	17.5034	17.907	17.6097	17.7355	1.04026	-0.214712	27	39	P12270	Nucleoprotein TPR OS=Homo sapiens OX=9606 GN=TPR PE=1 SV=3	TPR
14.9169	14.8596	14.7674	15.1743	15.0042	15.092	1.67725	-0.242188	4	6	P20618	Proteasome subunit beta type-1 OS=Homo sapiens OX=9606 GN=PSMB1 PE=1 SV=2	PSMB1
13.2167	13.3029	13.1635	12.7919	13.8123	13.4501	0.153323	-0.123705	4	5	Q13151	Heterogeneous nuclear ribonucleoprotein A0 OS=Homo sapiens OX=9606 GN=HNRNPA0 PE=1 SV=1	HNRNPA0
18.2563	18.3099	18.1773	18.1239	18.4907	18.6047	0.455588	-0.158578	21	49	P08238	Heat shock protein HSP 90-beta OS=Homo sapiens OX=9606 GN=HSP90AB1 PE=1 SV=4	HSP90AB1
13.0217	13.0763	13.1783	13.4523	13.0376	13.3108	0.601629	-0.174763	1	2	O43823	A-kinase anchor protein 8 OS=Homo sapiens OX=9606 GN=AKAP8 PE=1 SV=1	AKAP8
14.2736	14.0827	14.437	14.5083	14.355	14.6008	0.829269	-0.223577	11	13	Q14315	Filamin-C OS=Homo sapiens OX=9606 GN=FLNC PE=1 SV=3	FLNC
12.584	12.6903	12.4806	12.6668	12.819	12.851	1.09888	-0.194025	1	1	O60784	Target of Myb protein 1 OS=Homo sapiens OX=9606 GN=TOM1 PE=1 SV=2	TOM1
15.1747	15.0882	15.1771	15.5731	15.4106	14.9622	0.383386	-0.168637	2	3	P48723	Heat shock 70 kDa protein 13 OS=Homo sapiens OX=9606 GN=HSPA13 PE=1 SV=1	HSPA13
13.5905	13.3513	13.1639	13.5879	13.5503	13.7302	0.876216	-0.254192	5	7	Q7Z2W4	Zinc finger CCCH-type antiviral protein 1 OS=Homo sapiens OX=9606 GN=ZC3HAV1 PE=1 SV=3	ZC3HAV1
14.3286	14.1474	14.4161	14.6341	14.5666	14.5018	1.43017	-0.270091	6	8	Q9Y2J2	Band 4.1-like protein 3 OS=Homo sapiens OX=9606 GN=EPB41L3 PE=1 SV=2	EPB41L3
12.4769	12.3917	12.3863	12.4278	12.9041	12.6297	0.768583	-0.235559	1	1	Q14444	Caprin-1 OS=Homo sapiens OX=9606 GN=CAPRIN1 PE=1 SV=2	CAPRIN1
13.6472	13.7155	13.7155	14.0824	13.7777	13.9537	1.26198	-0.245191	2	2	Q8WVC0	RNA polymerase-associated protein LEO1 OS=Homo sapiens OX=9606 GN=LEO1 PE=1 SV=1	LEO1
17.6838	17.6134	17.8175	17.7636	17.9231	17.9676	0.979057	-0.179927	26	54	P04264	Keratin, type II cytoskeletal 1 OS=Homo sapiens OX=9606 GN=KRT1 PE=1 SV=6	KRT1
14.6864	14.677	14.5967	14.9169	14.7771	15.14	1.24962	-0.291279	4	4	P62195	26S proteasome regulatory subunit 8 OS=Homo sapiens OX=9606 GN=PSMC5 PE=1 SV=1	PSMC5
10.7796	11.2572	11.1358	NaN	11.2473	11.5053	0.650179	-0.318779	1	1	Q96IZ6	tRNA N(3)-methylcytidine methyltransferase METTL2A OS=Homo sapiens OX=9606 GN=METTL2A PE=1 SV=5	METTL2A
13.9918	13.6452	13.9119	14.1747	14.1525	13.8148	0.559927	-0.197702	1	3	Q6UN15	Pre-mRNA 3'-end-processing factor FIP1 OS=Homo sapiens OX=9606 GN=FIP1L1 PE=1 SV=1	FIP1L1
18.1767	18.3156	18.2621	18.3405	18.5844	18.5031	1.27906	-0.22454	27	34	P35579	Myosin-9 OS=Homo sapiens OX=9606 GN=MYH9 PE=1 SV=4	MYH9
16.1922	16.1473	16.2386	16.0499	16.4346	16.9617	0.47215	-0.289371	8	20	P62263	40S ribosomal protein S14 OS=Homo sapiens OX=9606 GN=RPS14 PE=1 SV=3	RPS14
13.5196	13.6161	13.492	13.5302	13.7629	13.8063	0.773848	-0.157233	10	55	Q9BVA1	Tubulin beta-2B chain OS=Homo sapiens OX=9606 GN=TUBB2B PE=1 SV=1	TUBB2B
12.5461	12.5762	12.6707	12.9024	12.7883	12.8196	2.03768	-0.239117	2	2	P62191	26S proteasome regulatory subunit 4 OS=Homo sapiens OX=9606 GN=PSMC1 PE=1 SV=1	PSMC1
14.4269	14.5594	14.5439	14.1845	14.7883	14.8437	0.167221	-0.095424	4	5	Q12888	TP53-binding protein 1 OS=Homo sapiens OX=9606 GN=TP53BP1 PE=1 SV=2	TP53BP1
14.5194	14.5512	14.5382	14.7831	14.9221	14.7734	2.39144	-0.289944	8	21	P12814	Alpha-actinin-1 OS=Homo sapiens OX=9606 GN=ACTN1 PE=1 SV=2	ACTN1
13.7372	14.0326	14.0761	14.0275	14.5783	14.2783	0.83831	-0.346054	3	4	Q53H96	Pyrroline-5-carboxylate reductase 3 OS=Homo sapiens OX=9606 GN=PYCR3 PE=1 SV=3	PYCR3
17.2724	17.159	17.0533	17.327	17.4055	17.6001	1.28739	-0.28264	16	30	P49368	T-complex protein 1 subunit gamma OS=Homo sapiens OX=9606 GN=CCT3 PE=1 SV=4	CCT3
13.1277	12.9826	12.7215	12.9695	13.2301	13.3635	0.666501	-0.243789	4	5	Q15436	Protein transport protein Sec23A OS=Homo sapiens OX=9606 GN=SEC23A PE=1 SV=2	SEC23A
19.8723	19.7577	19.8384	20.3051	19.9657	20.0865	1.32135	-0.296298	21	92	P04075	Fructose-bisphosphate aldolase A OS=Homo sapiens OX=9606 GN=ALDOA PE=1 SV=2	ALDOA
13.3592	12.6535	13.309	13.1462	13.5575	13.7869	0.590855	-0.389647	2	3	Q7Z6M1	Rab9 effector protein with kelch motifs OS=Homo sapiens OX=9606 GN=RABEPK PE=1 SV=1	RABEPK
15.0797	15.0483	14.7732	15.0774	15.297	15.453	0.990891	-0.308751	6	9	Q9UJU6	Drebrin-like protein OS=Homo sapiens OX=9606 GN=DBNL PE=1 SV=1	DBNL
12.686	13.0616	13.0927	12.6577	13.3108	13.5302	0.305241	-0.219492	2	4	Q9C0J8	pre-mRNA 3' end processing protein WDR33 OS=Homo sapiens OX=9606 GN=WDR33 PE=1 SV=2	WDR33
11.3885	11.7583	11.5011	11.7505	11.6545	12.3472	0.690365	-0.368087	3	3	Q01804	OTU domain-containing protein 4 OS=Homo sapiens OX=9606 GN=OTUD4 PE=1 SV=4	OTUD4
14.5414	14.4747	14.2536	14.5524	14.7254	14.7843	1.11542	-0.264193	2	3	P53992	Protein transport protein Sec24C OS=Homo sapiens OX=9606 GN=SEC24C PE=1 SV=3	SEC24C
14.2514	14.3841	14.526	13.8134	14.9227	14.6351	0.0716457	-0.0698881	2	3	P20933	N(4)-(beta-N-acetylglucosaminyl)-L-asparaginase OS=Homo sapiens OX=9606 GN=AGA PE=1 SV=2	AGA
17.8052	17.708	17.7863	17.974	18.0379	18.2644	1.60424	-0.325608	8	19	P62917	60S ribosomal protein L8 OS=Homo sapiens OX=9606 GN=RPL8 PE=1 SV=2	RPL8
13.3368	12.8827	13.3371	13.4375	13.7314	13.5888	1.08444	-0.400341	1	1	P24928	DNA-directed RNA polymerase II subunit RPB1 OS=Homo sapiens OX=9606 GN=POLR2A PE=1 SV=2	POLR2A
15.2597	15.1918	15.4375	15.5126	15.4914	15.6864	1.30601	-0.267101	4	6	Q8N9T8	Protein KRI1 homolog OS=Homo sapiens OX=9606 GN=KRI1 PE=1 SV=3	KRI1
13.6154	13.3384	12.8363	13.2493	13.5919	13.5928	0.349299	-0.214659	2	2	Q9Y265	RuvB-like 1 OS=Homo sapiens OX=9606 GN=RUVBL1 PE=1 SV=1	RUVBL1
13.0928	12.7518	12.7936	12.8557	13.0471	13.4865	0.509067	-0.250393	4	5	Q9C0C9	(E3-independent) E2 ubiquitin-conjugating enzyme OS=Homo sapiens OX=9606 GN=UBE2O PE=1 SV=3	UBE2O
15.4103	15.2274	15.2103	15.4825	15.4093	15.5875	1.20169	-0.210453	5	7	P35998	26S proteasome regulatory subunit 7 OS=Homo sapiens OX=9606 GN=PSMC2 PE=1 SV=3	PSMC2
16.0318	15.9202	15.9932	16.4682	16.2517	16.2387	1.84752	-0.337798	5	7	O14818	Proteasome subunit alpha type-7 OS=Homo sapiens OX=9606 GN=PSMA7 PE=1 SV=1	PSMA7
16.4048	16.276	16.2744	15.9014	16.5351	16.664	0.0707004	-0.0484015	13	28	P52272	Heterogeneous nuclear ribonucleoprotein M OS=Homo sapiens OX=9606 GN=HNRNPM PE=1 SV=3	HNRNPM
18.68	18.6579	18.7097	17.9004	18.9403	18.9966	0.068636	0.0700843	25	61	Q92945	Far upstream element-binding protein 2 OS=Homo sapiens OX=9606 GN=KHSRP PE=1 SV=4	KHSRP
13.4115	13.0207	13.3678	13.9358	13.5246	13.6283	1.156	-0.429555	1	2	Q9Y6G9	Cytoplasmic dynein 1 light intermediate chain 1 OS=Homo sapiens OX=9606 GN=DYNC1LI1 PE=1 SV=3	DYNC1LI1
14.313	14.2787	14.2479	14.5578	14.5393	14.3623	1.47211	-0.206603	2	2	Q9NRG0	Chromatin accessibility complex protein 1 OS=Homo sapiens OX=9606 GN=CHRAC1 PE=1 SV=1	CHRAC1
12.2592	12.5279	12.6126	12.5178	12.7894	12.9038	0.798959	-0.270411	1	1	Q9H467	CUE domain-containing protein 2 OS=Homo sapiens OX=9606 GN=CUEDC2 PE=1 SV=1	CUEDC2
16.8686	16.8804	16.8992	15.8599	17.1692	17.1423	0.135664	0.158905	18	46	Q96AE4	Far upstream element-binding protein 1 OS=Homo sapiens OX=9606 GN=FUBP1 PE=1 SV=3	FUBP1
12.644	13.0704	12.7375	13.0776	12.9996	12.8455	0.463952	-0.156963	1	1	Q32P28	Prolyl 3-hydroxylase 1 OS=Homo sapiens OX=9606 GN=P3H1 PE=1 SV=2	P3H1
11.9012	11.6369	11.5665	11.8991	11.7798	12.5636	0.648763	-0.379307	1	1	Q96FZ2	Abasic site processing protein HMCES OS=Homo sapiens OX=9606 GN=HMCES PE=1 SV=1	HMCES
17.5252	17.5092	17.6264	18.5369	17.5196	17.7883	0.572836	-0.394677	14	26	P02649	Apolipoprotein E OS=Homo sapiens OX=9606 GN=APOE PE=1 SV=1	APOE
10.9288	11.5404	10.4669	11.1932	11.1255	11.6916	0.426697	-0.358095	2	2	O00139	Kinesin-like protein KIF2A OS=Homo sapiens OX=9606 GN=KIF2A PE=1 SV=3	KIF2A
12.839	13.1321	12.8677	13.499	12.7654	NaN	0.238285	-0.18598	3	3	P05060	Secretogranin-1 OS=Homo sapiens OX=9606 GN=CHGB PE=1 SV=2	CHGB
10.8327	11.626	11.2444	NaN	11.7322	11.2877	0.32261	-0.275556	1	1	Q5SZL2	Centrosomal protein of 85 kDa-like OS=Homo sapiens OX=9606 GN=CEP85L PE=1 SV=1	CEP85L
17.0793	16.9786	16.8586	17.2449	17.4203	17.2021	1.57696	-0.316895	11	19	P14625	Endoplasmin OS=Homo sapiens OX=9606 GN=HSP90B1 PE=1 SV=1	HSP90B1
12.1406	11.8785	12.1009	11.963	12.3838	12.3677	0.547896	-0.198201	1	1	Q9NQ48	Leucine zipper transcription factor-like protein 1 OS=Homo sapiens OX=9606 GN=LZTFL1 PE=1 SV=1	LZTFL1
14.4478	14.1291	14.3542	14.6223	14.6391	14.4174	0.986476	-0.249206	10	56	Q13885	Tubulin beta-2A chain OS=Homo sapiens OX=9606 GN=TUBB2A PE=1 SV=1	TUBB2A
13.5346	13.6986	13.7868	13.9671	13.9604	14.3581	1.31017	-0.421837	3	4	Q99961	Endophilin-A2 OS=Homo sapiens OX=9606 GN=SH3GL1 PE=1 SV=1	SH3GL1
12.9084	12.8139	12.573	12.8439	13.084	13.4114	0.839373	-0.34801	2	2	P20042	Eukaryotic translation initiation factor 2 subunit 2 OS=Homo sapiens OX=9606 GN=EIF2S2 PE=1 SV=2	EIF2S2
12.7543	13.0295	13.4489	13.2997	13.0727	13.7406	0.448514	-0.293461	1	1	O76021	Ribosomal L1 domain-containing protein 1 OS=Homo sapiens OX=9606 GN=RSL1D1 PE=1 SV=3	RSL1D1
12.1809	12.0625	12.3061	11.4389	12.5342	12.4519	0.0392501	0.0414941	1	1	O94804	Serine/threonine-protein kinase 10 OS=Homo sapiens OX=9606 GN=STK10 PE=1 SV=1	STK10
18.3164	18.2632	18.3757	18.395	18.6694	18.5902	1.24688	-0.233103	18	51	P67936	Tropomyosin alpha-4 chain OS=Homo sapiens OX=9606 GN=TPM4 PE=1 SV=3	TPM4
17.7892	17.72	17.7347	18.1757	17.9454	18.0092	1.83383	-0.295465	26	35	Q13813	Spectrin alpha chain, non-erythrocytic 1 OS=Homo sapiens OX=9606 GN=SPTAN1 PE=1 SV=3	SPTAN1
15.7027	15.6855	15.7593	15.978	16.1358	15.7455	0.961607	-0.23725	2	4	Q9Y3Y2	Chromatin target of PRMT1 protein OS=Homo sapiens OX=9606 GN=CHTOP PE=1 SV=2	CHTOP
15.3155	15.1649	15.3126	14.8766	15.588	16.1827	0.30445	-0.284796	3	6	P62280	40S ribosomal protein S11 OS=Homo sapiens OX=9606 GN=RPS11 PE=1 SV=3	RPS11
17.5196	17.5114	17.4909	17.5859	17.9711	17.7897	1.15851	-0.274898	7	43	Q86V81	THO complex subunit 4 OS=Homo sapiens OX=9606 GN=ALYREF PE=1 SV=3	ALYREF
13.9583	13.7233	14.2163	14.2986	14.2373	14.2171	0.921737	-0.285034	2	3	Q9NP79	Vacuolar protein sorting-associated protein VTA1 homolog OS=Homo sapiens OX=9606 GN=VTA1 PE=1 SV=1	VTA1
17.2441	17.1405	17.22	17.0472	17.4992	17.8483	0.490305	-0.263346	3	10	P62854	40S ribosomal protein S26 OS=Homo sapiens OX=9606 GN=RPS26 PE=1 SV=3	RPS26
16.2472	16.3927	16.3678	16.4127	16.6547	16.6473	1.2133	-0.23569	7	12	P31939	Bifunctional purine biosynthesis protein PURH OS=Homo sapiens OX=9606 GN=ATIC PE=1 SV=3	ATIC
13.0293	12.8943	12.8161	13.1645	13.1739	13.5193	1.31883	-0.372688	2	2	Q9HC56	Protocadherin-9 OS=Homo sapiens OX=9606 GN=PCDH9 PE=1 SV=2	PCDH9
16.7756	16.7944	16.7225	17.5737	16.7154	17.0557	0.630771	-0.35075	10	19	Q8WUM4	Programmed cell death 6-interacting protein OS=Homo sapiens OX=9606 GN=PDCD6IP PE=1 SV=1	PDCD6IP
11.362	11.1071	10.9059	11.0694	11.3884	11.5504	0.473287	-0.211099	1	2	P48739	Phosphatidylinositol transfer protein beta isoform OS=Homo sapiens OX=9606 GN=PITPNB PE=1 SV=2	PITPNB
16.355	16.4024	16.3808	17.3183	16.6624	16.555	0.910015	-0.465839	6	14	Q04837	Single-stranded DNA-binding protein, mitochondrial OS=Homo sapiens OX=9606 GN=SSBP1 PE=1 SV=1	SSBP1
12.8733	12.8551	12.9779	13.1555	12.9156	13.2073	0.911421	-0.190669	2	2	Q9NTM9	Copper homeostasis protein cutC homolog OS=Homo sapiens OX=9606 GN=CUTC PE=1 SV=1	CUTC
14.3477	13.8065	13.8429	14.3251	13.9556	14.1254	0.266141	-0.136346	3	4	P50995	Annexin A11 OS=Homo sapiens OX=9606 GN=ANXA11 PE=1 SV=1	ANXA11
13.0641	13.2184	13.2268	13.5027	13.6774	13.4134	1.7381	-0.36143	1	2	Q99757	Thioredoxin, mitochondrial OS=Homo sapiens OX=9606 GN=TXN2 PE=1 SV=2	TXN2
14.8946	14.409	14.6231	14.9079	14.8276	15.0378	0.855663	-0.28219	3	5	Q9Y3C1	Nucleolar protein 16 OS=Homo sapiens OX=9606 GN=NOP16 PE=1 SV=2	NOP16
17.2624	17.2792	17.3308	17.4592	17.5655	17.7737	1.50783	-0.308656	24	30	Q15149	Plectin OS=Homo sapiens OX=9606 GN=PLEC PE=1 SV=3	PLEC
14.9152	15.0284	14.8655	14.7072	15.2225	15.202	0.242197	-0.10754	10	14	Q9Y490	Talin-1 OS=Homo sapiens OX=9606 GN=TLN1 PE=1 SV=3	TLN1
13.6929	13.4164	13.8919	13.8489	13.9803	14.2518	0.924689	-0.359975	16	25	Q92626	Peroxidasin homolog OS=Homo sapiens OX=9606 GN=PXDN PE=1 SV=2	PXDN
15.0051	14.7204	14.8821	15.1094	15.1698	15.3408	1.45503	-0.337433	3	5	Q1KMD3	Heterogeneous nuclear ribonucleoprotein U-like protein 2 OS=Homo sapiens OX=9606 GN=HNRNPUL2 PE=1 SV=1	HNRNPUL2
16.55	16.4214	16.4238	16.0509	17.4978	16.7117	0.275371	-0.288343	15	26	Q14697	Neutral alpha-glucosidase AB OS=Homo sapiens OX=9606 GN=GANAB PE=1 SV=3	GANAB
15.1818	14.8523	15.1204	14.7453	15.4406	15.4085	0.231822	-0.146625	7	9	P13861	cAMP-dependent protein kinase type II-alpha regulatory subunit OS=Homo sapiens OX=9606 GN=PRKAR2A PE=1 SV=2	PRKAR2A
15.0968	14.9439	15.1796	15.7575	15.3861	15.3862	1.43271	-0.436558	10	10	Q5SZK8	FRAS1-related extracellular matrix protein 2 OS=Homo sapiens OX=9606 GN=FREM2 PE=1 SV=2	FREM2
15.0236	14.9256	15.1775	15.5645	15.3132	15.241	1.2675	-0.330712	6	6	P62873	Guanine nucleotide-binding protein G(I)/G(S)/G(T) subunit beta-1 OS=Homo sapiens OX=9606 GN=GNB1 PE=1 SV=3	GNB1
16.4818	16.2946	16.4995	16.1103	16.7719	17.1663	0.337819	-0.257572	3	7	P60866	40S ribosomal protein S20 OS=Homo sapiens OX=9606 GN=RPS20 PE=1 SV=1	RPS20
13.2714	13.1456	13.5571	13.4908	14.1182	13.562	0.791503	-0.398977	2	3	Q9BRK5	45 kDa calcium-binding protein OS=Homo sapiens OX=9606 GN=SDF4 PE=1 SV=1	SDF4
15.5464	15.3129	15.4374	15.029	15.7292	16.5251	0.306274	-0.328853	8	13	P46782	40S ribosomal protein S5 OS=Homo sapiens OX=9606 GN=RPS5 PE=1 SV=4	RPS5
12.4185	12.3935	12.4858	12.5542	12.7686	12.7106	1.61082	-0.245207	1	1	Q96T23	Remodeling and spacing factor 1 OS=Homo sapiens OX=9606 GN=RSF1 PE=1 SV=2	RSF1
15.4018	15.3802	15.3279	15.1178	15.673	15.7378	0.2843	-0.139585	5	11	P30153	Serine/threonine-protein phosphatase 2A 65 kDa regulatory subunit A alpha isoform OS=Homo sapiens OX=9606 GN=PPP2R1A PE=1 SV=4	PPP2R1A
14.0339	14.1782	14.3343	14.2099	14.7264	14.4718	0.766304	-0.287207	6	8	O94766	Galactosylgalactosylxylosylprotein 3-beta-glucuronosyltransferase 3 OS=Homo sapiens OX=9606 GN=B3GAT3 PE=1 SV=2	B3GAT3
14.4515	14.6927	14.7618	14.9872	15.0283	14.7988	1.2094	-0.302789	4	5	Q9NY33	Dipeptidyl peptidase 3 OS=Homo sapiens OX=9606 GN=DPP3 PE=1 SV=2	DPP3
16.0236	15.9967	16.0248	16.4902	16.0968	16.3192	1.18095	-0.287019	6	9	P40222	Alpha-taxilin OS=Homo sapiens OX=9606 GN=TXLNA PE=1 SV=3	TXLNA
14.6706	14.7329	14.6459	14.532	15.005	14.9667	0.419383	-0.151449	3	4	Q9NPF4	Probable tRNA N6-adenosine threonylcarbamoyltransferase OS=Homo sapiens OX=9606 GN=OSGEP PE=1 SV=1	OSGEP
14.4243	14.4966	14.4651	14.7616	15.0118	14.7421	1.86855	-0.376498	1	3	P61599	N-alpha-acetyltransferase 20 OS=Homo sapiens OX=9606 GN=NAA20 PE=1 SV=1	NAA20
19.1431	19.0731	19.1085	19.1711	19.4056	19.6482	1.01136	-0.300014	12	48	P39019	40S ribosomal protein S19 OS=Homo sapiens OX=9606 GN=RPS19 PE=1 SV=2	RPS19
15.031	15.1011	14.9903	15.3856	14.8991	15.329	0.448999	-0.163809	5	6	Q86UD1	Out at first protein homolog OS=Homo sapiens OX=9606 GN=OAF PE=2 SV=1	OAF
16.8426	16.7174	16.6364	17.292	17.0156	16.5783	0.458702	-0.229834	3	5	P23284	Peptidyl-prolyl cis-trans isomerase B OS=Homo sapiens OX=9606 GN=PPIB PE=1 SV=2	PPIB
13.5757	13.6216	13.3466	13.8749	14.205	13.4872	0.692878	-0.341056	5	5	Q8NBS9	Thioredoxin domain-containing protein 5 OS=Homo sapiens OX=9606 GN=TXNDC5 PE=1 SV=2	TXNDC5
11.999	11.9737	11.9281	12.0368	12.2732	12.291	1.2943	-0.233363	1	1	O75496	Geminin OS=Homo sapiens OX=9606 GN=GMNN PE=1 SV=1	GMNN
15.1264	14.6513	14.9944	15.0424	15.2941	15.419	0.846846	-0.327811	2	2	P83881	60S ribosomal protein L36a OS=Homo sapiens OX=9606 GN=RPL36A PE=1 SV=2	RPL36A
13.6454	13.5214	13.7594	13.9461	13.9869	13.4718	0.373233	-0.159471	3	3	Q15293	Reticulocalbin-1 OS=Homo sapiens OX=9606 GN=RCN1 PE=1 SV=1	RCN1
10.476	11.1444	10.2551	10.7768	10.5656	11.4927	0.341514	-0.319882	1	1	Q9Y2I1	Nischarin OS=Homo sapiens OX=9606 GN=NISCH PE=1 SV=3	NISCH
17.8812	17.7664	17.8284	18.3133	18.1301	17.7914	0.741978	-0.252949	20	87	P67809	Y-box-binding protein 1 OS=Homo sapiens OX=9606 GN=YBX1 PE=1 SV=3	YBX1
11.7994	11.9692	11.6906	11.5525	12.1018	12.1755	0.227438	-0.123539	1	1	O95071	E3 ubiquitin-protein ligase UBR5 OS=Homo sapiens OX=9606 GN=UBR5 PE=1 SV=2	UBR5
14.7147	14.8335	14.8056	14.8468	15.4556	15.1083	0.914158	-0.352271	5	5	Q9BWD1	Acetyl-CoA acetyltransferase, cytosolic OS=Homo sapiens OX=9606 GN=ACAT2 PE=1 SV=2	ACAT2
16.3795	16.3266	16.3201	16.1766	16.8164	16.6295	0.447868	-0.19875	12	47	P68371	Tubulin beta-4B chain OS=Homo sapiens OX=9606 GN=TUBB4B PE=1 SV=1	TUBB4B
13.9242	13.5729	14.1038	12.9927	14.281	14.2275	0.0247798	0.0332209	2	2	Q09666	Neuroblast differentiation-associated protein AHNAK OS=Homo sapiens OX=9606 GN=AHNAK PE=1 SV=2	AHNAK
15.5731	15.7181	15.6145	17.0305	15.7596	15.9188	0.679343	-0.601091	7	9	O00560	Syntenin-1 OS=Homo sapiens OX=9606 GN=SDCBP PE=1 SV=1	SDCBP
13.176	13.2586	13.3942	12.5587	13.9255	13.5645	0.0614543	-0.0732816	1	1	O75116	Rho-associated protein kinase 2 OS=Homo sapiens OX=9606 GN=ROCK2 PE=1 SV=4	ROCK2
18.3567	18.243	18.2964	18.7293	18.6035	18.4551	1.59015	-0.297299	27	70	P55072	Transitional endoplasmic reticulum ATPase OS=Homo sapiens OX=9606 GN=VCP PE=1 SV=4	VCP
12.875	12.4423	12.7215	13.0291	13.2458	12.8584	1.01234	-0.364868	1	1	P30260	Cell division cycle protein 27 homolog OS=Homo sapiens OX=9606 GN=CDC27 PE=1 SV=2	CDC27
13.6633	13.4188	13.8592	13.9713	13.7382	14.4745	0.756078	-0.414275	5	5	Q9UBU9	Nuclear RNA export factor 1 OS=Homo sapiens OX=9606 GN=NXF1 PE=1 SV=1	NXF1
15.3275	15.4659	15.3931	15.7013	15.7799	15.5281	1.5027	-0.274255	1	7	P13693	Translationally-controlled tumor protein OS=Homo sapiens OX=9606 GN=TPT1 PE=1 SV=1	TPT1
12.2736	11.882	11.7523	12.1918	11.6763	12.5756	0.230292	-0.178589	1	1	Q9UKN8	General transcription factor 3C polypeptide 4 OS=Homo sapiens OX=9606 GN=GTF3C4 PE=1 SV=2	GTF3C4
11.7622	10.889	11.9989	12.2445	11.6018	12.0726	0.471974	-0.422982	1	1	O95602	DNA-directed RNA polymerase I subunit RPA1 OS=Homo sapiens OX=9606 GN=POLR1A PE=1 SV=2	POLR1A
13.447	13.1147	13.7201	12.5337	13.7595	13.7773	0.054315	0.0704714	2	2	Q8IYD1	Eukaryotic peptide chain release factor GTP-binding subunit ERF3B OS=Homo sapiens OX=9606 GN=GSPT2 PE=1 SV=2	GSPT2
19.2514	19.2993	19.3408	19.389	19.6576	19.6118	1.37362	-0.255636	21	90	P14618	Pyruvate kinase PKM OS=Homo sapiens OX=9606 GN=PKM PE=1 SV=4	PKM
14.1976	14.1468	14.4472	13.0805	14.5857	14.511	0.153502	0.204786	7	8	P51610	Host cell factor 1 OS=Homo sapiens OX=9606 GN=HCFC1 PE=1 SV=2	HCFC1
13.9861	13.9028	14.0243	14.1071	14.3003	14.6882	1.0609	-0.394101	2	2	O75683	Surfeit locus protein 6 OS=Homo sapiens OX=9606 GN=SURF6 PE=1 SV=3	SURF6
11.4051	11.4952	10.4419	11.2835	12.085	11.7205	0.642673	-0.582275	1	1	P51572	B-cell receptor-associated protein 31 OS=Homo sapiens OX=9606 GN=BCAP31 PE=1 SV=3	BCAP31
13.5992	13.526	14.0173	13.2576	14.203	13.915	0.0864598	-0.0776974	8	12	P02533	Keratin, type I cytoskeletal 14 OS=Homo sapiens OX=9606 GN=KRT14 PE=1 SV=4	KRT14
12.419	12.709	12.4883	13.2435	12.8053	12.7944	1.1192	-0.408943	4	6	Q8N684	Cleavage and polyadenylation specificity factor subunit 7 OS=Homo sapiens OX=9606 GN=CPSF7 PE=1 SV=1	CPSF7
14.5783	14.6729	14.3464	14.3373	14.8954	15.0452	0.407315	-0.226749	2	3	Q86TU7	Actin-histidine N-methyltransferase OS=Homo sapiens OX=9606 GN=SETD3 PE=1 SV=1	SETD3
10.6133	11.3104	10.4122	NaN	11.0521	10.8117	0.154324	-0.153285	3	6	P33908	Mannosyl-oligosaccharide 1,2-alpha-mannosidase IA OS=Homo sapiens OX=9606 GN=MAN1A1 PE=1 SV=3	MAN1A1
12.2445	12.0945	12.4045	12.5633	11.8771	12.8082	0.224835	-0.168382	1	1	Q0VDF9	Heat shock 70 kDa protein 14 OS=Homo sapiens OX=9606 GN=HSPA14 PE=1 SV=1	HSPA14
14.4246	14.7295	14.5196	15.0082	14.7628	14.8389	1.2661	-0.312061	6	8	Q96S86	Hyaluronan and proteoglycan link protein 3 OS=Homo sapiens OX=9606 GN=HAPLN3 PE=2 SV=1	HAPLN3
13.9336	13.7912	13.8254	14.4864	14.1461	14.0545	1.28537	-0.378922	1	2	P07093	Glia-derived nexin OS=Homo sapiens OX=9606 GN=SERPINE2 PE=1 SV=1	SERPINE2
13.4763	13.4159	13.2359	13.0952	13.737	14.093	0.369768	-0.26573	1	1	Q92688	Acidic leucine-rich nuclear phosphoprotein 32 family member B OS=Homo sapiens OX=9606 GN=ANP32B PE=1 SV=1	ANP32B
15.8439	15.843	15.8781	16.1062	16.3341	16.1655	2.12914	-0.346985	5	9	P27695	DNA-(apurinic or apyrimidinic site) lyase OS=Homo sapiens OX=9606 GN=APEX1 PE=1 SV=2	APEX1
16.567	16.4063	16.5247	16.5211	17.0226	16.8475	0.897853	-0.297684	10	12	Q9H2G2	STE20-like serine/threonine-protein kinase OS=Homo sapiens OX=9606 GN=SLK PE=1 SV=1	SLK
16.8567	17.2061	16.8516	17.4149	17.1797	17.0149	0.63255	-0.23168	9	12	P38646	Stress-70 protein, mitochondrial OS=Homo sapiens OX=9606 GN=HSPA9 PE=1 SV=2	HSPA9
12.3359	12.0247	12.1055	11.856	12.4287	12.6242	0.233063	-0.147598	2	2	Q6L8Q7	2',5'-phosphodiesterase 12 OS=Homo sapiens OX=9606 GN=PDE12 PE=1 SV=2	PDE12
15.8826	15.5021	15.7366	15.6137	16.0605	16.2741	0.544007	-0.275662	3	6	P18621	60S ribosomal protein L17 OS=Homo sapiens OX=9606 GN=RPL17 PE=1 SV=3	RPL17
13.8994	14.1557	14.1818	14.8032	14.4445	14.4802	1.57185	-0.497029	7	8	P12532	Creatine kinase U-type, mitochondrial OS=Homo sapiens OX=9606 GN=CKMT1A PE=1 SV=1	CKMT1A; CKMT1B
14.8937	14.768	14.9263	14.8155	15.2183	15.4256	0.715783	-0.290496	8	10	P01889	HLA class I histocompatibility antigen, B alpha chain OS=Homo sapiens OX=9606 GN=HLA-B PE=1 SV=3	HLA-B
13.0469	13.1368	13.0344	13.4759	13.3413	13.3721	2.47107	-0.323738	4	5	Q96GA3	Protein LTV1 homolog OS=Homo sapiens OX=9606 GN=LTV1 PE=1 SV=1	LTV1
12.8772	12.7444	12.8247	12.9384	13.1501	13.3241	1.28005	-0.322124	1	1	Q9NVX2	Notchless protein homolog 1 OS=Homo sapiens OX=9606 GN=NLE1 PE=1 SV=4	NLE1
12.0279	12.1946	12.197	11.8829	12.8467	12.52	0.406971	-0.276692	1	1	Q9Y624	Junctional adhesion molecule A OS=Homo sapiens OX=9606 GN=F11R PE=1 SV=1	F11R
14.915	15.0281	14.6961	14.9546	15.2407	15.3989	0.914823	-0.318323	5	9	Q9NZL9	Methionine adenosyltransferase 2 subunit beta OS=Homo sapiens OX=9606 GN=MAT2B PE=1 SV=1	MAT2B
13.6157	13.7337	13.6197	13.6182	13.9468	14.3018	0.675528	-0.299189	2	3	P62333	26S proteasome regulatory subunit 10B OS=Homo sapiens OX=9606 GN=PSMC6 PE=1 SV=1	PSMC6
14.6888	14.7769	14.6018	14.7546	15.0169	15.1938	1.02391	-0.299292	5	6	P17987	T-complex protein 1 subunit alpha OS=Homo sapiens OX=9606 GN=TCP1 PE=1 SV=1	TCP1
11.6834	12.3479	12.2008	12.5292	12.1514	13.0579	0.690067	-0.502109	10	10	Q6UVK1	Chondroitin sulfate proteoglycan 4 OS=Homo sapiens OX=9606 GN=CSPG4 PE=1 SV=2	CSPG4
13.0559	12.7797	12.6113	13.2303	12.9091	13.1086	0.769051	-0.267041	1	1	Q9NWH9	SAFB-like transcription modulator OS=Homo sapiens OX=9606 GN=SLTM PE=1 SV=2	SLTM
14.1716	14.088	14.3863	14.5016	14.4693	14.5287	1.45951	-0.28454	4	5	Q9ULV4	Coronin-1C OS=Homo sapiens OX=9606 GN=CORO1C PE=1 SV=1	CORO1C
15.9195	15.9545	15.9927	16.285	16.455	16.088	1.38306	-0.320455	8	11	Q9BS26	Endoplasmic reticulum resident protein 44 OS=Homo sapiens OX=9606 GN=ERP44 PE=1 SV=1	ERP44
13.3752	13.1544	13.7083	12.5915	13.706	13.7125	0.0652109	0.0760056	1	1	Q92733	Proline-rich protein PRCC OS=Homo sapiens OX=9606 GN=PRCC PE=1 SV=1	PRCC
12.0166	12.2227	12.0407	12.3721	11.6246	12.5346	0.104928	-0.0837634	2	2	Q96ST3	Paired amphipathic helix protein Sin3a OS=Homo sapiens OX=9606 GN=SIN3A PE=1 SV=2	SIN3A
16.6845	16.6826	16.889	16.5521	17.0169	17.4856	0.406005	-0.266174	2	5	P62861	40S ribosomal protein S30 OS=Homo sapiens OX=9606 GN=FAU PE=1 SV=1	FAU
16.9662	17.1748	17.3478	17.0092	17.5079	17.5553	0.398307	-0.194567	5	6	P61927	60S ribosomal protein L37 OS=Homo sapiens OX=9606 GN=RPL37 PE=1 SV=2	RPL37
11.2628	11.2873	11.3916	11.3497	11.8528	11.6231	0.91278	-0.29461	1	1	P29122	Proprotein convertase subtilisin/kexin type 6 OS=Homo sapiens OX=9606 GN=PCSK6 PE=1 SV=1	PCSK6
12.5529	12.4325	12.4394	12.6717	13.3328	12.7753	1.01442	-0.45165	1	1	Q9NRX4	14 kDa phosphohistidine phosphatase OS=Homo sapiens OX=9606 GN=PHPT1 PE=1 SV=1	PHPT1
14.2758	14.3638	14.03	14.3516	14.612	14.8869	1.0036	-0.393633	4	4	P49959	Double-strand break repair protein MRE11 OS=Homo sapiens OX=9606 GN=MRE11 PE=1 SV=3	MRE11
14.1364	13.604	13.8949	13.524	14.3292	14.2312	0.193559	-0.149711	7	8	P98175	RNA-binding protein 10 OS=Homo sapiens OX=9606 GN=RBM10 PE=1 SV=3	RBM10
16.0308	16.0601	16.035	16.1754	16.3734	16.5009	1.49824	-0.307918	6	12	Q9NUP9	Protein lin-7 homolog C OS=Homo sapiens OX=9606 GN=LIN7C PE=1 SV=1	LIN7C
15.5268	15.3057	15.3484	15.1673	15.7893	15.6884	0.308884	-0.154705	7	9	O00151	PDZ and LIM domain protein 1 OS=Homo sapiens OX=9606 GN=PDLIM1 PE=1 SV=4	PDLIM1
16.5853	16.8013	16.721	16.375	17.0618	17.3327	0.308195	-0.220622	7	12	P09874	Poly [ADP-ribose] polymerase 1 OS=Homo sapiens OX=9606 GN=PARP1 PE=1 SV=4	PARP1
12.0794	11.4119	12.0189	12.8023	12.36	11.2657	0.23913	-0.305941	1	1	Q8WUN7	Ubiquitin domain-containing protein 2 OS=Homo sapiens OX=9606 GN=UBTD2 PE=1 SV=2	UBTD2
15.2587	15.296	15.3193	15.2952	15.6374	15.8411	0.871159	-0.299925	4	7	P05388	60S acidic ribosomal protein P0 OS=Homo sapiens OX=9606 GN=RPLP0 PE=1 SV=1	RPLP0
11.8661	12.0338	12.0499	11.2213	12.5198	12.3759	0.0459243	-0.0557512	1	1	Q9BRG1	Vacuolar protein-sorting-associated protein 25 OS=Homo sapiens OX=9606 GN=VPS25 PE=1 SV=1	VPS25
17.2584	17.2439	17.2409	17.4487	17.5861	17.601	2.43758	-0.29756	13	33	O43707	Alpha-actinin-4 OS=Homo sapiens OX=9606 GN=ACTN4 PE=1 SV=2	ACTN4
13.0557	13.0153	12.9311	12.5252	13.3841	13.3589	0.113012	-0.0886812	1	1	Q9BV44	THUMP domain-containing protein 3 OS=Homo sapiens OX=9606 GN=THUMPD3 PE=1 SV=1	THUMPD3
11.1174	11.8408	11.0606	11.1354	11.4612	12.6944	0.324251	-0.424072	1	2	Q9Y2J4	Angiomotin-like protein 2 OS=Homo sapiens OX=9606 GN=AMOTL2 PE=1 SV=3	AMOTL2
13.495	13.5113	13.6598	13.6727	13.8555	14.3001	0.936053	-0.387428	2	3	Q9NP66	High mobility group protein 20A OS=Homo sapiens OX=9606 GN=HMG20A PE=1 SV=1	HMG20A
15.037	14.8746	14.8684	14.5362	15.2189	15.7155	0.265524	-0.23018	8	8	O14776	Transcription elongation regulator 1 OS=Homo sapiens OX=9606 GN=TCERG1 PE=1 SV=2	TCERG1
14.4645	14.1906	14.2651	14.6445	14.6096	14.4862	1.348	-0.273373	3	6	P36873	Serine/threonine-protein phosphatase PP1-gamma catalytic subunit OS=Homo sapiens OX=9606 GN=PPP1CC PE=1 SV=1	PPP1CC
15.3602	15.4413	15.0636	16.0159	15.2161	15.7049	0.618532	-0.357281	3	4	P09543	2',3'-cyclic-nucleotide 3'-phosphodiesterase OS=Homo sapiens OX=9606 GN=CNP PE=1 SV=2	CNP
12.5635	12.437	12.4566	12.9487	12.3017	12.8018	0.423715	-0.198345	1	1	Q9H910	Jupiter microtubule associated homolog 2 OS=Homo sapiens OX=9606 GN=JPT2 PE=1 SV=1	JPT2
13.0649	13.4924	12.9781	12.8513	14.061	13.4111	0.274469	-0.262658	3	3	O94776	Metastasis-associated protein MTA2 OS=Homo sapiens OX=9606 GN=MTA2 PE=1 SV=1	MTA2
13.8979	14.291	13.9067	14.4636	14.2529	13.7302	0.174973	-0.117057	3	4	O00115	Deoxyribonuclease-2-alpha OS=Homo sapiens OX=9606 GN=DNASE2 PE=1 SV=2	DNASE2
12.0724	11.1734	11.5563	10.8206	11.9028	12.2179	0.0314663	-0.0463851	1	1	Q9BY67	Cell adhesion molecule 1 OS=Homo sapiens OX=9606 GN=CADM1 PE=1 SV=2	CADM1
13.9248	14.1167	14.1169	13.3795	14.464	14.4762	0.0500153	-0.0537736	2	2	Q9H4A3	Serine/threonine-protein kinase WNK1 OS=Homo sapiens OX=9606 GN=WNK1 PE=1 SV=2	WNK1
15.2549	15.3117	15.2348	15.6026	15.7542	15.2849	0.934285	-0.280076	4	5	O43399	Tumor protein D54 OS=Homo sapiens OX=9606 GN=TPD52L2 PE=1 SV=2	TPD52L2
14.9203	14.8244	14.8092	16.4558	15.1724	14.6931	0.486103	-0.589137	2	3	Q9BXX0	EMILIN-2 OS=Homo sapiens OX=9606 GN=EMILIN2 PE=1 SV=3	EMILIN2
13.7903	13.8406	14.2517	13.931	14.5494	14.1887	0.494203	-0.262137	1	2	P68036	Ubiquitin-conjugating enzyme E2 L3 OS=Homo sapiens OX=9606 GN=UBE2L3 PE=1 SV=1	UBE2L3
13.495	13.1939	13.6476	12.6508	13.8436	14.012	0.0430262	-0.0566149	3	3	Q8WXI9	Transcriptional repressor p66-beta OS=Homo sapiens OX=9606 GN=GATAD2B PE=1 SV=1	GATAD2B
13.0291	12.4267	12.915	13.2643	13.4349	13.2017	1.21374	-0.510003	1	3	Q9NR30	Nucleolar RNA helicase 2 OS=Homo sapiens OX=9606 GN=DDX21 PE=1 SV=5	DDX21
13.734	13.4585	13.6055	12.7127	13.9549	14.145	0.00346842	-0.00483767	5	28	Q9BUF5	Tubulin beta-6 chain OS=Homo sapiens OX=9606 GN=TUBB6 PE=1 SV=1	TUBB6
14.1928	14.3958	14.1184	14.5427	14.6903	14.0559	0.391881	-0.193949	2	2	P30405	Peptidyl-prolyl cis-trans isomerase F, mitochondrial OS=Homo sapiens OX=9606 GN=PPIF PE=1 SV=1	PPIF
14.7302	14.6161	14.3632	14.9861	14.9475	14.9666	1.65848	-0.396864	5	7	P25205	DNA replication licensing factor MCM3 OS=Homo sapiens OX=9606 GN=MCM3 PE=1 SV=3	MCM3
15.5769	15.5987	15.6855	15.93	15.9496	16.0466	2.7157	-0.355005	8	14	Q12906	Interleukin enhancer-binding factor 3 OS=Homo sapiens OX=9606 GN=ILF3 PE=1 SV=3	ILF3
15.0694	15.131	15.1808	15.4823	15.3067	15.6838	1.48399	-0.363853	3	3	E9PRG8	Uncharacterized protein C11orf98 OS=Homo sapiens OX=9606 GN=C11orf98 PE=4 SV=2	C11orf98
12.8887	12.8948	12.7357	13.1274	13.2409	13.4524	1.79159	-0.433815	2	2	P12004	Proliferating cell nuclear antigen OS=Homo sapiens OX=9606 GN=PCNA PE=1 SV=1	PCNA
13.4659	13.7222	13.7437	13.5959	14.1841	14.0746	0.695782	-0.307593	1	2	Q13895	Bystin OS=Homo sapiens OX=9606 GN=BYSL PE=1 SV=3	BYSL
17.0467	17.067	17.2409	17.015	17.4195	17.5825	0.542998	-0.220739	14	23	P26641	Elongation factor 1-gamma OS=Homo sapiens OX=9606 GN=EEF1G PE=1 SV=3	EEF1G
13.6235	13.4715	13.6467	14.1765	13.751	13.9762	1.34538	-0.387323	2	6	Q99538	Legumain OS=Homo sapiens OX=9606 GN=LGMN PE=1 SV=1	LGMN
14.8834	14.7702	14.8909	15.2148	15.2363	15.2878	3.0579	-0.398146	3	4	Q9NWB6	Arginine and glutamate-rich protein 1 OS=Homo sapiens OX=9606 GN=ARGLU1 PE=1 SV=1	ARGLU1
13.6485	13.529	14.0007	14.0015	13.7056	14.0752	0.483361	-0.201359	1	2	P22087	rRNA 2'-O-methyltransferase fibrillarin OS=Homo sapiens OX=9606 GN=FBL PE=1 SV=2	FBL
18.2108	18.238	18.3782	18.4265	18.5912	18.7832	1.31771	-0.324628	5	44	P15531	Nucleoside diphosphate kinase A OS=Homo sapiens OX=9606 GN=NME1 PE=1 SV=1	NME1
13.9588	13.9974	14.0549	14.3508	13.9706	14.5757	0.759534	-0.29528	3	4	P98160	Basement membrane-specific heparan sulfate proteoglycan core protein OS=Homo sapiens OX=9606 GN=HSPG2 PE=1 SV=4	HSPG2
13.0018	13.2312	13.1872	13.5412	13.5731	13.3457	1.59122	-0.346641	2	2	Q9UMX5	Neudesin OS=Homo sapiens OX=9606 GN=NENF PE=1 SV=1	NENF
12.1888	11.6662	11.6202	11.4196	12.0209	12.1881	0.0598085	-0.0511185	1	1	O75152	Zinc finger CCCH domain-containing protein 11A OS=Homo sapiens OX=9606 GN=ZC3H11A PE=1 SV=3	ZC3H11A
13.4857	13.4847	13.5367	13.2991	13.8418	13.9892	0.420456	-0.207669	17	22	Q8N2S1	Latent-transforming growth factor beta-binding protein 4 OS=Homo sapiens OX=9606 GN=LTBP4 PE=1 SV=2	LTBP4
10.7581	11.8197	11.3475	NaN	11.7004	11.7071	0.40652	-0.3953	2	2	Q15059	Bromodomain-containing protein 3 OS=Homo sapiens OX=9606 GN=BRD3 PE=1 SV=1	BRD3
12.7523	13.1347	12.7722	13.1288	13.0892	13.4046	0.944628	-0.321134	2	2	P07954	Fumarate hydratase, mitochondrial OS=Homo sapiens OX=9606 GN=FH PE=1 SV=3	FH
12.4482	12.8509	12.7017	12.3996	13.0583	13.0635	0.279407	-0.173536	2	3	P14868	Aspartate--tRNA ligase, cytoplasmic OS=Homo sapiens OX=9606 GN=DARS PE=1 SV=2	DARS1
14.8062	14.828	14.943	14.9826	15.185	15.1905	1.49664	-0.26029	6	7	P12955	Xaa-Pro dipeptidase OS=Homo sapiens OX=9606 GN=PEPD PE=1 SV=3	PEPD
12.1258	12.2748	12.4262	12.632	13.0981	12.3763	0.868878	-0.42652	2	2	Q7Z4H3	HD domain-containing protein 2 OS=Homo sapiens OX=9606 GN=HDDC2 PE=1 SV=1	HDDC2
13.0375	12.8986	13.0791	12.9687	13.3959	13.4913	0.759351	-0.280192	4	5	Q92729	Receptor-type tyrosine-protein phosphatase U OS=Homo sapiens OX=9606 GN=PTPRU PE=1 SV=2	PTPRU
14.2775	14.2375	14.2854	14.4278	14.7516	14.6368	1.61536	-0.338591	4	4	Q15262	Receptor-type tyrosine-protein phosphatase kappa OS=Homo sapiens OX=9606 GN=PTPRK PE=1 SV=2	PTPRK
14.9787	14.7548	14.6761	15.1562	14.7633	15.115	0.605757	-0.208314	1	1	P25490	Transcriptional repressor protein YY1 OS=Homo sapiens OX=9606 GN=YY1 PE=1 SV=2	YY1
14.9033	14.9407	14.7942	14.5786	15.5821	15.2635	0.365777	-0.262011	5	6	P49588	Alanine--tRNA ligase, cytoplasmic OS=Homo sapiens OX=9606 GN=AARS PE=1 SV=2	AARS1
13.4826	13.2261	13.0213	13.7022	13.5668	13.5871	1.25871	-0.375316	3	4	Q641Q2	WASH complex subunit 2A OS=Homo sapiens OX=9606 GN=WASHC2A PE=1 SV=3	WASHC2A
12.3514	11.6723	12.1892	12.0627	12.5502	12.9511	0.615739	-0.450368	1	1	Q96RL1	BRCA1-A complex subunit RAP80 OS=Homo sapiens OX=9606 GN=UIMC1 PE=1 SV=2	UIMC1
14.0347	14.1737	14.0942	13.6964	14.523	14.4556	0.175676	-0.124171	4	4	Q6P6C2	RNA demethylase ALKBH5 OS=Homo sapiens OX=9606 GN=ALKBH5 PE=1 SV=2	ALKBH5
14.8649	15.0524	14.8316	14.8553	15.2391	15.2278	0.595263	-0.191158	1	3	Q09028	Histone-binding protein RBBP4 OS=Homo sapiens OX=9606 GN=RBBP4 PE=1 SV=3	RBBP4
14.1672	14.2187	14.1436	14.1573	14.5868	14.5304	0.844216	-0.248326	4	6	P28074	Proteasome subunit beta type-5 OS=Homo sapiens OX=9606 GN=PSMB5 PE=1 SV=3	PSMB5
12.784	13.4184	13.4972	11.3113	13.7821	13.9425	0.0893304	0.221253	2	3	P53041	Serine/threonine-protein phosphatase 5 OS=Homo sapiens OX=9606 GN=PPP5C PE=1 SV=1	PPP5C
11.7813	11.3861	11.9005	12.1464	11.9496	12.361	1.11305	-0.463038	3	3	Q15393	Splicing factor 3B subunit 3 OS=Homo sapiens OX=9606 GN=SF3B3 PE=1 SV=4	SF3B3
11.5094	11.8017	11.4881	11.4239	NaN	12.326	0.300235	-0.275222	1	1	P37108	Signal recognition particle 14 kDa protein OS=Homo sapiens OX=9606 GN=SRP14 PE=1 SV=2	SRP14
12.6716	12.5969	12.6945	13.0389	13.2371	12.7426	1.12811	-0.351835	1	1	O14579	Coatomer subunit epsilon OS=Homo sapiens OX=9606 GN=COPE PE=1 SV=3	COPE
13.7088	13.647	14.1305	14.1174	14.0763	13.8287	0.432978	-0.178686	2	2	O95816	BAG family molecular chaperone regulator 2 OS=Homo sapiens OX=9606 GN=BAG2 PE=1 SV=1	BAG2
14.9973	14.8205	14.8418	16.596	14.7248	15.2096	0.480884	-0.623601	9	10	Q16363	Laminin subunit alpha-4 OS=Homo sapiens OX=9606 GN=LAMA4 PE=1 SV=4	LAMA4
14.8555	14.8221	14.5333	15.6428	15.0455	15.1919	1.2626	-0.556416	5	6	O95819	Mitogen-activated protein kinase kinase kinase kinase 4 OS=Homo sapiens OX=9606 GN=MAP4K4 PE=1 SV=2	MAP4K4
12.617	12.6082	12.7368	12.5073	12.9869	13.0312	0.470894	-0.18781	3	3	P25440	Bromodomain-containing protein 2 OS=Homo sapiens OX=9606 GN=BRD2 PE=1 SV=2	BRD2
12.5555	12.4216	12.49	12.032	12.8653	13.3352	0.266157	-0.255116	1	1	Q9BU76	Multiple myeloma tumor-associated protein 2 OS=Homo sapiens OX=9606 GN=MMTAG2 PE=1 SV=1	MMTAG2
13.7887	13.8459	13.7202	14.1645	14.2967	14.0186	1.88224	-0.374992	2	4	P42785	Lysosomal Pro-X carboxypeptidase OS=Homo sapiens OX=9606 GN=PRCP PE=1 SV=1	PRCP
15.5646	15.2458	15.2297	15.622	15.4731	15.8311	0.916231	-0.295378	9	13	P62269	40S ribosomal protein S18 OS=Homo sapiens OX=9606 GN=RPS18 PE=1 SV=3	RPS18
13.9668	13.9875	14.3441	14.6194	13.8401	14.3667	0.270844	-0.175931	2	2	P09486	SPARC OS=Homo sapiens OX=9606 GN=SPARC PE=1 SV=1	SPARC
14.0286	14.1863	14.0753	13.9028	14.5543	14.456	0.426016	-0.207613	5	6	O95757	Heat shock 70 kDa protein 4L OS=Homo sapiens OX=9606 GN=HSPA4L PE=1 SV=3	HSPA4L
17.6085	17.6841	17.7507	17.9091	18.7381	18.0653	1.01355	-0.556369	8	43	P14314	Glucosidase 2 subunit beta OS=Homo sapiens OX=9606 GN=PRKCSH PE=1 SV=2	PRKCSH
13.1976	13.0573	13.1597	14.0156	13.541	13.3781	1.2163	-0.50671	3	4	Q02241	Kinesin-like protein KIF23 OS=Homo sapiens OX=9606 GN=KIF23 PE=1 SV=3	KIF23
12.94	13.1737	13.3677	12.6732	13.5591	13.7009	0.164622	-0.150633	2	2	Q9UEE9	Craniofacial development protein 1 OS=Homo sapiens OX=9606 GN=CFDP1 PE=1 SV=1	CFDP1
16.6144	16.6709	16.7087	16.5672	17.0576	17.1249	0.638875	-0.251916	16	24	P18206	Vinculin OS=Homo sapiens OX=9606 GN=VCL PE=1 SV=4	VCL
14.0392	13.9901	13.9889	14.3016	14.3769	14.537	2.2999	-0.399111	1	1	P62829	60S ribosomal protein L23 OS=Homo sapiens OX=9606 GN=RPL23 PE=1 SV=1	RPL23
13.3574	13.2661	13.1137	13.7586	13.4541	13.6529	1.52248	-0.376133	1	1	Q07866	Kinesin light chain 1 OS=Homo sapiens OX=9606 GN=KLC1 PE=1 SV=2	KLC1
14.0921	14.6495	14.549	14.8687	14.9379	15.4529	1.22464	-0.656282	2	2	Q9Y285	Phenylalanine--tRNA ligase alpha subunit OS=Homo sapiens OX=9606 GN=FARSA PE=1 SV=3	FARSA
16.7784	16.8255	16.8623	16.6389	17.2145	17.6546	0.516388	-0.347249	11	18	Q99613	Eukaryotic translation initiation factor 3 subunit C OS=Homo sapiens OX=9606 GN=EIF3C PE=1 SV=1	EIF3C
16.5621	16.4343	16.5453	16.6245	16.9358	16.9471	1.33252	-0.321897	8	21	Q13247	Serine/arginine-rich splicing factor 6 OS=Homo sapiens OX=9606 GN=SRSF6 PE=1 SV=2	SRSF6
15.5189	15.3815	15.9241	15.4691	15.9121	16.1065	0.371508	-0.221087	17	39	P35527	Keratin, type I cytoskeletal 9 OS=Homo sapiens OX=9606 GN=KRT9 PE=1 SV=3	KRT9
17.9977	17.9515	17.9474	17.8466	18.3813	18.346	0.580388	-0.225781	21	53	P68363	Tubulin alpha-1B chain OS=Homo sapiens OX=9606 GN=TUBA1B PE=1 SV=1	TUBA1B
18.1824	18.1392	18.4103	17.7274	18.577	18.8981	0.164404	-0.156872	10	23	O14979	Heterogeneous nuclear ribonucleoprotein D-like OS=Homo sapiens OX=9606 GN=HNRNPDL PE=1 SV=3	HNRNPDL
12.9318	12.753	12.7185	12.8308	13.31	13.148	0.884504	-0.29516	2	3	P08243	Asparagine synthetase [glutamine-hydrolyzing] OS=Homo sapiens OX=9606 GN=ASNS PE=1 SV=4	ASNS
15.3782	15.2779	15.5607	14.9743	15.8235	15.7736	0.153725	-0.11819	2	3	Q9UMR2	ATP-dependent RNA helicase DDX19B OS=Homo sapiens OX=9606 GN=DDX19B PE=1 SV=1	DDX19B
11.6216	11.6457	11.4464	11.1901	12.0184	12.5056	0.356886	-0.333514	1	1	Q9Y6K9	NF-kappa-B essential modulator OS=Homo sapiens OX=9606 GN=IKBKG PE=1 SV=2	IKBKG
12.0035	12.0821	12.3833	11.8455	12.4792	12.483	0.177645	-0.112946	1	1	Q13217	DnaJ homolog subfamily C member 3 OS=Homo sapiens OX=9606 GN=DNAJC3 PE=1 SV=1	DNAJC3
14.4237	14.4866	14.1909	15.0104	14.8213	14.6664	1.59281	-0.465642	2	3	P40926	Malate dehydrogenase, mitochondrial OS=Homo sapiens OX=9606 GN=MDH2 PE=1 SV=3	MDH2
12.8586	13.1631	13.1616	12.9758	13.5592	13.9697	0.651743	-0.440469	1	2	P01111	GTPase NRas OS=Homo sapiens OX=9606 GN=NRAS PE=1 SV=1	NRAS
16.5303	16.6821	16.5504	17.4669	16.9484	16.9117	1.31629	-0.521385	7	12	P10809	60 kDa heat shock protein, mitochondrial OS=Homo sapiens OX=9606 GN=HSPD1 PE=1 SV=2	HSPD1
13.6314	13.7325	13.6986	14.0994	14.2277	14.0995	3.02351	-0.454688	2	2	Q9UBC2	Epidermal growth factor receptor substrate 15-like 1 OS=Homo sapiens OX=9606 GN=EPS15L1 PE=1 SV=1	EPS15L1
12.914	12.9274	12.9143	13.3152	12.8473	13.326	0.706118	-0.24427	5	6	P11717	Cation-independent mannose-6-phosphate receptor OS=Homo sapiens OX=9606 GN=IGF2R PE=1 SV=3	IGF2R
16.2406	16.2013	16.3147	16.3146	16.6421	16.734	1.11293	-0.311339	5	14	P61254	60S ribosomal protein L26 OS=Homo sapiens OX=9606 GN=RPL26 PE=1 SV=1	RPL26
13.3072	13.4909	13.3408	13.0222	13.743	13.9654	0.272367	-0.197206	1	2	Q13451	Peptidyl-prolyl cis-trans isomerase FKBP5 OS=Homo sapiens OX=9606 GN=FKBP5 PE=1 SV=2	FKBP5
10.278	10.7988	11.2129	11.2012	12.0903	11.1179	0.791224	-0.70658	1	1	O94913	Pre-mRNA cleavage complex 2 protein Pcf11 OS=Homo sapiens OX=9606 GN=PCF11 PE=1 SV=3	PCF11
12.9462	13.2139	13.0046	13.4075	12.8871	13.4246	0.403228	-0.184831	2	2	O00231	26S proteasome non-ATPase regulatory subunit 11 OS=Homo sapiens OX=9606 GN=PSMD11 PE=1 SV=3	PSMD11
11.6758	10.9669	11.2668	11.2361	11.6703	11.7248	0.395256	-0.240553	2	2	Q96I25	Splicing factor 45 OS=Homo sapiens OX=9606 GN=RBM17 PE=1 SV=1	RBM17
15.5057	15.4841	15.4679	15.8876	15.7294	15.9277	2.38164	-0.362367	9	14	P27708	CAD protein OS=Homo sapiens OX=9606 GN=CAD PE=1 SV=3	CAD
12.801	12.5683	12.585	12.9889	13.0126	12.7301	1.03603	-0.25913	3	3	Q9NP77	RNA polymerase II subunit A C-terminal domain phosphatase SSU72 OS=Homo sapiens OX=9606 GN=SSU72 PE=1 SV=1	SSU72
15.282	15.1217	15.3164	14.2719	15.6864	16.2648	0.101242	-0.167673	7	8	Q9UPT8	Zinc finger CCCH domain-containing protein 4 OS=Homo sapiens OX=9606 GN=ZC3H4 PE=1 SV=3	ZC3H4
15.3176	15.2089	15.3441	14.968	15.7231	15.7375	0.29245	-0.186033	1	3	Q8WUA2	Peptidyl-prolyl cis-trans isomerase-like 4 OS=Homo sapiens OX=9606 GN=PPIL4 PE=1 SV=1	PPIL4
14.3296	14.5992	14.822	14.8056	15.0052	15.4022	1.0128	-0.4874	4	6	P17980	26S proteasome regulatory subunit 6A OS=Homo sapiens OX=9606 GN=PSMC3 PE=1 SV=3	PSMC3
14.8368	14.7825	14.9751	14.9392	15.3333	15.2438	1.09174	-0.30731	2	6	Q16576	Histone-binding protein RBBP7 OS=Homo sapiens OX=9606 GN=RBBP7 PE=1 SV=1	RBBP7
11.836	11.7932	11.7212	12.4071	12.0636	12.2006	1.85672	-0.440308	2	2	Q07954	Prolow-density lipoprotein receptor-related protein 1 OS=Homo sapiens OX=9606 GN=LRP1 PE=1 SV=2	LRP1
13.2894	13.3655	13.3218	13.8559	13.7297	13.7085	2.99959	-0.439185	2	3	Q9H1B5	Xylosyltransferase 2 OS=Homo sapiens OX=9606 GN=XYLT2 PE=1 SV=2	XYLT2
12.7253	12.6343	12.4636	13.3761	11.9799	13.0424	0.169185	-0.19169	3	5	P07196	Neurofilament light polypeptide OS=Homo sapiens OX=9606 GN=NEFL PE=1 SV=3	NEFL
13.5614	13.4561	13.3859	13.9631	13.5944	13.867	1.31077	-0.340398	1	1	A6NKH3	Putative 60S ribosomal protein L37a-like protein OS=Homo sapiens OX=9606 GN=RPL37AP8 PE=5 SV=2	RPL37AP8
12.7007	12.82	13.1995	13.1375	13.5143	13.232	0.965211	-0.387854	5	6	P18754	Regulator of chromosome condensation OS=Homo sapiens OX=9606 GN=RCC1 PE=1 SV=1	RCC1
13.0305	13.2552	13.0453	13.4585	13.5715	12.9524	0.460318	-0.217174	1	1	P04183	Thymidine kinase, cytosolic OS=Homo sapiens OX=9606 GN=TK1 PE=1 SV=2	TK1
12	10.6937	11.5333	NaN	11.9539	11.9394	0.449068	-0.537662	1	1	O95801	Tetratricopeptide repeat protein 4 OS=Homo sapiens OX=9606 GN=TTC4 PE=1 SV=3	TTC4
14.0527	13.7945	13.7319	14.2271	14.2081	13.5662	0.231647	-0.140751	3	6	P62318	Small nuclear ribonucleoprotein Sm D3 OS=Homo sapiens OX=9606 GN=SNRPD3 PE=1 SV=1	SNRPD3
11.7712	11.6592	12.0374	11.4687	12.2803	12.1864	0.216633	-0.15584	1	1	Q5R3I4	Tetratricopeptide repeat protein 38 OS=Homo sapiens OX=9606 GN=TTC38 PE=1 SV=1	TTC38
12.237	12.2615	12.5479	12.1485	12.6775	12.9714	0.407551	-0.250319	1	1	Q9HAF1	Chromatin modification-related protein MEAF6 OS=Homo sapiens OX=9606 GN=MEAF6 PE=1 SV=1	MEAF6
17.4032	17.2032	17.3234	17.4676	17.7414	17.9902	1.22884	-0.423094	15	28	O15371	Eukaryotic translation initiation factor 3 subunit D OS=Homo sapiens OX=9606 GN=EIF3D PE=1 SV=1	EIF3D
12.4144	13.1369	13.1499	12.7861	13.5584	13.6717	0.521252	-0.438314	7	14	P01033	Metalloproteinase inhibitor 1 OS=Homo sapiens OX=9606 GN=TIMP1 PE=1 SV=1	TIMP1
15.9339	15.7196	15.9531	15.831	16.3574	16.6417	0.752612	-0.407857	1	5	P62888	60S ribosomal protein L30 OS=Homo sapiens OX=9606 GN=RPL30 PE=1 SV=2	RPL30
12.9491	12.8162	12.8671	13.2909	13.4042	13.1675	2.19194	-0.410077	5	5	Q8NBJ5	Procollagen galactosyltransferase 1 OS=Homo sapiens OX=9606 GN=COLGALT1 PE=1 SV=1	COLGALT1
14.5703	14.4857	14.8735	14.0758	15.1416	14.9946	0.0951497	-0.0941404	1	3	P39748	Flap endonuclease 1 OS=Homo sapiens OX=9606 GN=FEN1 PE=1 SV=1	FEN1
20.3667	20.5403	20.6882	21.0054	20.9666	20.6792	1.19352	-0.351982	8	27	Q01105	Protein SET OS=Homo sapiens OX=9606 GN=SET PE=1 SV=3	SET
16.2409	16.2273	16.3149	16.4042	16.6692	16.7205	1.52891	-0.336929	8	10	P12268	Inosine-5'-monophosphate dehydrogenase 2 OS=Homo sapiens OX=9606 GN=IMPDH2 PE=1 SV=2	IMPDH2
16.7618	16.7512	16.7819	16.9349	17.1905	17.1975	1.77228	-0.342663	3	17	P14678	Small nuclear ribonucleoprotein-associated proteins B and B' OS=Homo sapiens OX=9606 GN=SNRPB PE=1 SV=2	SNRPB
16.54	16.6323	16.712	16.6457	17.0744	17.0632	0.93679	-0.299651	2	10	P13797	Plastin-3 OS=Homo sapiens OX=9606 GN=PLS3 PE=1 SV=4	PLS3
17.2278	17.1431	17.1107	17.3634	17.5745	17.7377	1.60251	-0.397961	10	24	P07237	Protein disulfide-isomerase OS=Homo sapiens OX=9606 GN=P4HB PE=1 SV=3	P4HB
12.7593	12.292	12.2659	12.0318	12.8414	12.7255	0.11375	-0.0938307	4	4	Q53EL6	Programmed cell death protein 4 OS=Homo sapiens OX=9606 GN=PDCD4 PE=1 SV=2	PDCD4
15.3604	15.3794	15.345	15.1948	15.7951	16.2203	0.559004	-0.375133	6	10	Q02878	60S ribosomal protein L6 OS=Homo sapiens OX=9606 GN=RPL6 PE=1 SV=3	RPL6
11.1566	11.5892	11.5528	NaN	11.9787	11.997	1.27351	-0.554956	2	2	P52788	Spermine synthase OS=Homo sapiens OX=9606 GN=SMS PE=1 SV=2	SMS
12.2122	12.3195	12.2642	NaN	12.7892	12.6098	1.94306	-0.434265	2	2	O75400	Pre-mRNA-processing factor 40 homolog A OS=Homo sapiens OX=9606 GN=PRPF40A PE=1 SV=2	PRPF40A
12.718	12.7165	12.5949	13.2366	13.156	12.6679	0.878099	-0.343721	5	7	P46940	Ras GTPase-activating-like protein IQGAP1 OS=Homo sapiens OX=9606 GN=IQGAP1 PE=1 SV=1	IQGAP1
12.9326	13.2706	13.3918	13.7121	13.244	13.8143	0.813393	-0.391798	2	3	Q15375	Ephrin type-A receptor 7 OS=Homo sapiens OX=9606 GN=EPHA7 PE=1 SV=3	EPHA7
14.2621	13.8967	14.0154	14.3365	14.4582	14.7854	1.27853	-0.468602	4	4	Q13347	Eukaryotic translation initiation factor 3 subunit I OS=Homo sapiens OX=9606 GN=EIF3I PE=1 SV=1	EIF3I
14.9194	14.7913	15.0458	15.364	15.3188	15.3955	2.34007	-0.440613	3	4	P50579	Methionine aminopeptidase 2 OS=Homo sapiens OX=9606 GN=METAP2 PE=1 SV=1	METAP2
12.8044	13.2113	12.9205	13.7933	13.3652	13.0555	0.801038	-0.42593	4	4	Q96MM7	Heparan-sulfate 6-O-sulfotransferase 2 OS=Homo sapiens OX=9606 GN=HS6ST2 PE=1 SV=2	HS6ST2
12.024	11.8798	12.1185	12.4691	12.8508	12.2344	1.24527	-0.51068	1	1	Q8IV08	5'-3' exonuclease PLD3 OS=Homo sapiens OX=9606 GN=PLD3 PE=1 SV=1	PLD3
15.8627	15.9268	16.0852	15.9475	16.3723	16.7245	0.766388	-0.389884	13	19	Q00610	Clathrin heavy chain 1 OS=Homo sapiens OX=9606 GN=CLTC PE=1 SV=5	CLTC
15.3053	15.3554	15.1809	15.3728	15.751	16.031	1.04036	-0.437751	6	8	P23396	40S ribosomal protein S3 OS=Homo sapiens OX=9606 GN=RPS3 PE=1 SV=2	RPS3
12.9014	13.0901	13.2814	13.2645	13.6201	13.5363	1.17226	-0.382629	2	2	P53621	Coatomer subunit alpha OS=Homo sapiens OX=9606 GN=COPA PE=1 SV=2	COPA
18.1415	18.0333	18.2173	17.9132	18.6423	18.5882	0.448116	-0.250548	17	36	P22314	Ubiquitin-like modifier-activating enzyme 1 OS=Homo sapiens OX=9606 GN=UBA1 PE=1 SV=3	UBA1
12.3523	11.7649	11.9682	11.229	12.4151	12.9949	0.123176	-0.184507	2	2	Q8IZ73	RNA pseudouridylate synthase domain-containing protein 2 OS=Homo sapiens OX=9606 GN=RPUSD2 PE=1 SV=2	RPUSD2
13.7339	13.7395	13.7581	13.6664	14.1866	14.4418	0.708943	-0.354448	7	7	P45974	Ubiquitin carboxyl-terminal hydrolase 5 OS=Homo sapiens OX=9606 GN=USP5 PE=1 SV=2	USP5
13.1842	12.8355	12.6782	13.4852	13.2828	13.0585	0.906018	-0.376156	2	2	Q92785	Zinc finger protein ubi-d4 OS=Homo sapiens OX=9606 GN=DPF2 PE=1 SV=2	DPF2
17.3637	17.493	17.4542	17.3637	17.9895	17.903	0.722884	-0.315178	7	23	P00558	Phosphoglycerate kinase 1 OS=Homo sapiens OX=9606 GN=PGK1 PE=1 SV=3	PGK1
16.4883	16.5477	16.3889	16.5932	16.9374	16.9613	1.30585	-0.355676	8	17	Q16629	Serine/arginine-rich splicing factor 7 OS=Homo sapiens OX=9606 GN=SRSF7 PE=1 SV=1	SRSF7
13.5495	13.5231	13.3859	13.0645	13.9725	13.9811	0.238236	-0.186534	4	6	O15234	Protein CASC3 OS=Homo sapiens OX=9606 GN=CASC3 PE=1 SV=2	CASC3
13.4378	13.3759	13.116	14.0745	13.6421	13.8258	1.55315	-0.537624	1	1	O43897	Tolloid-like protein 1 OS=Homo sapiens OX=9606 GN=TLL1 PE=1 SV=1	TLL1
13.989	13.3954	13.8989	14.2062	14.3489	14.4773	1.35817	-0.583001	3	4	P61158	Actin-related protein 3 OS=Homo sapiens OX=9606 GN=ACTR3 PE=1 SV=3	ACTR3
12.629	12.1945	11.9363	12.5732	12.646	13.0129	0.942245	-0.490798	2	2	Q9GZP4	PITH domain-containing protein 1 OS=Homo sapiens OX=9606 GN=PITHD1 PE=1 SV=1	PITHD1
13.1339	13.4279	13.1513	13.6031	13.4856	13.7071	1.46007	-0.360872	6	7	O60245	Protocadherin-7 OS=Homo sapiens OX=9606 GN=PCDH7 PE=1 SV=2	PCDH7
10.6672	11.0943	10.7846	11.0681	11.3271	11.2368	1.14783	-0.361938	1	1	Q96C19	EF-hand domain-containing protein D2 OS=Homo sapiens OX=9606 GN=EFHD2 PE=1 SV=1	EFHD2
11.0893	12.2392	11.6184	12.0722	12.0656	12.3375	0.671818	-0.509479	1	1	Q9NWB1	RNA binding protein fox-1 homolog 1 OS=Homo sapiens OX=9606 GN=RBFOX1 PE=1 SV=2	RBFOX1
15.099	14.9453	14.8794	15.1048	15.4561	15.401	1.27807	-0.346042	19	36	P07900	Heat shock protein HSP 90-alpha OS=Homo sapiens OX=9606 GN=HSP90AA1 PE=1 SV=5	HSP90AA1
14.2804	13.8165	14.2327	14.9521	14.6891	14.1953	0.878347	-0.502312	5	5	Q13332	Receptor-type tyrosine-protein phosphatase S OS=Homo sapiens OX=9606 GN=PTPRS PE=1 SV=3	PTPRS
12.906	12.8329	12.6574	12.9293	13.4339	13.2894	1.17762	-0.418795	1	1	P61586	Transforming protein RhoA OS=Homo sapiens OX=9606 GN=RHOA PE=1 SV=1	RHOA
13.2681	12.9545	12.3654	13.4123	13.0581	13.5972	0.733093	-0.493176	5	5	P33993	DNA replication licensing factor MCM7 OS=Homo sapiens OX=9606 GN=MCM7 PE=1 SV=4	MCM7
13.8359	14.1193	13.8883	14.3466	14.3808	14.1271	1.33737	-0.337	1	1	Q15046	Lysine--tRNA ligase OS=Homo sapiens OX=9606 GN=KARS1 PE=1 SV=3	KARS1
12.2589	12.3013	12.289	12.4375	13.1266	12.7511	1.15156	-0.488715	2	2	Q7Z6E9	E3 ubiquitin-protein ligase RBBP6 OS=Homo sapiens OX=9606 GN=RBBP6 PE=1 SV=1	RBBP6
13.6778	13.6601	13.5452	12.9881	14.3028	14.1239	0.160845	-0.177206	6	9	P30520	Adenylosuccinate synthetase isozyme 2 OS=Homo sapiens OX=9606 GN=ADSS2 PE=1 SV=3	ADSS2
12.757	13.0746	12.5561	13.2211	13.2397	12.7315	0.525124	-0.268214	1	1	Q9NRV9	Heme-binding protein 1 OS=Homo sapiens OX=9606 GN=HEBP1 PE=1 SV=1	HEBP1
12.7406	12.8225	12.7855	12.0179	13.2504	13.6303	0.139164	-0.183324	1	1	Q02447	Transcription factor Sp3 OS=Homo sapiens OX=9606 GN=SP3 PE=1 SV=3	SP3
14.6864	14.5271	14.6773	15.274	14.9872	15.1432	2.17558	-0.504515	3	4	Q86XX4	Extracellular matrix protein FRAS1 OS=Homo sapiens OX=9606 GN=FRAS1 PE=1 SV=2	FRAS1
13.9527	13.9734	13.9307	14.5603	14.4189	13.6837	0.421254	-0.268729	3	3	Q9P2E9	Ribosome-binding protein 1 OS=Homo sapiens OX=9606 GN=RRBP1 PE=1 SV=5	RRBP1
13.3295	13.2424	13.4992	13.4374	14.1621	13.7959	0.927643	-0.441415	1	2	P82909	28S ribosomal protein S36, mitochondrial OS=Homo sapiens OX=9606 GN=MRPS36 PE=1 SV=2	MRPS36
15.0667	15.3049	15.6113	14.9	15.7721	15.9807	0.24006	-0.223298	1	2	Q04760	Lactoylglutathione lyase OS=Homo sapiens OX=9606 GN=GLO1 PE=1 SV=4	GLO1
11.8898	12.1721	11.8032	11.6084	12.433	12.3578	0.246347	-0.178037	1	1	Q5UIP0	Telomere-associated protein RIF1 OS=Homo sapiens OX=9606 GN=RIF1 PE=1 SV=2	RIF1
12.6551	12.4463	12.4384	12.4213	12.9143	13.3683	0.616988	-0.38802	1	1	Q9H9H4	Vacuolar protein sorting-associated protein 37B OS=Homo sapiens OX=9606 GN=VPS37B PE=1 SV=1	VPS37B
13.9581	13.7054	13.7797	13.4112	14.2488	14.2886	0.222332	-0.168492	1	2	Q8NBT2	Kinetochore protein Spc24 OS=Homo sapiens OX=9606 GN=SPC24 PE=1 SV=2	SPC24
15.7859	15.6969	15.6243	16.1703	16.1664	16.1502	3.20845	-0.45992	5	12	P28072	Proteasome subunit beta type-6 OS=Homo sapiens OX=9606 GN=PSMB6 PE=1 SV=4	PSMB6
11.3863	12.0999	11.6652	11.8563	12.1374	12.5837	0.734564	-0.475357	1	1	Q9UFW8	CGG triplet repeat-binding protein 1 OS=Homo sapiens OX=9606 GN=CGGBP1 PE=1 SV=2	CGGBP1
16.1572	16.0656	16.2759	15.6367	16.6581	16.6297	0.15561	-0.14194	10	15	O95218	Zinc finger Ran-binding domain-containing protein 2 OS=Homo sapiens OX=9606 GN=ZRANB2 PE=1 SV=2	ZRANB2
13.8406	13.6792	13.9232	13.7838	14.3142	14.611	0.770074	-0.422003	1	2	Q13618	Cullin-3 OS=Homo sapiens OX=9606 GN=CUL3 PE=1 SV=2	CUL3
16.7851	16.6743	16.7053	18.1965	17.1376	17.179	1.0576	-0.782817	12	21	P05023	Sodium/potassium-transporting ATPase subunit alpha-1 OS=Homo sapiens OX=9606 GN=ATP1A1 PE=1 SV=1	ATP1A1
12.8333	12.8462	13.1979	12.7606	13.3229	13.6893	0.432556	-0.298441	1	1	P62266	40S ribosomal protein S23 OS=Homo sapiens OX=9606 GN=RPS23 PE=1 SV=3	RPS23
13.0798	12.788	12.953	12.6674	13.4321	13.5907	0.41471	-0.289801	1	1	O43432	Eukaryotic translation initiation factor 4 gamma 3 OS=Homo sapiens OX=9606 GN=EIF4G3 PE=1 SV=2	EIF4G3
14.8759	15.0182	14.8577	14.8284	15.356	15.4437	0.666438	-0.292104	2	5	O75534	Cold shock domain-containing protein E1 OS=Homo sapiens OX=9606 GN=CSDE1 PE=1 SV=2	CSDE1
13.3998	13.3394	13.1285	13.3544	13.8209	13.8613	1.00292	-0.38964	1	1	Q9NYL9	Tropomodulin-3 OS=Homo sapiens OX=9606 GN=TMOD3 PE=1 SV=1	TMOD3
13.788	13.7578	13.7559	14.0673	14.2407	14.9695	1.11976	-0.658622	2	3	P62081	40S ribosomal protein S7 OS=Homo sapiens OX=9606 GN=RPS7 PE=1 SV=1	RPS7
12.354	12.5408	12.4428	11.586	13.1379	12.9272	0.0751047	-0.104523	2	2	P30876	DNA-directed RNA polymerase II subunit RPB2 OS=Homo sapiens OX=9606 GN=POLR2B PE=1 SV=1	POLR2B
13.3534	13.4689	13.2719	13.839	13.6342	14.0775	1.58871	-0.485513	5	5	Q58EX2	Protein sidekick-2 OS=Homo sapiens OX=9606 GN=SDK2 PE=1 SV=3	SDK2
13.0706	13.2855	12.8916	14.3086	13.0826	13.5576	0.688995	-0.56708	4	4	P00750	Tissue-type plasminogen activator OS=Homo sapiens OX=9606 GN=PLAT PE=1 SV=1	PLAT
12.1279	12.6693	12.3919	12.7511	13.0609	12.8792	1.30136	-0.500695	2	2	P60763	Ras-related C3 botulinum toxin substrate 3 OS=Homo sapiens OX=9606 GN=RAC3 PE=1 SV=1	RAC3
12.3774	12.7019	12.4033	12.3564	12.8927	13.2487	0.533755	-0.33839	2	2	Q9ULT8	E3 ubiquitin-protein ligase HECTD1 OS=Homo sapiens OX=9606 GN=HECTD1 PE=1 SV=3	HECTD1
12.3359	12.459	12.9165	12.8924	14.0685	12.951	0.804758	-0.73351	3	3	P49257	Protein ERGIC-53 OS=Homo sapiens OX=9606 GN=LMAN1 PE=1 SV=2	LMAN1
11.0877	10.9336	11.4914	11.3056	NaN	11.8601	0.583724	-0.411963	1	1	Q9UKK6	NTF2-related export protein 1 OS=Homo sapiens OX=9606 GN=NXT1 PE=1 SV=1	NXT1
12.557	12.1727	12.4573	13.1724	12.6926	12.9556	1.40735	-0.544565	1	1	P52732	Kinesin-like protein KIF11 OS=Homo sapiens OX=9606 GN=KIF11 PE=1 SV=2	KIF11
16.3076	16.3171	16.5383	16.3837	17.0448	16.8175	0.802188	-0.361017	9	15	P34932	Heat shock 70 kDa protein 4 OS=Homo sapiens OX=9606 GN=HSPA4 PE=1 SV=4	HSPA4
12.4097	11.7419	11.8176	11.7563	12.3181	12.9992	0.369619	-0.368131	2	2	Q96L92	Sorting nexin-27 OS=Homo sapiens OX=9606 GN=SNX27 PE=1 SV=2	SNX27
13.546	13.5616	13.5601	13.5388	14.061	14.0614	0.885914	-0.331219	5	7	Q12972	Nuclear inhibitor of protein phosphatase 1 OS=Homo sapiens OX=9606 GN=PPP1R8 PE=1 SV=2	PPP1R8
12.8763	12.7411	12.638	13.2425	13.4939	13.0661	1.65485	-0.515706	1	1	P30040	Endoplasmic reticulum resident protein 29 OS=Homo sapiens OX=9606 GN=ERP29 PE=1 SV=4	ERP29
18.6877	18.6568	18.732	18.371	19.1903	19.3085	0.375135	-0.264434	18	41	P31948	Stress-induced-phosphoprotein 1 OS=Homo sapiens OX=9606 GN=STIP1 PE=1 SV=1	STIP1
13.6663	13.7539	14.0261	14.1311	14.257	14.3767	1.56177	-0.439453	2	3	P20908	Collagen alpha-1(V) chain OS=Homo sapiens OX=9606 GN=COL5A1 PE=1 SV=3	COL5A1
12.9434	12.6509	12.6325	12.4411	13.1553	13.2555	0.308463	-0.20837	1	1	Q14202	Zinc finger MYM-type protein 3 OS=Homo sapiens OX=9606 GN=ZMYM3 PE=1 SV=2	ZMYM3
11.9685	11.4798	11.141	12.2471	11.9646	11.9848	0.977453	-0.535725	1	1	Q9C0H2	Protein tweety homolog 3 OS=Homo sapiens OX=9606 GN=TTYH3 PE=1 SV=3	TTYH3
13.4664	13.2326	13.4946	14.1075	13.803	13.972	2.01505	-0.56295	3	3	P34096	Ribonuclease 4 OS=Homo sapiens OX=9606 GN=RNASE4 PE=1 SV=3	RNASE4
12.417	12.282	11.6797	12.1174	12.7934	12.7977	0.622809	-0.443281	1	1	O96019	Actin-like protein 6A OS=Homo sapiens OX=9606 GN=ACTL6A PE=1 SV=1	ACTL6A
15.4452	15.7331	15.56	16.9508	15.7769	16.0723	0.883574	-0.687237	9	13	O94813	Slit homolog 2 protein OS=Homo sapiens OX=9606 GN=SLIT2 PE=1 SV=1	SLIT2
12.8834	12.5833	12.52	12.6359	13.5551	13.0964	0.684525	-0.433542	2	2	P00568	Adenylate kinase isoenzyme 1 OS=Homo sapiens OX=9606 GN=AK1 PE=1 SV=3	AK1
13.7906	13.4717	13.6217	14.1941	14.135	13.8442	1.40921	-0.429737	2	3	Q9UKZ9	Procollagen C-endopeptidase enhancer 2 OS=Homo sapiens OX=9606 GN=PCOLCE2 PE=1 SV=1	PCOLCE2
15.039	14.9255	14.7583	15.084	15.4389	15.9215	1.05311	-0.573845	2	3	P18077	60S ribosomal protein L35a OS=Homo sapiens OX=9606 GN=RPL35A PE=1 SV=2	RPL35A
11.7536	12.3204	11.665	12.0232	12.5309	12.268	0.646593	-0.361014	1	1	Q6VEQ5	WAS protein family homolog 2 OS=Homo sapiens OX=9606 GN=WASH2P PE=2 SV=2	WASH2P
14.2925	14.5277	14.3247	14.1631	14.8396	14.993	0.461643	-0.283584	7	7	P39060	Collagen alpha-1(XVIII) chain OS=Homo sapiens OX=9606 GN=COL18A1 PE=1 SV=5	COL18A1
12.5056	12.6922	12.4328	11.9933	13.0217	13.268	0.21195	-0.217437	2	2	P09012	U1 small nuclear ribonucleoprotein A OS=Homo sapiens OX=9606 GN=SNRPA PE=1 SV=3	SNRPA
11.9951	12.5282	12.2592	12.4742	12.7759	13.162	1.01305	-0.543143	1	1	Q9UJ70	N-acetyl-D-glucosamine kinase OS=Homo sapiens OX=9606 GN=NAGK PE=1 SV=4	NAGK
15.0822	15.2268	15.3766	15.3355	15.7445	15.8403	1.09588	-0.411556	2	4	O75475	PC4 and SFRS1-interacting protein OS=Homo sapiens OX=9606 GN=PSIP1 PE=1 SV=1	PSIP1
16.1093	16.0486	16.2893	15.7454	16.6285	16.8333	0.301567	-0.253345	2	6	Q96K17	Transcription factor BTF3 homolog 4 OS=Homo sapiens OX=9606 GN=BTF3L4 PE=1 SV=1	BTF3L4
14.7741	14.7635	14.7568	15.2833	15.0577	15.2839	2.37777	-0.44351	7	22	P09972	Fructose-bisphosphate aldolase C OS=Homo sapiens OX=9606 GN=ALDOC PE=1 SV=2	ALDOC
11.2104	11.3027	10.3547	NaN	11.3411	12.1234	0.680067	-0.776346	1	1	Q9H3P2	Negative elongation factor A OS=Homo sapiens OX=9606 GN=NELFA PE=1 SV=3	NELFA
13.2767	13.6281	13.0711	14.8099	13.8011	13.7627	0.987439	-0.799216	2	4	P53990	IST1 homolog OS=Homo sapiens OX=9606 GN=IST1 PE=1 SV=1	IST1
13.5067	13.6056	13.7345	15.1869	14.1301	13.9111	0.928964	-0.793767	1	1	O43633	Charged multivesicular body protein 2a OS=Homo sapiens OX=9606 GN=CHMP2A PE=1 SV=1	CHMP2A
13.9642	13.947	14.3013	14.2841	14.7683	14.4901	1.14809	-0.44335	4	7	Q12765	Secernin-1 OS=Homo sapiens OX=9606 GN=SCRN1 PE=1 SV=2	SCRN1
13.0884	12.7922	12.8745	12.807	13.4005	14.0713	0.605846	-0.507864	3	4	P61313	60S ribosomal protein L15 OS=Homo sapiens OX=9606 GN=RPL15 PE=1 SV=2	RPL15
14.5328	14.3352	14.5142	14.0689	15.1784	15.0419	0.354302	-0.302371	3	4	O14773	Tripeptidyl-peptidase 1 OS=Homo sapiens OX=9606 GN=TPP1 PE=1 SV=2	TPP1
12.1753	12.508	12.681	12.203	13.0367	13.433	0.484287	-0.436153	1	1	Q92878	DNA repair protein RAD50 OS=Homo sapiens OX=9606 GN=RAD50 PE=1 SV=1	RAD50
13.487	13.1942	13.8505	14.1498	14.0178	13.5082	0.630159	-0.381379	2	2	P31040	Succinate dehydrogenase [ubiquinone] flavoprotein subunit, mitochondrial OS=Homo sapiens OX=9606 GN=SDHA PE=1 SV=2	SDHA
13.0481	12.7076	12.7777	13.3724	13.0106	13.3119	1.19229	-0.38714	1	1	Q8IYR6	Tomoregulin-1 OS=Homo sapiens OX=9606 GN=TMEFF1 PE=1 SV=1	TMEFF1
14.6548	14.724	14.7906	14.4035	15.3498	15.2607	0.390257	-0.281523	3	3	P55265	Double-stranded RNA-specific adenosine deaminase OS=Homo sapiens OX=9606 GN=ADAR PE=1 SV=4	ADAR
15.0419	15.1483	15.3517	15.1983	15.6851	16.1342	0.797001	-0.491902	3	4	P62826	GTP-binding nuclear protein Ran OS=Homo sapiens OX=9606 GN=RAN PE=1 SV=3	RAN
11.4795	11.1089	11.0542	11.9605	10.7882	11.6475	0.267907	-0.251244	1	1	Q08378	Golgin subfamily A member 3 OS=Homo sapiens OX=9606 GN=GOLGA3 PE=1 SV=2	GOLGA3
13.701	15.3772	13.2746	13.8699	14.241	14.6971	0.078052	-0.151739	5	5	P78386	Keratin, type II cuticular Hb5 OS=Homo sapiens OX=9606 GN=KRT85 PE=1 SV=1	KRT85
11.417	11.1252	11.6284	11.3999	12.2559	11.9573	0.76229	-0.480823	1	1	Q9Y4B6	DDB1- and CUL4-associated factor 1 OS=Homo sapiens OX=9606 GN=DCAF1 PE=1 SV=3	DCAF1
13.6058	13.6267	13.7906	13.4086	14.1683	14.497	0.461962	-0.350268	3	3	P35611	Alpha-adducin OS=Homo sapiens OX=9606 GN=ADD1 PE=1 SV=2	ADD1
15.8556	15.8858	16.0871	15.8359	16.4406	16.4277	0.617809	-0.291897	7	13	Q99733	Nucleosome assembly protein 1-like 4 OS=Homo sapiens OX=9606 GN=NAP1L4 PE=1 SV=1	NAP1L4
13.0049	12.8967	13.0907	13.9219	13.1073	13.5475	1.02457	-0.528128	4	7	P55884	Eukaryotic translation initiation factor 3 subunit B OS=Homo sapiens OX=9606 GN=EIF3B PE=1 SV=3	EIF3B
13.8758	13.4008	13.5837	13.408	14.2343	14.1264	0.442405	-0.302815	4	5	O75312	Zinc finger protein ZPR1 OS=Homo sapiens OX=9606 GN=ZPR1 PE=1 SV=1	ZPR1
14.5004	14.5502	14.3979	14.5366	15.0432	15.8413	0.794131	-0.657522	5	11	P36578	60S ribosomal protein L4 OS=Homo sapiens OX=9606 GN=RPL4 PE=1 SV=5	RPL4
15.1092	14.9404	15.2052	14.9493	15.6556	15.926	0.636678	-0.425343	8	12	O43491	Band 4.1-like protein 2 OS=Homo sapiens OX=9606 GN=EPB41L2 PE=1 SV=1	EPB41L2
12.1714	11.4479	11.2611	12.6678	11.9957	11.7975	0.618708	-0.526865	2	2	Q9Y5Y0	Feline leukemia virus subgroup C receptor-related protein 1 OS=Homo sapiens OX=9606 GN=FLVCR1 PE=1 SV=1	FLVCR1
16.6235	16.6629	16.6229	16.7148	17.202	17.1721	1.16864	-0.393203	13	19	Q92598	Heat shock protein 105 kDa OS=Homo sapiens OX=9606 GN=HSPH1 PE=1 SV=1	HSPH1
14.7151	14.4979	14.5289	15.1371	15.0784	14.7839	1.50712	-0.419161	10	13	P10586	Receptor-type tyrosine-protein phosphatase F OS=Homo sapiens OX=9606 GN=PTPRF PE=1 SV=2	PTPRF
10.9011	10.8778	11.3897	11.4509	10.8384	11.9356	0.418168	-0.352127	1	1	Q9NV56	MRG/MORF4L-binding protein OS=Homo sapiens OX=9606 GN=MRGBP PE=1 SV=1	MRGBP
14.5332	14.6282	14.7561	14.7007	15.1806	15.4312	0.973322	-0.465015	3	6	O94760	N(G),N(G)-dimethylarginine dimethylaminohydrolase 1 OS=Homo sapiens OX=9606 GN=DDAH1 PE=1 SV=3	DDAH1
17.1711	17.5188	17.5514	17.4878	18.0716	18.2825	0.934223	-0.53358	12	71	P06748	Nucleophosmin OS=Homo sapiens OX=9606 GN=NPM1 PE=1 SV=2	NPM1
14.024	13.9302	13.9963	14.7671	14.4422	14.5504	2.4271	-0.603051	3	4	Q5JWF2	Guanine nucleotide-binding protein G(s) subunit alpha isoforms XLas OS=Homo sapiens OX=9606 GN=GNAS PE=1 SV=2	GNAS
14.7974	14.7601	14.7546	16.1023	14.9101	15.3145	0.893845	-0.671594	15	20	P35555	Fibrillin-1 OS=Homo sapiens OX=9606 GN=FBN1 PE=1 SV=4	FBN1
13.6838	13.5711	13.6485	13.8729	14.2031	14.2811	1.69731	-0.484585	2	3	O95865	N(G),N(G)-dimethylarginine dimethylaminohydrolase 2 OS=Homo sapiens OX=9606 GN=DDAH2 PE=1 SV=1	DDAH2
15.6683	15.6182	15.5395	15.8661	16.1731	16.3326	1.65464	-0.515239	2	4	P49207	60S ribosomal protein L34 OS=Homo sapiens OX=9606 GN=RPL34 PE=1 SV=3	RPL34
12.6168	12.395	12.5269	13.386	12.6201	13.0828	1.04726	-0.516736	2	3	Q9P265	Disco-interacting protein 2 homolog B OS=Homo sapiens OX=9606 GN=DIP2B PE=1 SV=3	DIP2B
12.5563	12.029	11.9867	12.2225	12.5857	12.8269	0.62869	-0.354385	2	3	P42025	Beta-centractin OS=Homo sapiens OX=9606 GN=ACTR1B PE=1 SV=1	ACTR1B
11.9333	11.9526	11.89	12.1023	13.0272	12.4929	1.07667	-0.615502	2	2	A1X283	SH3 and PX domain-containing protein 2B OS=Homo sapiens OX=9606 GN=SH3PXD2B PE=1 SV=3	SH3PXD2B
14.6972	14.7961	14.6376	14.5259	15.2575	15.3777	0.564505	-0.34341	7	11	P18124	60S ribosomal protein L7 OS=Homo sapiens OX=9606 GN=RPL7 PE=1 SV=1	RPL7
16.6432	16.7062	16.8487	16.6571	17.4071	17.2686	0.726648	-0.378255	10	18	Q9UQ80	Proliferation-associated protein 2G4 OS=Homo sapiens OX=9606 GN=PA2G4 PE=1 SV=3	PA2G4
11.5725	11.7498	11.8377	11.8444	12.3755	12.3127	1.16407	-0.457542	2	2	P11172	Uridine 5'-monophosphate synthase OS=Homo sapiens OX=9606 GN=UMPS PE=1 SV=1	UMPS
13.4627	13.6913	13.8617	14.0872	14.259	14.4325	1.73737	-0.587627	2	2	P61160	Actin-related protein 2 OS=Homo sapiens OX=9606 GN=ACTR2 PE=1 SV=1	ACTR2
15.6132	15.6983	15.7056	16.0983	16.3404	16.2661	2.71826	-0.562543	1	1	O15511	Actin-related protein 2/3 complex subunit 5 OS=Homo sapiens OX=9606 GN=ARPC5 PE=1 SV=3	ARPC5
11.9515	10.9989	11.9014	NaN	12.5664	12.3731	0.897443	-0.852477	2	4	Q96T37	RNA-binding protein 15 OS=Homo sapiens OX=9606 GN=RBM15 PE=1 SV=2	RBM15
13.1261	13.2709	13.0428	13.8337	13.6973	13.492	1.9364	-0.527712	3	3	O75367	Core histone macro-H2A.1 OS=Homo sapiens OX=9606 GN=H2AFY PE=1 SV=4	MACROH2A1
14.2991	14.4395	14.4303	15.6813	14.4888	15.0051	0.895466	-0.668758	3	4	P78539	Sushi repeat-containing protein SRPX OS=Homo sapiens OX=9606 GN=SRPX PE=1 SV=1	SRPX
11.9883	12.2727	12.5681	12.1434	12.8484	13.6081	0.578179	-0.590272	2	2	P39023	60S ribosomal protein L3 OS=Homo sapiens OX=9606 GN=RPL3 PE=1 SV=2	RPL3
15.5236	15.8788	15.801	16.3793	16.7095	16.2939	1.92068	-0.726396	3	6	P61604	10 kDa heat shock protein, mitochondrial OS=Homo sapiens OX=9606 GN=HSPE1 PE=1 SV=2	HSPE1
14.1532	13.9198	14.2344	13.8287	14.7708	14.7316	0.457432	-0.341257	4	6	Q16181	Septin-7 OS=Homo sapiens OX=9606 GN=SEPTIN7 PE=1 SV=2	SEPTIN7
15.5113	15.5725	15.5434	15.5173	16.122	16.4336	0.828749	-0.481911	6	10	Q13310	Polyadenylate-binding protein 4 OS=Homo sapiens OX=9606 GN=PABPC4 PE=1 SV=1	PABPC4
18.0512	18.1911	18.1779	17.9062	18.7911	18.7571	0.516488	-0.344724	9	21	Q15084	Protein disulfide-isomerase A6 OS=Homo sapiens OX=9606 GN=PDIA6 PE=1 SV=1	PDIA6
13.0301	12.7738	12.9201	12.5836	13.4995	13.6823	0.426097	-0.347124	2	2	P17812	CTP synthase 1 OS=Homo sapiens OX=9606 GN=CTPS1 PE=1 SV=2	CTPS1
13.2835	12.9098	12.6259	12.2282	13.4902	14.0261	0.211312	-0.308411	2	2	Q8WTW3	Conserved oligomeric Golgi complex subunit 1 OS=Homo sapiens OX=9606 GN=COG1 PE=1 SV=1	COG1
15.4122	15.4366	15.3553	15.4394	15.9928	16.3202	0.934582	-0.516102	5	7	P62899	60S ribosomal protein L31 OS=Homo sapiens OX=9606 GN=RPL31 PE=1 SV=1	RPL31
11.4258	11.9176	11.3787	11.8041	12.0072	12.3824	0.949979	-0.490509	1	1	Q9BU02	Thiamine-triphosphatase OS=Homo sapiens OX=9606 GN=THTPA PE=1 SV=3	THTPA
14.9271	14.9204	15.029	15.2149	15.5168	15.6908	1.64033	-0.515332	1	3	P00491	Purine nucleoside phosphorylase OS=Homo sapiens OX=9606 GN=PNP PE=1 SV=2	PNP
11.6018	12.2767	11.889	11.028	12.4817	13.2934	0.191412	-0.345215	1	1	Q8NCB2	CaM kinase-like vesicle-associated protein OS=Homo sapiens OX=9606 GN=CAMKV PE=2 SV=2	CAMKV
13.4957	13.7594	13.7593	13.4708	14.3619	14.3523	0.561812	-0.3902	3	3	P35052	Glypican-1 OS=Homo sapiens OX=9606 GN=GPC1 PE=1 SV=2	GPC1
14.9387	14.8295	14.9654	14.7304	15.5327	15.7665	0.61271	-0.432043	7	8	P09661	U2 small nuclear ribonucleoprotein A' OS=Homo sapiens OX=9606 GN=SNRPA1 PE=1 SV=2	SNRPA1
12.4496	13.0384	12.6143	13.2826	13.0129	13.2084	1.13884	-0.467205	2	2	P06865	Beta-hexosaminidase subunit alpha OS=Homo sapiens OX=9606 GN=HEXA PE=1 SV=2	HEXA
16.3769	16.1991	16.2602	16.5997	16.8547	17.1611	1.59568	-0.593088	5	7	P46779	60S ribosomal protein L28 OS=Homo sapiens OX=9606 GN=RPL28 PE=1 SV=3	RPL28
12.0613	14.2082	11.6898	12.7896	12.4378	12.6568	0.0104226	0.025033	1	1	Q9UBV8	Peflin OS=Homo sapiens OX=9606 GN=PEF1 PE=1 SV=1	PEF1
11.9021	11.3668	11.8098	11.0592	12.502	12.4086	0.23624	-0.297064	7	7	P55268	Laminin subunit beta-2 OS=Homo sapiens OX=9606 GN=LAMB2 PE=1 SV=2	LAMB2
15.5285	15.5056	15.6952	15.9031	16.1285	16.7203	1.26108	-0.67419	3	7	P84098	60S ribosomal protein L19 OS=Homo sapiens OX=9606 GN=RPL19 PE=1 SV=1	RPL19
11.4032	11.6251	11.0909	12.0334	12.0058	11.5171	0.983568	-0.479047	2	2	Q99496	E3 ubiquitin-protein ligase RING2 OS=Homo sapiens OX=9606 GN=RNF2 PE=1 SV=1	RNF2
11.0705	13.1692	11.9422	11.951	12.5481	12.6827	0.197512	-0.333304	2	3	O76011	Keratin, type I cuticular Ha4 OS=Homo sapiens OX=9606 GN=KRT34 PE=1 SV=2	KRT34
13.1922	13.5689	13.333	14.191	13.9404	13.4268	0.90992	-0.488022	3	4	P00367	Glutamate dehydrogenase 1, mitochondrial OS=Homo sapiens OX=9606 GN=GLUD1 PE=1 SV=2	GLUD1
13.0087	12.754	13.3508	13.4001	13.6192	13.7617	1.2877	-0.555848	2	2	Q12846	Syntaxin-4 OS=Homo sapiens OX=9606 GN=STX4 PE=1 SV=2	STX4
17.4545	17.3926	17.5548	17.836	18.0657	18.2306	2.01829	-0.576804	12	25	P26373	60S ribosomal protein L13 OS=Homo sapiens OX=9606 GN=RPL13 PE=1 SV=4	RPL13
11.2563	11.2108	11.2493	NaN	11.589	12.1361	1.25515	-0.623731	1	1	P49757	Protein numb homolog OS=Homo sapiens OX=9606 GN=NUMB PE=1 SV=2	NUMB
13.06	12.6893	12.6834	12.1852	13.6121	13.3029	0.188719	-0.22252	2	3	O43172	U4/U6 small nuclear ribonucleoprotein Prp4 OS=Homo sapiens OX=9606 GN=PRPF4 PE=1 SV=2	PRPF4
12.8491	12.317	12.7481	12.5273	13.3637	13.5181	0.646233	-0.498284	1	2	Q9GZT9	Egl nine homolog 1 OS=Homo sapiens OX=9606 GN=EGLN1 PE=1 SV=1	EGLN1
12.4881	12.324	12.6715	NaN	13.1017	13.109	1.7426	-0.610796	1	2	Q9BPU6	Dihydropyrimidinase-related protein 5 OS=Homo sapiens OX=9606 GN=DPYSL5 PE=1 SV=1	DPYSL5
18.2625	18.215	18.347	18.6709	18.9755	18.8817	2.35603	-0.567922	15	36	P35241	Radixin OS=Homo sapiens OX=9606 GN=RDX PE=1 SV=1	RDX
11.7876	11.439	11.8722	12.4115	12.5791	12.1839	1.77393	-0.691909	1	1	Q9Y3X0	Coiled-coil domain-containing protein 9 OS=Homo sapiens OX=9606 GN=CCDC9 PE=1 SV=1	CCDC9
15.3598	15.3425	15.2366	16.8343	15.8749	15.9685	1.38395	-0.912947	12	14	Q969P0	Immunoglobulin superfamily member 8 OS=Homo sapiens OX=9606 GN=IGSF8 PE=1 SV=1	IGSF8
13.655	13.2157	13.7159	13.6688	14.2869	14.2973	0.999228	-0.555484	2	3	Q8N806	Putative E3 ubiquitin-protein ligase UBR7 OS=Homo sapiens OX=9606 GN=UBR7 PE=1 SV=2	UBR7
14.4396	14.1088	14.6232	14.6897	15.0724	15.795	1.04548	-0.795187	5	16	Q07666	KH domain-containing, RNA-binding, signal transduction-associated protein 1 OS=Homo sapiens OX=9606 GN=KHDRBS1 PE=1 SV=1	KHDRBS1
11.6201	11.8508	11.557	12.2552	12.5027	12.22	2.17318	-0.650015	1	2	Q9Y295	Developmentally-regulated GTP-binding protein 1 OS=Homo sapiens OX=9606 GN=DRG1 PE=1 SV=1	DRG1
11.0684	11.2699	11.0914	NaN	12.0564	11.399	0.963496	-0.584438	1	1	Q96N03	V-set and transmembrane domain-containing protein 2-like protein OS=Homo sapiens OX=9606 GN=VSTM2L PE=1 SV=1	VSTM2L
14.3887	14.3535	14.445	14.322	15.2649	15.0274	0.770232	-0.475682	5	5	A6NDG6	Glycerol-3-phosphate phosphatase OS=Homo sapiens OX=9606 GN=PGP PE=1 SV=1	PGP
11.1296	11.4831	11.4222	NaN	11.8556	12.2772	1.37784	-0.721408	1	1	P49354	Protein farnesyltransferase/geranylgeranyltransferase type-1 subunit alpha OS=Homo sapiens OX=9606 GN=FNTA PE=1 SV=1	FNTA
12.2777	12.8477	12.7061	12.6164	13.3505	13.9283	0.759611	-0.687899	2	2	Q9Y6W5	Wiskott-Aldrich syndrome protein family member 2 OS=Homo sapiens OX=9606 GN=WASF2 PE=1 SV=3	WASF2
12.0342	12.3162	12.0587	12.2819	12.7686	12.7077	1.18972	-0.449685	1	1	Q9NR12	PDZ and LIM domain protein 7 OS=Homo sapiens OX=9606 GN=PDLIM7 PE=1 SV=1	PDLIM7
12.8994	12.867	12.6633	12.8958	13.5171	13.5627	1.06482	-0.515311	4	4	Q9BQA1	Methylosome protein 50 OS=Homo sapiens OX=9606 GN=WDR77 PE=1 SV=1	WDR77
16.9397	16.8209	16.7674	16.7685	17.4728	17.6751	0.761921	-0.462775	7	11	P62913	60S ribosomal protein L11 OS=Homo sapiens OX=9606 GN=RPL11 PE=1 SV=2	RPL11
14.8067	14.8401	14.7352	15.0801	15.4592	15.6199	1.65623	-0.59241	5	7	P33176	Kinesin-1 heavy chain OS=Homo sapiens OX=9606 GN=KIF5B PE=1 SV=1	KIF5B
12.4499	12.358	12.1971	12.7023	13.0126	13.1423	1.83414	-0.617387	2	2	P27361	Mitogen-activated protein kinase 3 OS=Homo sapiens OX=9606 GN=MAPK3 PE=1 SV=4	MAPK3
12.3331	11.8576	11.0908	NaN	12.7141	12.3107	0.651621	-0.751926	3	4	Q9NZT2	Opioid growth factor receptor OS=Homo sapiens OX=9606 GN=OGFR PE=1 SV=3	OGFR
14.2118	14.2298	14.6518	13.979	14.8848	15.6488	0.397139	-0.473031	2	3	P62841	40S ribosomal protein S15 OS=Homo sapiens OX=9606 GN=RPS15 PE=1 SV=2	RPS15
12.5562	12.1004	12.8361	12.4693	13.2898	13.2163	0.661148	-0.494216	1	1	Q96SB3	Neurabin-2 OS=Homo sapiens OX=9606 GN=PPP1R9B PE=1 SV=3	PPP1R9B
13.8498	13.9632	13.4934	14.1281	14.7201	14.5106	1.42283	-0.684127	2	2	P57737	Coronin-7 OS=Homo sapiens OX=9606 GN=CORO7 PE=1 SV=2	CORO7
11.334	11.7198	11.5953	12.2619	12.485	11.708	1.09939	-0.601904	1	1	Q15311	RalA-binding protein 1 OS=Homo sapiens OX=9606 GN=RALBP1 PE=1 SV=3	RALBP1
12.8253	12.6355	12.7247	13.408	13.3335	13.3917	3.4025	-0.649227	1	2	Q9UBI6	Guanine nucleotide-binding protein G(I)/G(S)/G(O) subunit gamma-12 OS=Homo sapiens OX=9606 GN=GNG12 PE=1 SV=3	GNG12
11.0111	10.8296	11.897	11.6558	11.6781	11.7504	0.60813	-0.448893	2	2	O43815	Striatin OS=Homo sapiens OX=9606 GN=STRN PE=1 SV=4	STRN
10.8323	10.7763	11.0046	11.5001	11.6035	11.0023	1.18207	-0.497532	4	5	P18615	Negative elongation factor E OS=Homo sapiens OX=9606 GN=NELFE PE=1 SV=3	NELFE
11.3943	10.9903	11.2635	11.3213	12.0351	11.934	1.01654	-0.547432	2	2	Q96T88	E3 ubiquitin-protein ligase UHRF1 OS=Homo sapiens OX=9606 GN=UHRF1 PE=1 SV=1	UHRF1
19.0134	18.9462	19.0471	19.3639	19.6866	19.901	1.82111	-0.64828	19	52	P19338	Nucleolin OS=Homo sapiens OX=9606 GN=NCL PE=1 SV=3	NCL
12.7343	11.9533	11.9581	13.0584	12.6314	12.4005	0.676635	-0.48155	1	1	Q9P287	BRCA2 and CDKN1A-interacting protein OS=Homo sapiens OX=9606 GN=BCCIP PE=1 SV=1	BCCIP
10.6739	11.4041	NaN	11.7128	11.4258	11.9869	0.835139	-0.669486	1	1	Q06265	Exosome complex component RRP45 OS=Homo sapiens OX=9606 GN=EXOSC9 PE=1 SV=3	EXOSC9
12.7849	12.8422	12.8807	11.1854	13.5182	13.5654	0.0342242	0.0795943	1	1	O95758	Polypyrimidine tract-binding protein 3 OS=Homo sapiens OX=9606 GN=PTBP3 PE=1 SV=2	PTBP3
14.4318	14.4751	14.5855	14.1424	15.1553	15.1976	0.407701	-0.334247	4	6	Q12904	Aminoacyl tRNA synthase complex-interacting multifunctional protein 1 OS=Homo sapiens OX=9606 GN=AIMP1 PE=1 SV=2	AIMP1
15.3956	15.2754	15.2773	16.2889	15.8099	15.9613	2.0613	-0.703943	2	3	A6NIZ1	Ras-related protein Rap-1b-like protein OS=Homo sapiens OX=9606 PE=2 SV=1	0
13.3163	13.4697	13.6258	14.1542	14.1347	14.3639	2.52924	-0.746997	6	9	Q15050	Ribosome biogenesis regulatory protein homolog OS=Homo sapiens OX=9606 GN=RRS1 PE=1 SV=2	RRS1
12.5415	12.1325	12.1113	13.2427	12.8181	12.584	1.22222	-0.619849	1	1	P08559	Pyruvate dehydrogenase E1 component subunit alpha, somatic form, mitochondrial OS=Homo sapiens OX=9606 GN=PDHA1 PE=1 SV=3	PDHA1
13.0302	13.0197	13.2203	13.4528	13.9246	13.7194	1.80059	-0.608826	1	1	P07858	Cathepsin B OS=Homo sapiens OX=9606 GN=CTSB PE=1 SV=3	CTSB
17.6077	17.5886	17.8967	17.4802	18.298	18.3842	0.512757	-0.356513	8	14	P53999	Activated RNA polymerase II transcriptional coactivator p15 OS=Homo sapiens OX=9606 GN=SUB1 PE=1 SV=3	SUB1
14.8001	14.8757	14.7962	15.2043	15.4934	15.5157	2.30288	-0.580479	4	5	Q9UKS6	Protein kinase C and casein kinase substrate in neurons protein 3 OS=Homo sapiens OX=9606 GN=PACSIN3 PE=1 SV=2	PACSIN3
11.9403	11.9262	11.981	11.8884	12.6359	13.1408	0.765746	-0.605865	2	2	P05423	DNA-directed RNA polymerase III subunit RPC4 OS=Homo sapiens OX=9606 GN=POLR3D PE=1 SV=2	POLR3D
11.3225	11.1637	11.0838	11.3802	12.0985	11.865	1.24553	-0.591194	2	2	Q14168	MAGUK p55 subfamily member 2 OS=Homo sapiens OX=9606 GN=MPP2 PE=1 SV=3	MPP2
12.5171	12.4617	12.2774	12.7572	13.163	13.5423	1.43697	-0.735446	1	1	Q53EZ4	Centrosomal protein of 55 kDa OS=Homo sapiens OX=9606 GN=CEP55 PE=1 SV=3	CEP55
14.6849	14.5261	14.584	15.8205	15.2756	15.2859	2.01178	-0.862315	5	6	Q9H0H5	Rac GTPase-activating protein 1 OS=Homo sapiens OX=9606 GN=RACGAP1 PE=1 SV=1	RACGAP1
16.3777	16.4084	16.4475	16.2578	17.1138	17.1273	0.662825	-0.421734	10	15	O75937	DnaJ homolog subfamily C member 8 OS=Homo sapiens OX=9606 GN=DNAJC8 PE=1 SV=2	DNAJC8
12.5786	12.4201	12.5364	NaN	13.1309	13.3546	2.23517	-0.731022	6	7	P26640	Valine--tRNA ligase OS=Homo sapiens OX=9606 GN=VARS PE=1 SV=4	VARS1
12.9888	12.2992	12.7551	12.8317	13.5115	13.4615	0.920194	-0.587178	4	7	Q86U42	Polyadenylate-binding protein 2 OS=Homo sapiens OX=9606 GN=PABPN1 PE=1 SV=3	PABPN1
13.8306	13.7068	13.8937	13.7535	14.5401	14.9801	0.780276	-0.614184	3	3	P62424	60S ribosomal protein L7a OS=Homo sapiens OX=9606 GN=RPL7A PE=1 SV=2	RPL7A
13.3768	12.8697	12.7476	12.68	13.5829	13.5851	0.327245	-0.284601	1	2	P35080	Profilin-2 OS=Homo sapiens OX=9606 GN=PFN2 PE=1 SV=3	PFN2
10.7829	11.7588	10.5939	11.3969	11.4992	11.6889	0.580576	-0.483152	1	1	P43490	Nicotinamide phosphoribosyltransferase OS=Homo sapiens OX=9606 GN=NAMPT PE=1 SV=1	NAMPT
11.9463	12.3012	12.1932	12.2173	12.9126	13.2296	0.944279	-0.639593	1	1	Q12797	Aspartyl/asparaginyl beta-hydroxylase OS=Homo sapiens OX=9606 GN=ASPH PE=1 SV=3	ASPH
13.5977	13.6344	13.5622	13.6891	14.3213	15.0393	0.897619	-0.751794	13	19	Q8N1G4	Leucine-rich repeat-containing protein 47 OS=Homo sapiens OX=9606 GN=LRRC47 PE=1 SV=1	LRRC47
12.532	12.801	13.1451	13.0875	13.5685	13.5408	1.14053	-0.572883	1	1	Q96P70	Importin-9 OS=Homo sapiens OX=9606 GN=IPO9 PE=1 SV=3	IPO9
16.7922	16.9861	16.913	17.3061	17.6539	17.8139	1.90948	-0.694251	9	20	P13667	Protein disulfide-isomerase A4 OS=Homo sapiens OX=9606 GN=PDIA4 PE=1 SV=2	PDIA4
12.9961	13.1177	13.2718	12.1337	13.8639	14.1469	0.148487	-0.252947	2	2	Q9BRX2	Protein pelota homolog OS=Homo sapiens OX=9606 GN=PELO PE=1 SV=2	PELO
12.9836	12.9561	13.0041	12.9785	13.7538	13.7369	0.928057	-0.508429	2	2	Q9UBP6	tRNA (guanine-N(7)-)-methyltransferase OS=Homo sapiens OX=9606 GN=METTL1 PE=1 SV=1	METTL1
12.3072	12.2467	12.6452	12.7766	13.0632	13.225	1.58281	-0.621872	3	3	Q99536	Synaptic vesicle membrane protein VAT-1 homolog OS=Homo sapiens OX=9606 GN=VAT1 PE=1 SV=2	VAT1
11.0489	11.1903	10.1388	11.6045	NaN	12.0074	0.957346	-1.01326	1	1	Q08397	Lysyl oxidase homolog 1 OS=Homo sapiens OX=9606 GN=LOXL1 PE=1 SV=2	LOXL1
14.4715	14.6039	14.3428	14.3412	15.2302	15.3905	0.700535	-0.514566	6	6	P07814	Bifunctional glutamate/proline--tRNA ligase OS=Homo sapiens OX=9606 GN=EPRS PE=1 SV=5	EPRS1
15.5968	15.5364	15.7316	15.5839	16.3576	16.9053	0.786377	-0.660631	4	7	P08708	40S ribosomal protein S17 OS=Homo sapiens OX=9606 GN=RPS17 PE=1 SV=2	RPS17
14.916	14.6846	14.9506	14.3104	15.8379	15.6817	0.361078	-0.426304	5	7	O60869	Endothelial differentiation-related factor 1 OS=Homo sapiens OX=9606 GN=EDF1 PE=1 SV=1	EDF1
12.7936	12.8523	13.4016	12.9801	13.6192	13.743	0.637023	-0.431629	6	9	Q92804	TATA-binding protein-associated factor 2N OS=Homo sapiens OX=9606 GN=TAF15 PE=1 SV=1	TAF15
11.8135	11.4363	11.9762	11.5668	12.59	12.6374	0.610497	-0.522711	1	1	Q08629	Testican-1 OS=Homo sapiens OX=9606 GN=SPOCK1 PE=1 SV=1	SPOCK1
15.1444	15.0544	15.4619	15.007	15.9217	16.0633	0.556683	-0.44376	5	9	P55036	26S proteasome non-ATPase regulatory subunit 4 OS=Homo sapiens OX=9606 GN=PSMD4 PE=1 SV=1	PSMD4
13.1672	12.9396	12.9094	13.7195	13.7017	13.877	2.81806	-0.760642	1	1	P28070	Proteasome subunit beta type-4 OS=Homo sapiens OX=9606 GN=PSMB4 PE=1 SV=4	PSMB4
12.85	12.4166	12.1797	13.5491	12.7052	13.1981	0.999812	-0.668689	4	4	P43121	Cell surface glycoprotein MUC18 OS=Homo sapiens OX=9606 GN=MCAM PE=1 SV=2	MCAM
16.3186	16.5586	16.5964	16.5359	17.3438	17.382	0.965	-0.596029	5	13	P27797	Calreticulin OS=Homo sapiens OX=9606 GN=CALR PE=1 SV=1	CALR
13.3631	13.277	13.1256	13.7629	14.1282	14.0668	2.27702	-0.730762	3	3	P52565	Rho GDP-dissociation inhibitor 1 OS=Homo sapiens OX=9606 GN=ARHGDIA PE=1 SV=3	ARHGDIA
10.8761	11.1733	11.4408	11.9638	11.6827	13.0169	1.13676	-1.05775	2	2	P62851	40S ribosomal protein S25 OS=Homo sapiens OX=9606 GN=RPS25 PE=1 SV=1	RPS25
18.3195	18.4437	18.6321	18.723	19.2394	19.6149	1.24605	-0.727308	12	37	P46777	60S ribosomal protein L5 OS=Homo sapiens OX=9606 GN=RPL5 PE=1 SV=3	RPL5
13.0271	12.9858	13.3211	13.2984	13.8306	13.9808	1.19715	-0.591944	1	1	P62312	U6 snRNA-associated Sm-like protein LSm6 OS=Homo sapiens OX=9606 GN=LSM6 PE=1 SV=1	LSM6
10.9494	10.6734	NaN	10.9065	11.7111	11.6151	0.746864	-0.599551	2	2	P00492	Hypoxanthine-guanine phosphoribosyltransferase OS=Homo sapiens OX=9606 GN=HPRT1 PE=1 SV=2	HPRT1
14.2971	13.8124	13.9382	14.8399	14.1984	14.7421	1.10053	-0.577588	3	3	Q9UKE5	TRAF2 and NCK-interacting protein kinase OS=Homo sapiens OX=9606 GN=TNIK PE=1 SV=1	TNIK
12.1959	11.4721	11.6924	12.1068	12.6636	12.5044	1.10832	-0.638122	1	1	Q9UNS2	COP9 signalosome complex subunit 3 OS=Homo sapiens OX=9606 GN=COPS3 PE=1 SV=3	COPS3
10.9454	NaN	10.9525	11.142	11.9187	11.7708	0.918958	-0.66151	2	2	O95373	Importin-7 OS=Homo sapiens OX=9606 GN=IPO7 PE=1 SV=1	IPO7
13.1701	13.5216	13.1013	13.8508	14.0442	13.9977	2.09711	-0.69992	5	5	Q05707	Collagen alpha-1(XIV) chain OS=Homo sapiens OX=9606 GN=COL14A1 PE=1 SV=3	COL14A1
11.4885	12.0038	12.4969	NaN	13.1632	12.5021	0.796756	-0.836269	1	2	P08174	Complement decay-accelerating factor OS=Homo sapiens OX=9606 GN=CD55 PE=1 SV=4	CD55
11.3598	11.0541	11.182	10.9877	12.0169	12.7644	0.623432	-0.724386	1	1	Q04721	Neurogenic locus notch homolog protein 2 OS=Homo sapiens OX=9606 GN=NOTCH2 PE=1 SV=3	NOTCH2
14.1522	13.9567	14.2105	14.8016	14.9893	15.0305	2.87937	-0.833999	3	3	Q9H444	Charged multivesicular body protein 4b OS=Homo sapiens OX=9606 GN=CHMP4B PE=1 SV=1	CHMP4B
11.5731	11.5036	11.4135	12.3496	12.0682	12.7661	1.90427	-0.897906	1	1	P16112	Aggrecan core protein OS=Homo sapiens OX=9606 GN=ACAN PE=1 SV=3	ACAN
11.3062	10.6388	11.9929	11.1592	12.1596	12.1965	0.434797	-0.525771	2	2	P62244	40S ribosomal protein S15a OS=Homo sapiens OX=9606 GN=RPS15A PE=1 SV=2	RPS15A
11.2906	11.6591	12.0449	NaN	12.4148	12.6125	1.21126	-0.848765	3	3	P11413	Glucose-6-phosphate 1-dehydrogenase OS=Homo sapiens OX=9606 GN=G6PD PE=1 SV=4	G6PD
13.3538	13.3333	13.8348	13.9015	14.2119	14.5631	1.33468	-0.718203	2	2	P31689	DnaJ homolog subfamily A member 1 OS=Homo sapiens OX=9606 GN=DNAJA1 PE=1 SV=2	DNAJA1
11.9204	11.5801	12.1767	12.5042	12.7831	12.9076	1.79144	-0.839209	2	3	O95502	Neuronal pentraxin receptor OS=Homo sapiens OX=9606 GN=NPTXR PE=3 SV=2	NPTXR
12.2816	12.2785	11.8677	13.1422	13.121	13.2115	2.7158	-1.01561	1	1	P21912	Succinate dehydrogenase [ubiquinone] iron-sulfur subunit, mitochondrial OS=Homo sapiens OX=9606 GN=SDHB PE=1 SV=3	SDHB
13.4962	13.6146	13.9118	14.147	14.4793	14.836	1.59279	-0.813223	2	3	Q15631	Translin OS=Homo sapiens OX=9606 GN=TSN PE=1 SV=1	TSN
11.2093	11.5405	10.7365	11.9959	12.0741	12.1988	1.73907	-0.927539	2	2	O75054	Immunoglobulin superfamily member 3 OS=Homo sapiens OX=9606 GN=IGSF3 PE=2 SV=3	IGSF3
16.1641	16.834	16.8769	16.0406	18.0555	17.7016	0.410955	-0.640908	6	24	Q06830	Peroxiredoxin-1 OS=Homo sapiens OX=9606 GN=PRDX1 PE=1 SV=1	PRDX1
12.6702	12.6931	13.1131	13.8479	13.1915	13.5622	1.38625	-0.708388	3	3	Q9C0B5	Palmitoyltransferase ZDHHC5 OS=Homo sapiens OX=9606 GN=ZDHHC5 PE=1 SV=2	ZDHHC5
11.1545	11.9048	10.8745	12.054	12.0244	11.0131	0.347936	-0.3859	1	1	Q9NZZ3	Charged multivesicular body protein 5 OS=Homo sapiens OX=9606 GN=CHMP5 PE=1 SV=1	CHMP5
12.658	12.6968	12.8428	12.7074	13.5714	13.6553	0.87443	-0.578829	1	1	Q96CP2	FLYWCH family member 2 OS=Homo sapiens OX=9606 GN=FLYWCH2 PE=1 SV=1	FLYWCH2
16.0014	16.055	16.1209	15.8293	16.9304	17.1777	0.636119	-0.586701	5	6	Q9BUJ2	Heterogeneous nuclear ribonucleoprotein U-like protein 1 OS=Homo sapiens OX=9606 GN=HNRNPUL1 PE=1 SV=2	HNRNPUL1
10.3792	NaN	10.6918	11.4017	11.4152	12.181	1.30975	-1.13046	1	1	Q96C57	Protein CUSTOS OS=Homo sapiens OX=9606 GN=CUSTOS PE=1 SV=2	CUSTOS
11.8818	12.4705	12.8159	12.362	13.3521	13.7299	0.705587	-0.758577	3	3	O75822	Eukaryotic translation initiation factor 3 subunit J OS=Homo sapiens OX=9606 GN=EIF3J PE=1 SV=2	EIF3J
17.0749	17.1077	16.9948	17.9649	18.4183	17.904	2.47792	-1.0366	7	14	P02769	Serum albumin OS=Bos taurus GN=ALB PE=1 SV=4	#N/A
14.2223	14.3305	14.4227	13.653	15.3137	15.2244	0.304022	-0.405182	1	3	Q9Y237	Peptidyl-prolyl cis-trans isomerase NIMA-interacting 4 OS=Homo sapiens OX=9606 GN=PIN4 PE=1 SV=1	PIN4
11.5825	10.6337	10.1083	NaN	11.6354	11.4209	0.563883	-0.753371	1	1	Q5VWJ9	Sorting nexin-30 OS=Homo sapiens OX=9606 GN=SNX30 PE=1 SV=1	SNX30
13.814	13.9483	14.1687	14.2738	15.036	14.8474	1.37762	-0.742058	3	3	Q00577	Transcriptional activator protein Pur-alpha OS=Homo sapiens OX=9606 GN=PURA PE=1 SV=2	PURA
14.3355	14.4831	14.8536	14.6786	15.3824	15.4128	0.987731	-0.600574	2	3	O60566	Mitotic checkpoint serine/threonine-protein kinase BUB1 beta OS=Homo sapiens OX=9606 GN=BUB1B PE=1 SV=3	BUB1B
11.3751	11.2871	11.5419	12.5468	12.156	12.2744	2.59076	-0.92438	1	1	O15072	A disintegrin and metalloproteinase with thrombospondin motifs 3 OS=Homo sapiens OX=9606 GN=ADAMTS3 PE=1 SV=4	ADAMTS3
11.944	11.2904	10.8798	12.3725	12.0125	NaN	0.833106	-0.821079	1	1	O00622	CCN family member 1 OS=Homo sapiens OX=9606 GN=CCN1 PE=1 SV=1	CCN1
13.7853	13.8723	13.9666	13.6913	14.8334	14.7804	0.67724	-0.560323	4	4	Q9Y4L1	Hypoxia up-regulated protein 1 OS=Homo sapiens OX=9606 GN=HYOU1 PE=1 SV=1	HYOU1
13.8659	13.8455	13.9965	13.3108	14.9625	14.7819	0.355863	-0.449109	1	1	Q96EY4	Translation machinery-associated protein 16 OS=Homo sapiens OX=9606 GN=TMA16 PE=1 SV=2	TMA16
10.8367	10.9629	10.7264	NaN	11.6176	11.8914	2.1807	-0.912516	1	1	Q5T0F9	Coiled-coil and C2 domain-containing protein 1B OS=Homo sapiens OX=9606 GN=CC2D1B PE=1 SV=1	CC2D1B
11.1174	11.5515	11.6532	11.3791	12.4716	13.1189	0.760744	-0.882538	1	1	O76094	Signal recognition particle subunit SRP72 OS=Homo sapiens OX=9606 GN=SRP72 PE=1 SV=3	SRP72
NaN	10.4281	11.0644	NaN	11.6554	11.6801	0.993427	-0.921469	1	1	O75146	Huntingtin-interacting protein 1-related protein OS=Homo sapiens OX=9606 GN=HIP1R PE=1 SV=2	HIP1R
12.739	12.4612	12.5671	12.7732	13.4926	13.7026	1.17817	-0.73373	3	6	Q16352	Alpha-internexin OS=Homo sapiens OX=9606 GN=INA PE=1 SV=2	INA
13.5603	13.6062	13.7008	14.1416	14.5318	14.7612	2.00282	-0.855743	2	3	Q00688	Peptidyl-prolyl cis-trans isomerase FKBP3 OS=Homo sapiens OX=9606 GN=FKBP3 PE=1 SV=1	FKBP3
11.0424	NaN	11.04	11.9701	11.8943	12.1172	2.82543	-0.952706	1	1	Q99598	Translin-associated protein X OS=Homo sapiens OX=9606 GN=TSNAX PE=1 SV=1	TSNAX
11.233	11.1057	11.0438	NaN	11.914	12.1877	2.29197	-0.923383	1	1	Q12959	Disks large homolog 1 OS=Homo sapiens OX=9606 GN=DLG1 PE=1 SV=2	DLG1
12.8045	12.8979	12.7461	13.7497	13.5952	13.8771	3.24536	-0.924517	2	3	Q99816	Tumor susceptibility gene 101 protein OS=Homo sapiens OX=9606 GN=TSG101 PE=1 SV=2	TSG101
16.2007	16.304	16.4139	16.6249	17.2512	17.5308	1.40636	-0.829442	11	28	O94985	Calsyntenin-1 OS=Homo sapiens OX=9606 GN=CLSTN1 PE=1 SV=1	CLSTN1
10.8872	11.1627	10.7683	12.3089	11.8352	11.3371	1.36453	-0.887696	1	1	Q13625	Apoptosis-stimulating of p53 protein 2 OS=Homo sapiens OX=9606 GN=TP53BP2 PE=1 SV=2	TP53BP2
15.4876	15.5298	15.6085	15.8277	16.4887	17.0383	1.21514	-0.909614	8	16	P30050	60S ribosomal protein L12 OS=Homo sapiens OX=9606 GN=RPL12 PE=1 SV=1	RPL12
NaN	10.8778	11.0028	NaN	11.8365	11.9633	2.07077	-0.959661	1	1	Q3B7S5	Small integral membrane protein 21 OS=Homo sapiens OX=9606 GN=SMIM21 PE=4 SV=1	SMIM21
15.9022	15.8714	16.161	16.1748	17.1407	16.87	1.16826	-0.750267	8	15	P60174	Triosephosphate isomerase OS=Homo sapiens OX=9606 GN=TPI1 PE=1 SV=3	TPI1
14.2718	14.3958	14.5705	14.2878	15.3655	15.5303	0.745862	-0.648485	3	5	Q9Y2W2	WW domain-binding protein 11 OS=Homo sapiens OX=9606 GN=WBP11 PE=1 SV=1	WBP11
13.1704	13.1045	13.2348	12.7583	14.1454	14.35	0.507591	-0.581344	2	2	O75122	CLIP-associating protein 2 OS=Homo sapiens OX=9606 GN=CLASP2 PE=1 SV=3	CLASP2
10.4158	11.69	10.1588	11.6543	11.1916	11.3933	0.598668	-0.658209	1	1	P04080	Cystatin-B OS=Homo sapiens OX=9606 GN=CSTB PE=1 SV=2	CSTB
11.3249	11.0993	11.0363	12.0401	12.085	12.7552	2.00188	-1.13996	1	1	Q8NE01	Metal transporter CNNM3 OS=Homo sapiens OX=9606 GN=CNNM3 PE=1 SV=1	CNNM3
11.4469	11.4215	11.18	11.9852	12.4119	12.9412	1.71546	-1.09664	1	1	O43663	Protein regulator of cytokinesis 1 OS=Homo sapiens OX=9606 GN=PRC1 PE=1 SV=2	PRC1
10.6939	11.332	11.2071	11.9154	12.2023	12.9723	1.59003	-1.2857	1	1	Q7LBR1	Charged multivesicular body protein 1b OS=Homo sapiens OX=9606 GN=CHMP1B PE=1 SV=1	CHMP1B
13.5512	13.4892	13.4395	13.732	14.4967	15.1667	1.0993	-0.971878	2	2	P27635	60S ribosomal protein L10 OS=Homo sapiens OX=9606 GN=RPL10 PE=1 SV=4	RPL10
16.173	16.6646	17.0383	16.2858	17.6835	17.8311	0.508475	-0.641506	10	16	P21741	Midkine OS=Homo sapiens OX=9606 GN=MDK PE=1 SV=1	MDK
13.8404	13.4546	13.9707	13.968	14.8639	14.9586	1.12571	-0.841606	3	3	P62316	Small nuclear ribonucleoprotein Sm D2 OS=Homo sapiens OX=9606 GN=SNRPD2 PE=1 SV=1	SNRPD2
11.7958	12.2511	12.7468	11.7518	13.2898	13.9714	0.447029	-0.739732	4	4	P42677	40S ribosomal protein S27 OS=Homo sapiens OX=9606 GN=RPS27 PE=1 SV=3	RPS27
13.684	13.8455	13.7979	13.9477	14.8402	14.9814	1.16988	-0.813958	1	1	P63173	60S ribosomal protein L38 OS=Homo sapiens OX=9606 GN=RPL38 PE=1 SV=2	RPL38
12.7886	12.7569	12.8323	13.4129	13.8925	14.1339	2.06026	-1.02052	1	1	P42766	60S ribosomal protein L35 OS=Homo sapiens OX=9606 GN=RPL35 PE=1 SV=2	RPL35
16.2892	16.5301	16.6911	16.4263	17.649	18.0391	0.803146	-0.868011	8	20	P68104	Elongation factor 1-alpha 1 OS=Homo sapiens OX=9606 GN=EEF1A1 PE=1 SV=1	EEF1A1
13.1236	12.7468	12.7189	13.0314	13.8708	13.9229	1.1055	-0.745231	2	2	P78332	RNA-binding protein 6 OS=Homo sapiens OX=9606 GN=RBM6 PE=1 SV=5	RBM6
12.4	12.6315	12.5863	14.1217	13.3756	13.7245	2.21405	-1.2013	1	1	P54709	Sodium/potassium-transporting ATPase subunit beta-3 OS=Homo sapiens OX=9606 GN=ATP1B3 PE=1 SV=1	ATP1B3
15.3781	15.2573	15.5697	15.5512	16.54	16.8834	1.05916	-0.923155	6	7	Q14103	Heterogeneous nuclear ribonucleoprotein D0 OS=Homo sapiens OX=9606 GN=HNRNPD PE=1 SV=1	HNRNPD
11.5611	NaN	10.5792	11.6236	12.2451	12.746	0.872577	-1.13481	1	2	P27105	Erythrocyte band 7 integral membrane protein OS=Homo sapiens OX=9606 GN=STOM PE=1 SV=3	STOM
10.924	11.5371	10.766	NaN	11.4283	12.7835	0.747778	-1.03019	1	1	P46776	60S ribosomal protein L27a OS=Homo sapiens OX=9606 GN=RPL27A PE=1 SV=2	RPL27A
12.3327	12.3967	12.6326	12.555	13.5804	13.6441	1.03845	-0.805831	1	1	P34949	Mannose-6-phosphate isomerase OS=Homo sapiens OX=9606 GN=MPI PE=1 SV=2	MPI
10.7142	11.1019	11.0639	NaN	12.1794	12.3257	2.33808	-1.2926	2	2	Q9UKG1	DCC-interacting protein 13-alpha OS=Homo sapiens OX=9606 GN=APPL1 PE=1 SV=1	APPL1
16.8492	17.1091	17.2876	17.1264	18.3127	18.6577	0.923191	-0.950266	4	11	P47914	60S ribosomal protein L29 OS=Homo sapiens OX=9606 GN=RPL29 PE=1 SV=2	RPL29
14.1469	14.4756	14.2991	14.4668	15.5539	16.2444	0.993615	-1.11452	5	7	P04406	Glyceraldehyde-3-phosphate dehydrogenase OS=Homo sapiens OX=9606 GN=GAPDH PE=1 SV=3	GAPDH
11.5405	10.6785	11.6012	11.0577	12.8972	12.8036	0.664262	-0.979424	1	1	Q9P2K5	Myelin expression factor 2 OS=Homo sapiens OX=9606 GN=MYEF2 PE=1 SV=3	MYEF2
10.7675	12.0315	10.4122	11.9055	12.6865	12.0491	0.979806	-1.14329	2	2	Q99543	DnaJ homolog subfamily C member 2 OS=Homo sapiens OX=9606 GN=DNAJC2 PE=1 SV=4	DNAJC2
14.7385	15.0092	15.2872	14.932	17.0125	16.3079	0.78386	-1.0725	3	4	P10599	Thioredoxin OS=Homo sapiens OX=9606 GN=TXN PE=1 SV=3	TXN
17.45	17.7061	17.8024	17.6221	19.0184	19.077	0.879499	-0.919673	9	27	P31946	14-3-3 protein beta/alpha OS=Homo sapiens OX=9606 GN=YWHAB PE=1 SV=3	YWHAB
11.2294	11.0143	11.1061	12.8911	12.028	12.4202	2.17738	-1.32983	1	2	Q01650	Large neutral amino acids transporter small subunit 1 OS=Homo sapiens OX=9606 GN=SLC7A5 PE=1 SV=2	SLC7A5
15.0686	15.1805	15.2143	15.1943	16.5023	17.339	0.886878	-1.19075	6	7	P61247	40S ribosomal protein S3a OS=Homo sapiens OX=9606 GN=RPS3A PE=1 SV=2	RPS3A
10.8876	10.6436	11.3503	NaN	11.9308	12.5137	1.4532	-1.2617	1	1	P28370	Probable global transcription activator SNF2L1 OS=Homo sapiens OX=9606 GN=SMARCA1 PE=1 SV=2	SMARCA1
14.1437	14.5971	14.8502	13.7609	15.9503	16.1957	0.40918	-0.771978	5	20	P63241	Eukaryotic translation initiation factor 5A-1 OS=Homo sapiens OX=9606 GN=EIF5A PE=1 SV=2	EIF5A
12.2324	11.9256	12.0324	13.4618	13.0789	13.4051	2.95479	-1.25179	2	3	P23763	Vesicle-associated membrane protein 1 OS=Homo sapiens OX=9606 GN=VAMP1 PE=1 SV=1	VAMP1
12.8597	12.9922	13.0294	13.432	14.4129	14.8029	1.42169	-1.25551	3	3	P83731	60S ribosomal protein L24 OS=Homo sapiens OX=9606 GN=RPL24 PE=1 SV=1	RPL24
10.7217	10.8461	11.1784	12.32	11.6103	12.2741	1.90528	-1.15275	2	2	Q96FE5	Leucine-rich repeat and immunoglobulin-like domain-containing nogo receptor-interacting protein 1 OS=Homo sapiens OX=9606 GN=LINGO1 PE=1 SV=2	LINGO1
10.098	11.5982	11.8069	10.9291	13.5129	13.1504	0.632864	-1.36309	3	9	Q01844	RNA-binding protein EWS OS=Homo sapiens OX=9606 GN=EWSR1 PE=1 SV=1	EWSR1
11.901	10.747	11.3905	12.7581	13.057	12.9548	1.98849	-1.57711	1	1	P20020	Plasma membrane calcium-transporting ATPase 1 OS=Homo sapiens OX=9606 GN=ATP2B1 PE=1 SV=4	ATP2B1
16.6686	16.8055	17.0575	16.7835	18.4437	18.8019	0.857307	-1.16583	12	18	Q99729	Heterogeneous nuclear ribonucleoprotein A/B OS=Homo sapiens OX=9606 GN=HNRNPAB PE=1 SV=2	HNRNPAB
10.3625	12.3743	11.9253	11.4842	13.7038	14.1782	0.693328	-1.56805	1	1	P53985	Monocarboxylate transporter 1 OS=Homo sapiens OX=9606 GN=SLC16A1 PE=1 SV=3	SLC16A1
16.5726	17.0081	17.2645	16.8968	19.0959	18.9382	0.859785	-1.3619	8	22	P26583	High mobility group protein B2 OS=Homo sapiens OX=9606 GN=HMGB2 PE=1 SV=2	HMGB2
12.4433	12.5194	13.2708	12.2587	15.1874	14.7284	0.623999	-1.31365	1	2	P05204	Non-histone chromosomal protein HMG-17 OS=Homo sapiens OX=9606 GN=HMGN2 PE=1 SV=3	HMGN2
10.4668	NaN	10.4324	NaN	13.2776	13.1541	3.27056	-2.76622	7	21	P09429	High mobility group protein B1 OS=Homo sapiens OX=9606 GN=HMGB1 PE=1 SV=3	HMGB1

## Sheet: S2
log2 Abu KO1	log2 Abu KO5	log2 Abu KO6	log2 Abu WT1	log2 Abu WT2	log2 Abu WT3	p-value	neg log10 p-value	log2 difference (WT-KO)	# Peptides	Protein Description	Accession	Gene names
16.6936	14.4151	14.2368	18.2631	18.4676	19.3515	0.030967	1.5091	3.57889	1	Beta-1,3-galactosyl-O-glycosyl-glycoprotein beta-1,6-N-acetylglucosaminyltransferase OS=Homo sapiens OX=9606 GN=GCNT1 PE=1 SV=2	Q02742	GCNT1
15.5105	14.3732	15.3209	18.3363	18.0899	18.0656	0.00940084	2.02683	3.09571	1	Alpha-1,3-mannosyl-glycoprotein 4-beta-N-acetylglucosaminyltransferase B OS=Homo sapiens OX=9606 GN=MGAT4B PE=1 SV=1	Q9UQ53	MGAT4B
15.9779	15.5377	15.0341	18.7657	18.6537	18.2298	0.00169418	2.77104	3.03315	2	Protein ABHD14A OS=Homo sapiens OX=9606 GN=ABHD14A PE=2 SV=2	Q9BUJ0	ABHD14A
14.7249	15.0586	16.6086	16.0417	16.0359	13.8835	0.884235	0.0534324	-0.143663	1	N-acetyllactosaminide beta-1,3-N-acetylglucosaminyltransferase 2 OS=Homo sapiens OX=9606 GN=B3GNT2 PE=1 SV=2	Q9NY97	B3GNT2
15.7637	15.9143	15.0184	14.6518	15.3172	13.7666	0.149036	0.82671	-0.98692	1	CMP-N-acetylneuraminate-beta-galactosamide-alpha-2,3-sialyltransferase 1 OS=Homo sapiens OX=9606 GN=ST3GAL1 PE=2 SV=1	Q11201	ST3GAL1
13.8462	15.6621	16.5124	14.3491	14.7441	14.9147	0.485394	0.313906	-0.670957	1	Mannosyl-oligosaccharide 1,2-alpha-mannosidase IB OS=Homo sapiens OX=9606 GN=MAN1A2 PE=1 SV=1	O60476	MAN1A2
17.2319	16.436	16.6153	15.8851	15.1995	16.9322	0.272847	0.564081	-0.755491	2	Cell surface hyaluronidase OS=Homo sapiens OX=9606 GN=CEMIP2 PE=1 SV=1	Q9UHN6	CEMIP2
16.2887	13.7076	15.0128	15.0712	14.6507	15.4175	0.959862	0.0177911	0.0434081	1	Phospholipid scramblase 1 OS=Homo sapiens OX=9606 GN=PLSCR1 PE=1 SV=1	O15162	PLSCR1
18.4761	14.7682	15.6094	17.7048	17.7979	17.7048	0.325184	0.48787	1.45127	1	Chondroitin sulfate synthase 2 OS=Homo sapiens OX=9606 GN=CHPF PE=1 SV=2	Q8IZ52	CHPF
18.8691	17.5115	17.1156	16.6762	16.4518	16.0559	0.101327	0.994275	-1.43744	2	Integral membrane protein 2B OS=Homo sapiens OX=9606 GN=ITM2B PE=1 SV=1	Q9Y287	ITM2B
15.8975	15.6408	15.9569	18.0105	17.8359	18.2637	0.000215456	3.66664	2.20495	1	Nucleolar protein 7 OS=Homo sapiens OX=9606 GN=NOL7 PE=1 SV=2	Q9UMY1	NOL7
15.6961	14.1053	14.2711	20.367	20.5536	21.3438	0.00135131	2.86925	6.064	2	Phosphomannomutase 2 OS=Homo sapiens OX=9606 GN=PMM2 PE=1 SV=1	O15305	PMM2
14.9241	14.9165	13.5085	18.1257	18.5129	18.8202	0.0060906	2.21534	4.03658	1	Protein FAM3A OS=Homo sapiens OX=9606 GN=FAM3A PE=1 SV=2	P98173	FAM3A
14.096	14.6599	14.5837	17.1801	17.3425	18.4723	0.00734278	2.13414	3.21849	2	Serine/threonine-protein kinase PAK 1 OS=Homo sapiens OX=9606 GN=PAK1 PE=1 SV=2	Q13153	PAK1
15.8872	14.4441	14.9976	17.7645	17.3756	16.3656	0.0254071	1.59504	2.05891	1	Probable dimethyladenosine transferase OS=Homo sapiens OX=9606 GN=DIMT1 PE=1 SV=1	Q9UNQ2	DIMT1
14.4679	15.8398	15.234	17.1078	16.9548	18.2904	0.0173889	1.75973	2.27041	3	Autophagy-related protein 16-1 OS=Homo sapiens OX=9606 GN=ATG16L1 PE=1 SV=2	Q676U5	ATG16L1
16.0009	14.3888	14.204	17.5558	17.1262	17.8539	0.0313509	1.50375	2.64741	3	Golgin subfamily A member 3 OS=Homo sapiens OX=9606 GN=GOLGA3 PE=1 SV=2	Q08378	GOLGA3
15.3973	14.2219	13.4272	17.5231	15.938	17.4153	0.0277899	1.55611	2.61	1	Putative RNA polymerase II subunit B1 CTD phosphatase RPAP2 OS=Homo sapiens OX=9606 GN=RPAP2 PE=1 SV=1	Q8IXW5	RPAP2
14.9231	15.0966	14.0648	18.992	18.6719	17.3196	0.00667225	2.17573	3.63298	3	Microtubule-associated protein tau OS=Homo sapiens OX=9606 GN=MAPT PE=1 SV=5	P10636	MAPT
13.7857	14.9318	14.4369	18.6388	18.7487	19.4219	0.000594489	3.22586	4.55166	1	Tyrosine-protein kinase ABL2 OS=Homo sapiens OX=9606 GN=ABL2 PE=1 SV=1	P42684	ABL2
14.8534	14.8301	14.7974	17.7407	17.5294	18.2214	0.00441117	2.35545	3.0035	1	B-cell CLL/lymphoma 7 protein family member C OS=Homo sapiens OX=9606 GN=BCL7C PE=1 SV=3	Q8WUZ0	BCL7C
14.3078	13.8748	13.8033	15.9759	15.8916	14.753	0.0445598	1.35106	1.5449	3	Conserved oligomeric Golgi complex subunit 8 OS=Homo sapiens OX=9606 GN=COG8 PE=1 SV=2	Q96MW5	COG8
15.3271	14.9434	13.4197	17.9151	18.1071	18.1252	0.0255114	1.59327	3.48575	1	Ethylmalonyl-CoA decarboxylase OS=Homo sapiens OX=9606 GN=ECHDC1 PE=1 SV=2	Q9NTX5	ECHDC1
15.103	15.0254	16.7192	18.9513	18.7032	19.141	0.022055	1.65649	3.31595	3	Protein MEMO1 OS=Homo sapiens OX=9606 GN=MEMO1 PE=1 SV=1	Q9Y316	MEMO1
16.2201	15.4913	15.9081	18.6284	17.4675	18.5156	0.0102716	1.98836	2.33066	1	Stanniocalcin-1 OS=Homo sapiens OX=9606 GN=STC1 PE=1 SV=1	P52823	STC1
14.9349	14.3409	14.0512	15.8581	15.6125	16.5188	0.0144155	1.84117	1.55411	2	Methionine synthase OS=Homo sapiens OX=9606 GN=MTR PE=1 SV=2	Q99707	MTR
17.171	16.6131	16.5482	14.5057	15.7629	15.372	0.0329746	1.48182	-1.56387	9	Misshapen-like kinase 1 OS=Homo sapiens OX=9606 GN=MINK1 PE=1 SV=2	Q8N4C8	MINK1
17.2053	18.2881	17.4504	16.4069	15.8145	16.556	0.0304927	1.5158	-1.38881	1	FAD-dependent oxidoreductase domain-containing protein 2 OS=Homo sapiens OX=9606 GN=FOXRED2 PE=1 SV=1	Q8IWF2	FOXRED2
15.8693	16.4548	16.4332	15.0893	14.0093	15.2074	0.04118	1.38531	-1.48374	3	Ribosomal biogenesis protein LAS1L OS=Homo sapiens OX=9606 GN=LAS1L PE=1 SV=2	Q9Y4W2	LAS1L
17.7663	16.3151	16.5933	14.2202	14.2098	15.8212	0.0387281	1.41197	-2.14121	1	Sister chromatid cohesion protein PDS5 homolog B OS=Homo sapiens OX=9606 GN=PDS5B PE=1 SV=1	Q9NTI5	PDS5B
16.8475	15.6251	15.8867	14.6316	14.5888	13.8912	0.0226025	1.64584	-1.74928	1	Inactive tyrosine-protein kinase transmembrane receptor ROR1 OS=Homo sapiens OX=9606 GN=ROR1 PE=1 SV=2	Q01973	ROR1
18.7043	18.612	18.4945	14.0257	15.1247	15.0546	0.00701056	2.15425	-3.86863	2	Mitogen-activated protein kinase 9 OS=Homo sapiens OX=9606 GN=MAPK9 PE=1 SV=2	P45984	MAPK9
17.4258	16.4161	16.2282	14.89	15.4266	15.3174	0.0413096	1.38395	-1.47868	1	Metal transporter CNNM4 OS=Homo sapiens OX=9606 GN=CNNM4 PE=1 SV=3	Q6P4Q7	CNNM4
17.7241	17.4926	17.1608	15.0744	15.7999	16.1887	0.0174699	1.75771	-1.77151	1	Baculoviral IAP repeat-containing protein 5 OS=Homo sapiens OX=9606 GN=BIRC5 PE=1 SV=3	O15392	BIRC5
19.0621	18.6375	18.0624	14.7252	14.7045	14.8128	0.00516657	2.2868	-3.83981	2	Semaphorin-7A OS=Homo sapiens OX=9606 GN=SEMA7A PE=1 SV=1	O75326	SEMA7A
14.8764	14.9325	14.8934	17.0293	17.5786	15.6053	0.0888803	1.05119	1.83698	2	Torsin-1A-interacting protein 1 OS=Homo sapiens OX=9606 GN=TOR1AIP1 PE=1 SV=2	Q5JTV8	TOR1AIP1
14.9289	15.0381	14.4338	16.2194	15.3221	16.7265	0.0704634	1.15204	1.28902	5	Tubulin alpha chain-like 3 OS=Homo sapiens OX=9606 GN=TUBAL3 PE=1 SV=2	A6NHL2	TUBAL3
15.4689	15.6752	15.3934	16.7734	16.8762	18.4277	0.0713244	1.14676	1.84661	3	Nuclear pore complex protein Nup98-Nup96 OS=Homo sapiens OX=9606 GN=NUP98 PE=1 SV=4	P52948	NUP98
17.7339	17.9076	17.5208	16.4945	14.599	15.9181	0.0622892	1.20559	-2.05023	2	DNA ligase 3 OS=Homo sapiens OX=9606 GN=LIG3 PE=1 SV=2	P49916	LIG3
18.2292	17.9596	17.7802	14.2737	14.7608	16.8789	0.0747768	1.12623	-2.68516	1	Immunoglobulin J chain OS=Homo sapiens OX=9606 GN=JCHAIN PE=1 SV=4	P01591	JCHAIN
18.7392	17.1665	16.0147	15.5973	13.9901	14.6847	0.0631343	1.19973	-2.5494	1	Apolipoprotein C-III OS=Homo sapiens OX=9606 GN=APOC3 PE=1 SV=1	P02656	APOC3
15.5512	15.4869	16.7607	19.8227	19.9386	19.1996	0.00372192	2.42923	3.72064	14	Histone H1.3 OS=Homo sapiens OX=9606 GN=H1-3 PE=1 SV=2	P16402	H1-3
16.8338	16.3566	15.4525	17.7672	18.0378	18.5174	0.0247927	1.60568	1.89316	2	WD repeat domain phosphoinositide-interacting protein 2 OS=Homo sapiens OX=9606 GN=WIPI2 PE=1 SV=1	Q9Y4P8	WIPI2
19.9832	20.1097	21.2952	22.2605	22.9679	22.0758	0.0223912	1.64992	1.97207	12	Histone H3.1 OS=Homo sapiens OX=9606 GN=H3C1 PE=1 SV=2	P68431	H3C1; H3C2; H3C3; H3C4; H3C6; H3C7; H3C8; H3C10; H3C11; H3C12
17.2754	17.3437	16.9613	18.4634	18.5059	19.5432	0.0327219	1.48516	1.64402	1	UPF0688 protein C1orf174 OS=Homo sapiens OX=9606 GN=C1orf174 PE=1 SV=2	Q8IYL3	C1orf174
21.4992	22.7623	22.5132	23.8795	24.0595	24.5026	0.0236597	1.62599	1.88897	5	Calcitonin gene-related peptide 2 OS=Homo sapiens OX=9606 GN=CALCB PE=1 SV=1	P10092	CALCB
16.4532	16.4622	17.3685	17.6545	17.9913	18.5997	0.0328259	1.48378	1.3205	2	DNA methyltransferase 1-associated protein 1 OS=Homo sapiens OX=9606 GN=DMAP1 PE=1 SV=1	Q9NPF5	DMAP1
17.8639	16.6544	16.6078	19.6986	19.6952	18.8122	0.0120627	1.91856	2.35999	5	Divergent protein kinase domain 2A OS=Homo sapiens OX=9606 GN=DIPK2A PE=1 SV=1	Q8NDZ4	DIPK2A
20.2668	19.6233	20.3911	21.1841	21.222	21.8209	0.0145408	1.83741	1.31528	9	Heterochromatin protein 1-binding protein 3 OS=Homo sapiens OX=9606 GN=HP1BP3 PE=1 SV=1	Q5SSJ5	HP1BP3
19.6825	19.1301	18.3001	20.4877	20.9226	20.9212	0.0371618	1.4299	1.7396	5	Cytochrome c oxidase copper chaperone OS=Homo sapiens OX=9606 GN=COX17 PE=1 SV=2	Q14061	COX17
19.4801	19.3137	19.3169	20.5853	21.1267	21.8142	0.0340702	1.46762	1.80515	7	Isochorismatase domain-containing protein 1 OS=Homo sapiens OX=9606 GN=ISOC1 PE=1 SV=3	Q96CN7	ISOC1
22.9401	21.772	22.7069	23.2936	23.8535	24.334	0.0455936	1.3411	1.35402	5	Exosome complex component RRP41 OS=Homo sapiens OX=9606 GN=EXOSC4 PE=1 SV=3	Q9NPD3	EXOSC4
19.5014	19.2845	18.9755	17.179	17.0835	NaN	0.00282267	2.54934	-2.12252	4	Protein regulator of cytokinesis 1 OS=Homo sapiens OX=9606 GN=PRC1 PE=1 SV=2	O43663	PRC1
16.6379	16.8679	17.0833	18.4232	18.5505	17.824	0.0104304	1.9817	1.40285	3	Retinal rod rhodopsin-sensitive cGMP 3',5'-cyclic phosphodiesterase subunit delta OS=Homo sapiens OX=9606 GN=PDE6D PE=1 SV=1	O43924	PDE6D
17.9023	17.4956	18.439	16.6653	16.2837	16.2276	0.0153273	1.81454	-1.55343	4	CD99 antigen-like protein 2 OS=Homo sapiens OX=9606 GN=CD99L2 PE=1 SV=1	Q8TCZ2	CD99L2
17.9381	18.8941	18.6172	17.1413	17.0878	16.516	0.0136798	1.86392	-1.5681	5	Neurochondrin OS=Homo sapiens OX=9606 GN=NCDN PE=1 SV=1	Q9UBB6	NCDN
19.2665	20.3538	19.53	17.5295	16.622	17.6772	0.00629721	2.20085	-2.44055	3	Zinc finger CCHC domain-containing protein 3 OS=Homo sapiens OX=9606 GN=ZCCHC3 PE=1 SV=2	Q9NUD5	ZCCHC3
19.532	19.056	19.2542	17.9816	17.7725	17.6633	0.0015947	2.79732	-1.47496	3	rRNA 2'-O-methyltransferase fibrillarin OS=Homo sapiens OX=9606 GN=FBL PE=1 SV=2	P22087	FBL
18.7374	17.7798	18.4307	17.07	16.6718	16.4953	0.0142793	1.84529	-1.57025	7	Tyrosine-protein kinase Fyn OS=Homo sapiens OX=9606 GN=FYN PE=1 SV=3	P06241	FYN
18.0156	18.7008	17.8204	16.4811	16.6	NaN	0.0214251	1.66908	-1.63844	3	Guanine nucleotide exchange factor VAV2 OS=Homo sapiens OX=9606 GN=VAV2 PE=1 SV=2	P52735	VAV2
19.7006	18.8311	18.7147	17.864	17.4531	17.5831	0.0302133	1.5198	-1.44872	3	Anion exchange protein 2 OS=Homo sapiens OX=9606 GN=SLC4A2 PE=1 SV=4	P04920	SLC4A2
19.1215	18.7576	18.8364	17.6862	17.5947	16.9011	0.0141434	1.84945	-1.51117	2	E3 ubiquitin-protein ligase Itchy homolog OS=Homo sapiens OX=9606 GN=ITCH PE=1 SV=2	Q96J02	ITCH
19.8335	19.1287	19.3327	17.4242	18.5973	18.0995	0.0339176	1.46957	-1.39124	10	Leucine-rich PPR motif-containing protein, mitochondrial OS=Homo sapiens OX=9606 GN=LRPPRC PE=1 SV=3	P42704	LRPPRC
20.0864	18.9816	19.3293	17.8483	18.0713	16.7901	0.0221739	1.65416	-1.89588	5	Palmitoyltransferase ZDHHC5 OS=Homo sapiens OX=9606 GN=ZDHHC5 PE=1 SV=2	Q9C0B5	ZDHHC5
17.4229	17.0016	17.2447	16.2545	15.8098	14.883	0.0499647	1.30134	-1.57398	5	Citron Rho-interacting kinase OS=Homo sapiens OX=9606 GN=CIT PE=1 SV=2	O14578	CIT
20.2684	19.8119	19.7889	19.0412	18.1617	18.2891	0.0168534	1.77331	-1.45906	6	Plexin-B2 OS=Homo sapiens OX=9606 GN=PLXNB2 PE=1 SV=3	O15031	PLXNB2
20.7355	19.9499	20.0978	19.3235	19.2047	18.097	0.0496133	1.3044	-1.386	10	Tyrosine-protein kinase Yes OS=Homo sapiens OX=9606 GN=YES1 PE=1 SV=3	P07947	YES1
19.8751	19.714	18.8797	17.8267	17.9351	18.0524	0.0326713	1.48583	-1.55154	5	Isoleucine--tRNA ligase, mitochondrial OS=Homo sapiens OX=9606 GN=IARS2 PE=1 SV=2	Q9NSE4	IARS2
20.628	19.594	20.0627	18.5895	18.4281	19.4864	0.0476494	1.32194	-1.26026	3	Nicastrin OS=Homo sapiens OX=9606 GN=NCSTN PE=1 SV=2	Q92542	NCSTN
19.5865	19.0666	19.2392	17.9781	17.6009	17.2164	0.00462001	2.33536	-1.69891	4	Ras-related protein Rab-23 OS=Homo sapiens OX=9606 GN=RAB23 PE=1 SV=1	Q9ULC3	RAB23
19.38	20.4774	20.3112	18.2502	18.7074	19.0741	0.0350166	1.45573	-1.379	22	Heat shock-related 70 kDa protein 2 OS=Homo sapiens OX=9606 GN=HSPA2 PE=1 SV=1	P54652	HSPA2
21.4021	21.4976	21.0991	19.9823	20.0472	19.5361	0.00243003	2.61439	-1.47772	10	Sulfhydryl oxidase 2 OS=Homo sapiens OX=9606 GN=QSOX2 PE=1 SV=3	Q6ZRP7	QSOX2
22.4319	21.489	21.303	20.6316	20.0937	20.081	0.0332495	1.47821	-1.47253	9	Ras-related protein Ral-B OS=Homo sapiens OX=9606 GN=RALB PE=1 SV=1	P11234	RALB
18.9364	19.1205	18.9318	17.7392	17.6969	17.2532	0.00548404	2.2609	-1.43318	3	Chromosome-associated kinesin KIF4A OS=Homo sapiens OX=9606 GN=KIF4A PE=1 SV=3	O95239	KIF4A
23.2564	21.9609	22.3926	21.4768	21.0729	20.0536	0.0433939	1.36257	-1.66883	13	Rac GTPase-activating protein 1 OS=Homo sapiens OX=9606 GN=RACGAP1 PE=1 SV=1	Q9H0H5	RACGAP1
18.2695	17.4904	17.5579	16.35	16.0628	16.3909	0.015443	1.81127	-1.5047	2	Metal transporter CNNM3 OS=Homo sapiens OX=9606 GN=CNNM3 PE=1 SV=1	Q8NE01	CNNM3
20.9901	20.4217	20.918	18.9064	19.6728	19.5212	0.0103374	1.98559	-1.40974	2	CD63 antigen OS=Homo sapiens OX=9606 GN=CD63 PE=1 SV=2	P08962	CD63
20.2522	19.707	19.7019	17.2832	17.6964	15.975	0.0209216	1.6794	-2.90215	4	Protein FAM171A2 OS=Homo sapiens OX=9606 GN=FAM171A2 PE=1 SV=1	A8MVW0	FAM171A2
20.5795	19.8212	20.4781	19.4674	18.9425	18.7093	0.0186411	1.72953	-1.25318	11	Tyrosine-protein kinase Lyn OS=Homo sapiens OX=9606 GN=LYN PE=1 SV=3	P07948	LYN
19.9974	18.8645	19.4247	18.401	18.3615	17.5875	0.0376989	1.42367	-1.31218	3	Vesicle-associated membrane protein 3 OS=Homo sapiens OX=9606 GN=VAMP3 PE=1 SV=3	Q15836	VAMP3
18.9082	17.5808	18.6929	16.3969	17.0929	16.8561	0.0406797	1.39062	-1.61198	2	Integrin alpha-6 OS=Homo sapiens OX=9606 GN=ITGA6 PE=1 SV=5	P23229	ITGA6
17.4147	16.5813	16.5437	15.3433	15.7345	NaN	0.0322702	1.4912	-1.30763	1	Dolichyl-diphosphooligosaccharide--protein glycosyltransferase subunit 1 OS=Homo sapiens OX=9606 GN=RPN1 PE=1 SV=1	P04843	RPN1
21.7636	20.8931	21.2083	20.1603	20.0275	18.7451	0.0469594	1.32828	-1.644	8	Ras-related protein Ral-A OS=Homo sapiens OX=9606 GN=RALA PE=1 SV=1	P11233	RALA
19.0735	18.4114	18.4115	17.859	17.0296	16.596	0.0371209	1.43038	-1.47057	2	DnaJ homolog subfamily C member 5 OS=Homo sapiens OX=9606 GN=DNAJC5 PE=1 SV=1	Q9H3Z4	DNAJC5
22.4146	21.3591	21.463	20.165	19.8775	19.4781	0.0136073	1.86623	-1.90534	17	Plasma membrane calcium-transporting ATPase 1 OS=Homo sapiens OX=9606 GN=ATP2B1 PE=1 SV=4	P20020	ATP2B1
18.7906	18.5077	17.7568	16.5969	17.3662	16.8659	0.0245815	1.60939	-1.40869	1	Serine/threonine-protein kinase TAO3 OS=Homo sapiens OX=9606 GN=TAOK3 PE=1 SV=2	Q9H2K8	TAOK3
22.0888	21.3408	21.3682	20.416	20.2717	19.8203	0.0113936	1.94334	-1.42993	5	Equilibrative nucleoside transporter 1 OS=Homo sapiens OX=9606 GN=SLC29A1 PE=1 SV=3	Q99808	SLC29A1
19.4482	19.01	19.6996	17.5596	18.1167	17.719	0.00414787	2.38218	-1.58752	1	Protein CMSS1 OS=Homo sapiens OX=9606 GN=CMSS1 PE=1 SV=2	Q9BQ75	CMSS1
19.7189	19.7297	19.5854	16.0239	15.7321	NaN	0.013931	1.85602	-3.80002	2	Gap junction gamma-1 protein OS=Homo sapiens OX=9606 GN=GJC1 PE=1 SV=2	P36383	GJC1
19.73	19.7566	21.1747	21.8314	21.9799	22.266	0.0549484	1.26005	1.80534	6	Cellular retinoic acid-binding protein 2 OS=Homo sapiens OX=9606 GN=CRABP2 PE=1 SV=2	P29373	CRABP2
28.0214	26.4591	27.6338	28.6021	29.0179	29.1219	0.0690365	1.16092	1.54252	17	Histone H1.2 OS=Homo sapiens OX=9606 GN=H1-2 PE=1 SV=2	P16403	H1-2
22.0616	20.468	21.4497	22.6039	22.963	23.1206	0.065447	1.18411	1.56939	5	Histone H1x OS=Homo sapiens OX=9606 GN=H1FX PE=1 SV=1	Q92522	H1-10
19.7381	18.5726	18.0394	20.4711	20.5147	20.728	0.0671088	1.17322	1.78791	6	Testican-3 OS=Homo sapiens OX=9606 GN=SPOCK3 PE=1 SV=2	Q9BQ16	SPOCK3
16.0148	16.5997	16.3835	18.7344	18.8235	NaN	0.00311012	2.50722	2.44632	3	Glutaredoxin-1 OS=Homo sapiens OX=9606 GN=GLRX PE=1 SV=2	P35754	GLRX
16.6027	16.9725	17.2533	18.1902	18.0976	19.7404	0.069603	1.15737	1.7332	2	Protein FAM91A1 OS=Homo sapiens OX=9606 GN=FAM91A1 PE=1 SV=3	Q658Y4	FAM91A1
16.1013	16.2639	17.5118	18.1863	18.4236	18.474	0.055068	1.2591	1.73563	2	Exocyst complex component 7 OS=Homo sapiens OX=9606 GN=EXOC7 PE=1 SV=3	Q9UPT5	EXOC7
NaN	16.3044	17.0771	18.0195	18.3447	18.1285	0.145992	0.835672	1.47346	2	Bifunctional 3'-phosphoadenosine 5'-phosphosulfate synthase 2 OS=Homo sapiens OX=9606 GN=PAPSS2 PE=1 SV=2	O95340	PAPSS2
17.6079	19.2452	18.5083	20.0588	19.7251	19.8064	0.090798	1.04192	1.40966	5	MICAL-like protein 1 OS=Homo sapiens OX=9606 GN=MICALL1 PE=1 SV=2	Q8N3F8	MICALL1
17.6776	17.2209	16.9389	18.8073	19.3115	17.9445	0.0513609	1.28937	1.40861	3	Vasodilator-stimulated phosphoprotein OS=Homo sapiens OX=9606 GN=VASP PE=1 SV=3	P50552	VASP
18.1456	19.6476	19.1166	20.735	20.7735	20.2008	0.0517301	1.28626	1.59985	5	Geminin OS=Homo sapiens OX=9606 GN=GMNN PE=1 SV=1	O75496	GMNN
17.9136	17.7775	17.4907	19.4631	20.314	18.4362	0.0839571	1.07594	1.67714	3	Charged multivesicular body protein 2b OS=Homo sapiens OX=9606 GN=CHMP2B PE=1 SV=1	Q9UQN3	CHMP2B
18.0279	18.3472	17.9937	19.3265	19.7826	NaN	0.0549111	1.26034	1.43162	3	CXXC motif containing zinc binding protein OS=Homo sapiens OX=9606 GN=CZIB PE=1 SV=1	Q9NWV4	CZIB
24.9519	24.8967	24.6551	21.7707	21.8373	18.4749	0.0640032	1.1938	-4.14026	11	Nuclear cap-binding protein subunit 1 OS=Homo sapiens OX=9606 GN=NCBP1 PE=1 SV=1	Q09161	NCBP1
19.7768	19.4775	19.2876	18.8453	18.1565	17.355	0.0713862	1.14639	-1.39502	5	Glycogen [starch] synthase, muscle OS=Homo sapiens OX=9606 GN=GYS1 PE=1 SV=2	P13807	GYS1
22.2195	21.8325	22.1907	21.0887	21.0561	19.7804	0.0692522	1.15957	-1.43921	13	Unconventional myosin-Ic OS=Homo sapiens OX=9606 GN=MYO1C PE=1 SV=4	O00159	MYO1C
20.44	19.6662	20.0683	19.2773	18.9146	17.7725	0.0714278	1.14613	-1.40338	11	Guanine nucleotide-binding protein G(i) subunit alpha-1 OS=Homo sapiens OX=9606 GN=GNAI1 PE=1 SV=2	P63096	GNAI1
23.6927	22.3285	22.0519	21.2238	21.0415	21.3573	0.0952911	1.02095	-1.48352	6	IST1 homolog OS=Homo sapiens OX=9606 GN=IST1 PE=1 SV=1	P53990	IST1
21.9112	20.2698	20.6546	19.6329	19.4403	18.5281	0.0510069	1.29237	-1.74471	9	Solute carrier family 12 member 2 OS=Homo sapiens OX=9606 GN=SLC12A2 PE=1 SV=1	P55011	SLC12A2
14.6138	14.8561	16.9053	16.9855	17.9281	16.0861	0.168656	0.772997	1.54148	1	Mitochondrial import inner membrane translocase subunit Tim9 OS=Homo sapiens OX=9606 GN=TIMM9 PE=1 SV=1	Q9Y5J7	TIMM9
15.1463	13.2464	15.1429	16.0405	15.366	16.7313	0.122218	0.912866	1.53406	1	Tyrosyl-DNA phosphodiesterase 1 OS=Homo sapiens OX=9606 GN=TDP1 PE=1 SV=2	Q9NUW8	TDP1
16.3503	13.8492	15.9446	16.5575	16.2573	19.0613	0.181819	0.740361	1.91068	2	RNA 3'-terminal phosphate cyclase-like protein OS=Homo sapiens OX=9606 GN=RCL1 PE=1 SV=3	Q9Y2P8	RCL1
13.9859	13.6192	15.4879	17.7398	17.5815	15.0445	0.0914233	1.03894	2.42427	1	Protein ELYS OS=Homo sapiens OX=9606 GN=AHCTF1 PE=1 SV=3	Q8WYP5	AHCTF1
15.153	16.2537	15.7377	15.5847	16.3417	16.5122	0.370156	0.431615	0.431396	2	SH3 domain-binding protein 1 OS=Homo sapiens OX=9606 GN=SH3BP1 PE=1 SV=3	Q9Y3L3	SH3BP1
15.1482	16.2724	16.0286	19.6424	14.1082	15.5938	0.741764	0.129734	0.631667	3	Caspase-14 OS=Homo sapiens OX=9606 GN=CASP14 PE=1 SV=2	P31944	CASP14
14.7793	15.0877	14.7054	14.7053	16.5118	17.921	0.242374	0.615513	1.52192	1	Nipped-B-like protein OS=Homo sapiens OX=9606 GN=NIPBL PE=1 SV=2	Q6KC79	NIPBL
16.4851	14.6078	13.609	17.4967	17.3367	16.2798	0.110804	0.955444	2.13713	1	Ankyrin repeat and SAM domain-containing protein 1A OS=Homo sapiens OX=9606 GN=ANKS1A PE=1 SV=4	Q92625	ANKS1A
14.6889	15.2332	14.1027	17.5632	17.5372	14.2299	0.246986	0.607327	1.76849	1	Mth938 domain-containing protein OS=Homo sapiens OX=9606 GN=AAMDC PE=1 SV=1	Q9H7C9	AAMDC
15.939	16.6221	14.6258	16.4291	16.4036	16.1468	0.415412	0.381521	0.597481	1	Alpha-synuclein OS=Homo sapiens OX=9606 GN=SNCA PE=1 SV=1	P37840	SNCA
14.7251	16.2173	15.7341	15.4219	17.4894	16.6506	0.271619	0.566039	0.961767	3	EF-hand domain-containing protein D1 OS=Homo sapiens OX=9606 GN=EFHD1 PE=1 SV=1	Q9BUP0	EFHD1
15.2701	15.0626	16.3821	16.4201	16.5758	16.0684	0.187428	0.727165	0.783166	1	Splicing factor, arginine/serine-rich 19 OS=Homo sapiens OX=9606 GN=SCAF1 PE=1 SV=3	Q9H7N4	SCAF1
15.7045	14.7822	15.3416	15.217	15.2442	16.011	0.596579	0.224332	0.214617	1	Centrosomal protein of 41 kDa OS=Homo sapiens OX=9606 GN=CEP41 PE=1 SV=1	Q9BYV8	CEP41
15.0733	13.9627	15.0593	15.2845	15.1184	15.7891	0.191321	0.718238	0.698906	2	Rho guanine nucleotide exchange factor 1 OS=Homo sapiens OX=9606 GN=ARHGEF1 PE=1 SV=2	Q92888	ARHGEF1
15.4636	13.3164	15.1871	15.071	15.2591	16.4535	0.316722	0.499322	0.938813	2	TNF receptor-associated factor 2 OS=Homo sapiens OX=9606 GN=TRAF2 PE=1 SV=2	Q12933	TRAF2
15.4886	14.4435	15.592	16.4674	17.0933	14.2933	0.468165	0.329601	0.77665	1	E3 ubiquitin-protein ligase RNF126 OS=Homo sapiens OX=9606 GN=RNF126 PE=1 SV=2	Q9BV68	RNF126
17.9807	13.7016	15.4393	18.8877	18.9105	19.7074	0.10224	0.990377	3.46134	1	Coiled-coil domain-containing protein 50 OS=Homo sapiens OX=9606 GN=CCDC50 PE=1 SV=1	Q8IVM0	CCDC50
15.1873	16.0622	17.2939	16.0339	16.5463	16.0426	0.970041	0.0132099	0.0264695	1	Probable 28S rRNA (cytosine-C(5))-methyltransferase OS=Homo sapiens OX=9606 GN=NSUN5 PE=1 SV=2	Q96P11	NSUN5
14.7986	14.0225	15.1757	15.353	15.858	15.798	0.0797615	1.09821	1.00408	2	2-iminobutanoate/2-iminopropanoate deaminase OS=Homo sapiens OX=9606 GN=RIDA PE=1 SV=1	P52758	RIDA
16.1487	13.5314	15.6616	16.689	16.7454	15.5378	0.271821	0.565716	1.21016	1	Protein FAM114A2 OS=Homo sapiens OX=9606 GN=FAM114A2 PE=1 SV=4	Q9NRY5	FAM114A2
13.8635	15.9165	15.1048	15.9842	15.9098	16.8016	0.154862	0.810054	1.27027	2	F-box/LRR-repeat protein 18 OS=Homo sapiens OX=9606 GN=FBXL18 PE=1 SV=2	Q96ME1	FBXL18
16.7301	16.5226	15.9707	15.9879	16.0766	17.6882	0.789236	0.102793	0.176448	6	NudC domain-containing protein 3 OS=Homo sapiens OX=9606 GN=NUDCD3 PE=1 SV=3	Q8IVD9	NUDCD3
14.9356	14.9831	13.5988	14.5113	14.868	14.133	0.997474	0.00109852	-0.00172933	1	Discoidin domain-containing receptor 2 OS=Homo sapiens OX=9606 GN=DDR2 PE=1 SV=2	Q16832	DDR2
15.2286	15.3293	15.951	20.2079	20.241	19.6138	0.000128195	3.89213	4.51792	5	Beta-1,4-galactosyltransferase 3 OS=Homo sapiens OX=9606 GN=B4GALT3 PE=1 SV=2	O60512	B4GALT3
22.5443	22.2066	21.7026	25.4364	25.5825	26.0365	0.000491384	3.30858	3.53396	14	Beta-1,4-glucuronyltransferase 1 OS=Homo sapiens OX=9606 GN=B4GAT1 PE=1 SV=1	O43505	B4GAT1
16.7524	17.4478	17.453	22.3833	22.5328	22.0594	0.000188085	3.72564	5.1074	14	Soluble calcium-activated nucleotidase 1 OS=Homo sapiens OX=9606 GN=CANT1 PE=1 SV=1	Q8WVQ1	CANT1
17.587	17.9561	17.1279	20.8366	21.0618	20.0142	0.00202645	2.69326	3.08055	5	Beta-1,4-galactosyltransferase 1 OS=Homo sapiens OX=9606 GN=B4GALT1 PE=1 SV=5	P15291	B4GALT1
18.9524	16.8509	18.1478	20.5081	20.7984	19.7921	0.0416595	1.38029	2.38246	4	Alpha-1,6-mannosylglycoprotein 6-beta-N-acetylglucosaminyltransferase A OS=Homo sapiens OX=9606 GN=MGAT5 PE=1 SV=1	Q09328	MGAT5
18.4673	16.3705	16.7781	18.3293	18.3636	18.606	0.194016	0.712163	1.22766	2	Protein FAM234A OS=Homo sapiens OX=9606 GN=FAM234A PE=1 SV=1	Q9H0X4	FAM234A
NaN	14.7821	15.8681	16.7719	17.0722	NaN	0.188577	0.72451	1.59694	1	Catechol O-methyltransferase OS=Homo sapiens OX=9606 GN=COMT PE=1 SV=2	P21964	COMT
17.4642	16.9494	17.3888	18.4315	18.749	NaN	0.0133825	1.87346	1.3228	4	Polypeptide N-acetylgalactosaminyltransferase 16 OS=Homo sapiens OX=9606 GN=GALNT16 PE=1 SV=2	Q8N428	GALNT16
21.751	22.3125	20.7997	23.3221	23.5446	23.4482	0.051554	1.28774	1.81724	21	Polypeptide N-acetylgalactosaminyltransferase 2 OS=Homo sapiens OX=9606 GN=GALNT2 PE=1 SV=1	Q10471	GALNT2
20.8284	19.7129	19.2704	21.5808	21.8838	21.317	0.0570768	1.24354	1.65664	10	Carbohydrate sulfotransferase 14 OS=Homo sapiens OX=9606 GN=CHST14 PE=1 SV=2	Q8NCH0	CHST14
18.9259	19.7941	18.7358	19.037	19.5459	18.653	0.86908	0.0609402	-0.0733007	5	N-acetylgalactosaminyltransferase 7 OS=Homo sapiens OX=9606 GN=GALNT7 PE=1 SV=1	Q86SF2	GALNT7
15.7886	17.1681	16.8449	19.2255	19.4099	15.8691	0.305569	0.514891	1.56763	4	Alpha-1,6-mannosyl-glycoprotein 2-beta-N-acetylglucosaminyltransferase OS=Homo sapiens OX=9606 GN=MGAT2 PE=1 SV=1	Q10469	MGAT2
21.8423	21.8574	21.8074	22.2271	22.541	22.6452	0.0353976	1.45103	0.635375	8	Galactosylgalactosylxylosylprotein 3-beta-glucuronosyltransferase 3 OS=Homo sapiens OX=9606 GN=B3GAT3 PE=1 SV=2	O94766	B3GAT3
15.8949	14.6751	NaN	16.6929	16.158	15.4115	0.391262	0.407532	0.802435	1	Glucoside xylosyltransferase 1 OS=Homo sapiens OX=9606 GN=GXYLT1 PE=1 SV=2	Q4G148	GXYLT1
23.4527	22.6797	22.2774	23.6243	23.9297	23.3686	0.120303	0.919723	0.837607	17	Mannosyl-oligosaccharide 1,2-alpha-mannosidase IA OS=Homo sapiens OX=9606 GN=MAN1A1 PE=1 SV=3	P33908	MAN1A1
18.3583	13.6759	16.9248	19.0921	19.1225	19.5441	0.167045	0.777167	2.9332	4	Alpha-mannosidase 2 OS=Homo sapiens OX=9606 GN=MAN2A1 PE=1 SV=2	Q16706	MAN2A1
13.9235	15.343	15.7674	16.0723	16.3986	15.2962	0.247281	0.606809	0.91108	2	Alpha-(1,3)-fucosyltransferase 11 OS=Homo sapiens OX=9606 GN=FUT11 PE=1 SV=1	Q495W5	FUT11
26.046	24.0752	24.1985	24.9661	25.4217	24.7899	0.703304	0.152857	0.286013	23	Golgi membrane protein 1 OS=Homo sapiens OX=9606 GN=GOLM1 PE=1 SV=1	Q8NBJ4	GOLM1
19.871	20.5165	20.3449	20.4407	20.4508	21.2068	0.231285	0.635853	0.455262	2	Beta-galactoside alpha-2,6-sialyltransferase 1 OS=Homo sapiens OX=9606 GN=ST6GAL1 PE=1 SV=1	P15907	ST6GAL1
16.1626	15.2077	16.8236	17.4333	16.6641	16.5684	0.220382	0.656825	0.823953	2	Leucine-rich repeat-containing protein 59 OS=Homo sapiens OX=9606 GN=LRRC59 PE=1 SV=1	Q96AG4	LRRC59
19.2592	19.7373	18.6095	19.2631	19.4283	20.1964	0.38273	0.417108	0.427276	1	Glycoprotein endo-alpha-1,2-mannosidase-like protein OS=Homo sapiens OX=9606 GN=MANEAL PE=2 SV=1	Q5VSG8	MANEAL
21.9072	21.4903	21.1958	21.9428	22.1357	22.0914	0.116649	0.933121	0.52551	8	Alpha-1,3-mannosyl-glycoprotein 2-beta-N-acetylglucosaminyltransferase OS=Homo sapiens OX=9606 GN=MGAT1 PE=1 SV=2	P26572	MGAT1
20.5906	21.6893	21.372	21.6951	21.8162	21.4238	0.320443	0.49425	0.427741	15	Lamina-associated polypeptide 2, isoforms beta/gamma OS=Homo sapiens OX=9606 GN=TMPO PE=1 SV=2	P42167	TMPO
22.534	22.4876	23.0651	22.9307	22.7795	23.0856	0.336463	0.473062	0.236384	22	Kinectin OS=Homo sapiens OX=9606 GN=KTN1 PE=1 SV=1	Q86UP2	KTN1
18.323	18.3695	17.9589	18.6323	18.756	17.9876	0.437136	0.359383	0.24151	1	Polypeptide N-acetylgalactosaminyltransferase 1 OS=Homo sapiens OX=9606 GN=GALNT1 PE=1 SV=1	Q10472	GALNT1
19.7999	20.2876	19.5782	20.3571	20.336	19.4622	0.677581	0.169039	0.163214	4	Beta-1,4-galactosyltransferase 4 OS=Homo sapiens OX=9606 GN=B4GALT4 PE=1 SV=1	O60513	B4GALT4
19.7686	16.8428	17.8564	19.1983	18.0182	NaN	0.693331	0.159059	0.452321	4	Exostosin-like 2 OS=Homo sapiens OX=9606 GN=EXTL2 PE=1 SV=1	Q9UBQ6	EXTL2
16.783	16.3865	18.0203	18.616	18.442	20.0873	0.050639	1.29551	1.98515	3	Cyclic AMP-dependent transcription factor ATF-6 beta OS=Homo sapiens OX=9606 GN=ATF6B PE=1 SV=2	Q99941	ATF6B
14.7158	14.3649	15.0575	14.8932	15.1422	NaN	0.287073	0.542007	0.305009	1	Aspartyl/asparaginyl beta-hydroxylase OS=Homo sapiens OX=9606 GN=ASPH PE=1 SV=3	Q12797	ASPH
22.5963	20.8051	21.8782	22.0892	22.2338	21.6158	0.722426	0.141207	0.219737	9	Heparan sulfate glucosamine 3-O-sulfotransferase 3B1 OS=Homo sapiens OX=9606 GN=HS3ST3B1 PE=1 SV=1	Q9Y662	HS3ST3B1
19.3822	19.3831	19.3648	19.1288	19.3722	18.9809	0.198405	0.702448	-0.21606	3	Glycosaminoglycan xylosylkinase OS=Homo sapiens OX=9606 GN=FAM20B PE=1 SV=1	O75063	FAM20B
15.6313	NaN	15.6134	16.4968	16.8859	19.3027	0.15771	0.802141	1.93945	2	UDP-glucuronic acid decarboxylase 1 OS=Homo sapiens OX=9606 GN=UXS1 PE=1 SV=1	Q8NBZ7	UXS1
22.6075	20.5628	20.621	20.9879	21.0056	21.0797	0.755865	0.121556	-0.239384	11	Exostosin-1 OS=Homo sapiens OX=9606 GN=EXT1 PE=1 SV=2	Q16394	EXT1
21.3492	19.1957	19.3815	18.35	18.2738	18.2961	0.136264	0.86562	-1.66885	7	Xylosyltransferase 2 OS=Homo sapiens OX=9606 GN=XYLT2 PE=1 SV=2	Q9H1B5	XYLT2
23.0372	21.9628	22.1138	22.2081	22.2535	20.7647	0.355643	0.448986	-0.62919	16	Transferrin receptor protein 1 OS=Homo sapiens OX=9606 GN=TFRC PE=1 SV=2	P02786	TFRC
17.9799	16.3946	16.5355	16.5485	16.4874	NaN	0.466464	0.331182	-0.452048	1	Adipocyte plasma membrane-associated protein OS=Homo sapiens OX=9606 GN=APMAP PE=1 SV=2	Q9HDC9	APMAP
23.4898	20.7582	21.1811	21.5308	21.8912	22.2223	0.941293	0.026275	0.0716966	14	Exostosin-2 OS=Homo sapiens OX=9606 GN=EXT2 PE=1 SV=1	Q93063	EXT2
18.1256	16.9942	17.2418	17.4236	17.096	NaN	0.648261	0.18825	-0.194107	1	Endothelin-converting enzyme 1 OS=Homo sapiens OX=9606 GN=ECE1 PE=1 SV=2	P42892	ECE1
19.965	19.4214	18.9989	18.9833	19.2921	20.1076	0.998622	0.000598707	-0.00080363	4	Heparan-sulfate 6-O-sulfotransferase 1 OS=Homo sapiens OX=9606 GN=HS6ST1 PE=1 SV=5	O60243	HS6ST1
22.017	21.2615	21.572	21.4449	21.2875	21.5999	0.525073	0.27978	-0.172743	3	Beta-1,3-galactosyltransferase 6 OS=Homo sapiens OX=9606 GN=B3GALT6 PE=1 SV=2	Q96L58	B3GALT6
19.981	20.5155	20.173	20.006	20.1366	19.9154	0.324171	0.489226	-0.203828	4	Neuronal pentraxin receptor OS=Homo sapiens OX=9606 GN=NPTXR PE=3 SV=2	O95502	NPTXR
21.5135	22.1715	21.717	21.5863	21.5457	20.7111	0.215855	0.665839	-0.519676	7	Ceroid-lipofuscinosis neuronal protein 5 OS=Homo sapiens OX=9606 GN=CLN5 PE=1 SV=2	O75503	CLN5
22.745	22.4259	22.1992	22.2368	22.247	22.2444	0.309058	0.50996	-0.213983	8	Heparan-sulfate 6-O-sulfotransferase 2 OS=Homo sapiens OX=9606 GN=HS6ST2 PE=1 SV=2	Q96MM7	HS6ST2
20.3802	19.4089	19.8174	19.2986	19.3635	17.222	0.212718	0.672197	-1.2408	7	Ectonucleotide pyrophosphatase/phosphodiesterase family member 1 OS=Homo sapiens OX=9606 GN=ENPP1 PE=1 SV=2	P22413	ENPP1
20.7609	20.3484	19.8845	19.9043	19.7957	17.8427	0.221749	0.654138	-1.15039	6	5'-3' exonuclease PLD3 OS=Homo sapiens OX=9606 GN=PLD3 PE=1 SV=1	Q8IV08	PLD3
23.8826	24.0161	23.6566	23.2984	23.4183	23.0703	0.0157921	1.80156	-0.589449	37	Agrin OS=Homo sapiens OX=9606 GN=AGRN PE=1 SV=6	O00468	AGRN
16.7089	16.3559	15.9695	15.8229	15.9648	NaN	0.160885	0.793483	-0.45095	2	Carbohydrate sulfotransferase 12 OS=Homo sapiens OX=9606 GN=CHST12 PE=2 SV=2	Q9NRB3	CHST12
26.201	24.9642	25.2674	24.8871	24.782	23.8725	0.123315	0.908983	-0.963658	25	4F2 cell-surface antigen heavy chain OS=Homo sapiens OX=9606 GN=SLC3A2 PE=1 SV=3	P08195	SLC3A2
19.2012	19.1956	17.9802	17.8148	17.7651	NaN	0.131775	0.880168	-1.0024	6	Golgi integral membrane protein 4 OS=Homo sapiens OX=9606 GN=GOLIM4 PE=1 SV=1	O00461	GOLIM4
19.584	20.1502	18.5699	18.3916	18.8724	19.4641	0.405854	0.39163	-0.525296	4	Endoplasmic reticulum mannosyl-oligosaccharide 1,2-alpha-mannosidase OS=Homo sapiens OX=9606 GN=MAN1B1 PE=1 SV=2	Q9UKM7	MAN1B1
22.5018	21.3808	21.1642	20.4255	20.2725	20.3291	0.0821857	1.0852	-1.3399	6	Sodium/potassium-transporting ATPase subunit beta-1 OS=Homo sapiens OX=9606 GN=ATP1B1 PE=1 SV=1	P05026	ATP1B1
24.7431	23.3423	23.6582	23.0075	22.7925	21.789	0.0717904	1.14393	-1.38489	10	Sodium/potassium-transporting ATPase subunit beta-3 OS=Homo sapiens OX=9606 GN=ATP1B3 PE=1 SV=1	P54709	ATP1B3
20.2386	20.7107	20.2332	18.8085	18.5992	NaN	0.00302827	2.51881	-1.69027	1	Polypeptide N-acetylgalactosaminyltransferase 18 OS=Homo sapiens OX=9606 GN=GALNT18 PE=2 SV=2	Q6P9A2	GALNT18
14.4744	15.3556	15.1131	15.3542	15.0623	16.059	0.267192	0.573176	0.510791	3	GRIP1-associated protein 1 OS=Homo sapiens OX=9606 GN=GRIPAP1 PE=1 SV=2	Q4V328	GRIPAP1
16.3185	14.1087	16.2331	16.7894	14.7023	16.9222	0.59706	0.223982	0.584548	24	Clathrin heavy chain 2 OS=Homo sapiens OX=9606 GN=CLTCL1 PE=1 SV=2	P53675	CLTCL1
16.757	14.293	13.7696	14.9384	14.7783	16.3894	0.710343	0.148532	0.428834	2	Ragulator complex protein LAMTOR2 OS=Homo sapiens OX=9606 GN=LAMTOR2 PE=1 SV=1	Q9Y2Q5	LAMTOR2
15.8411	15.9711	15.0468	17.6545	15.1567	16.4074	0.395295	0.403079	0.786531	1	Rabenosyn-5 OS=Homo sapiens OX=9606 GN=RBSN PE=1 SV=2	Q9H1K0	RBSN
18.717	14.6742	14.1402	19.0953	18.8779	19.9906	0.131263	0.881858	3.47742	1	Cyclin-C OS=Homo sapiens OX=9606 GN=CCNC PE=1 SV=2	P24863	CCNC
14.0176	16.6689	15.6297	15.6851	16.1384	16.1243	0.555922	0.254986	0.543891	2	40-kDa huntingtin-associated protein OS=Homo sapiens OX=9606 GN=F8A1 PE=1 SV=2	P23610	F8A1; F8A2; F8A3
18.5673	15.7395	18.2404	15.1961	15.8727	18.6494	0.533864	0.272569	-0.943009	5	Histone H2B type 1-A OS=Homo sapiens OX=9606 GN=H2BC1 PE=1 SV=3	Q96A08	H2BC1
15.3681	17.5952	16.8234	17.435	16.7314	17.2	0.510558	0.291955	0.526553	2	YrdC domain-containing protein, mitochondrial OS=Homo sapiens OX=9606 GN=YRDC PE=1 SV=1	Q86U90	YRDC
14.7211	15.426	14.9035	15.3896	15.1354	15.2183	0.392184	0.406511	0.230915	1	Hyccin OS=Homo sapiens OX=9606 GN=FAM126A PE=1 SV=2	Q9BYI3	FAM126A
13.4717	15.4776	15.2658	15.5272	16.1494	14.2497	0.538199	0.269057	0.570379	1	Dysbindin domain-containing protein 1 OS=Homo sapiens OX=9606 GN=DBNDD1 PE=1 SV=2	Q9H9R9	DBNDD1
17.9485	15.0857	17.4555	15.3809	18.1727	16.1849	0.846476	0.0723854	-0.250386	1	Suppressor of SWI4 1 homolog OS=Homo sapiens OX=9606 GN=PPAN PE=2 SV=1	Q9NQ55	PPAN
17.2713	15.793	15.7521	16.1364	15.8954	16.6397	0.935567	0.0289252	-0.0482747	1	XK-related protein 8 OS=Homo sapiens OX=9606 GN=XKR8 PE=1 SV=1	Q9H6D3	XKR8
15.2833	14.8651	15.5087	15.3015	15.0653	15.5707	0.716206	0.144962	0.0934909	1	Tripartite motif-containing protein 2 OS=Homo sapiens OX=9606 GN=TRIM2 PE=1 SV=1	Q9C040	TRIM2
15.9333	14.8177	13.8636	13.613	13.9267	14.1308	0.238672	0.622199	-0.981308	4	Cytoplasmic dynein 2 heavy chain 1 OS=Homo sapiens OX=9606 GN=DYNC2H1 PE=1 SV=4	Q8NCM8	DYNC2H1
17.1288	17.1548	16.2034	17.157	16.9454	14.5289	0.548994	0.260432	-0.618538	1	Plakophilin-1 OS=Homo sapiens OX=9606 GN=PKP1 PE=1 SV=2	Q13835	PKP1
21.9384	14.9028	16.7936	21.957	21.9326	14.8035	0.623991	0.204822	1.68609	1	SRC kinase signaling inhibitor 1 OS=Homo sapiens OX=9606 GN=SRCIN1 PE=1 SV=4	Q9C0H9	SRCIN1
18.1848	14.772	14.5473	17.7729	18.0775	18.8897	0.169551	0.770699	2.412	1	Ataxin-7-like protein 3B OS=Homo sapiens OX=9606 GN=ATXN7L3B PE=1 SV=2	Q96GX2	ATXN7L3B
16.2968	16.0069	16.4569	15.4555	16.0806	15.0549	0.121422	0.915702	-0.723212	1	Protein AATF OS=Homo sapiens OX=9606 GN=AATF PE=1 SV=1	Q9NY61	AATF
14.8471	18.2008	17.9258	17.3557	17.9453	14.6384	0.82738	0.0822948	-0.344713	5	Disco-interacting protein 2 homolog A OS=Homo sapiens OX=9606 GN=DIP2A PE=1 SV=2	Q14689	DIP2A
16.4197	15.4832	16.9795	16.3208	14.929	13.9953	0.217837	0.661868	-1.21241	2	RalA-binding protein 1 OS=Homo sapiens OX=9606 GN=RALBP1 PE=1 SV=3	Q15311	RALBP1
16.7978	13.5591	14.6292	13.93	15.3149	15.8633	0.972945	0.0119118	0.0406869	7	Phosphatidylinositol 4-kinase alpha OS=Homo sapiens OX=9606 GN=PI4KA PE=1 SV=4	P42356	PI4KA
16.9255	14.9292	15.2589	15.1829	15.3941	16.052	0.826911	0.0825414	-0.16151	1	WD repeat-containing protein 55 OS=Homo sapiens OX=9606 GN=WDR55 PE=1 SV=2	Q9H6Y2	WDR55
15.9695	16.1007	17.4563	15.832	16.9179	15.9837	0.676682	0.169615	-0.264291	1	Single-stranded DNA-binding protein 3 OS=Homo sapiens OX=9606 GN=SSBP3 PE=1 SV=1	Q9BWW4	SSBP3
14.9844	15.1918	15.9932	15.4021	16.0612	15.6031	0.465586	0.332	0.298966	1	A-kinase anchor protein 2 OS=Homo sapiens OX=9606 GN=AKAP2 PE=1 SV=3	Q9Y2D5	AKAP2
14.4261	14.6206	16.8923	16.7343	16.0839	16.5473	0.283643	0.547227	1.14215	1	Four-jointed box protein 1 OS=Homo sapiens OX=9606 GN=FJX1 PE=2 SV=1	Q86VR8	FJX1
15.3977	14.1239	14.6935	14.5818	15.8772	17.0125	0.263863	0.578622	1.0855	1	Claudin domain-containing protein 1 OS=Homo sapiens OX=9606 GN=CLDND1 PE=1 SV=1	Q9NY35	CLDND1
15.2112	15.5634	15.7749	15.078	14.9062	15.6844	0.371464	0.430083	-0.293631	10	Eukaryotic translation initiation factor 5A-2 OS=Homo sapiens OX=9606 GN=EIF5A2 PE=1 SV=3	Q9GZV4	EIF5A2
16.3944	17.0981	17.7567	16.8643	16.7391	16.0718	0.332306	0.478462	-0.52469	2	Kinesin-like protein KIF1A OS=Homo sapiens OX=9606 GN=KIF1A PE=1 SV=2	Q12756	KIF1A
14.3254	15.5613	15.6727	15.1569	14.5372	15.1442	0.651182	0.186298	-0.240298	1	Limbin OS=Homo sapiens OX=9606 GN=EVC2 PE=1 SV=1	Q86UK5	EVC2
13.9904	15.6027	17.3295	16.9616	16.4964	13.8423	0.93113	0.0309898	0.125907	2	TATA-binding protein-associated factor 172 OS=Homo sapiens OX=9606 GN=BTAF1 PE=1 SV=2	O14981	BTAF1
15.3722	17.3723	17.4102	16.773	15.1473	15.867	0.396926	0.40129	-0.789111	2	General transcription factor 3C polypeptide 4 OS=Homo sapiens OX=9606 GN=GTF3C4 PE=1 SV=2	Q9UKN8	GTF3C4
17.2007	15.758	16.0922	15.5151	14.2325	16.3953	0.28129	0.550846	-0.969337	5	Voltage-dependent calcium channel subunit alpha-2/delta-1 OS=Homo sapiens OX=9606 GN=CACNA2D1 PE=1 SV=3	P54289	CACNA2D1
16.5412	15.1695	15.2093	14.6962	16.8974	14.6957	0.821471	0.0854076	-0.210214	1	Dihydrolipoyllysine-residue acetyltransferase component of pyruvate dehydrogenase complex, mitochondrial OS=Homo sapiens OX=9606 GN=DLAT PE=1 SV=3	P10515	DLAT
15.713	17.3168	17.5448	13.4434	15.4138	15.3952	0.0739117	1.13129	-2.10744	2	Anaphase-promoting complex subunit 4 OS=Homo sapiens OX=9606 GN=ANAPC4 PE=1 SV=2	Q9UJX5	ANAPC4
15.5713	15.3921	16.4829	15.1191	14.006	16.7391	0.588395	0.230331	-0.527404	2	Integrin alpha-V OS=Homo sapiens OX=9606 GN=ITGAV PE=1 SV=2	P06756	ITGAV
15.146	13.8129	17.5932	17.0888	16.7933	15.5834	0.483766	0.315365	0.97119	1	Nucleoporin p58/p45 OS=Homo sapiens OX=9606 GN=NUP58 PE=1 SV=1	Q9BVL2	NUP58
16.6086	14.3277	17.5295	14.1649	16.3409	14.8943	0.429792	0.366741	-1.0219	1	2-oxoglutarate and iron-dependent oxygenase JMJD4 OS=Homo sapiens OX=9606 GN=JMJD4 PE=1 SV=2	Q9H9V9	JMJD4
16.0529	15.6997	15.2784	14.9813	17.0077	15.992	0.653256	0.184916	0.316634	1	Succinate dehydrogenase [ubiquinone] iron-sulfur subunit, mitochondrial OS=Homo sapiens OX=9606 GN=SDHB PE=1 SV=3	P21912	SDHB
14.8051	17.7431	18.4727	17.301	13.1705	15.7615	0.387381	0.411861	-1.59599	1	Dynactin subunit 6 OS=Homo sapiens OX=9606 GN=DCTN6 PE=1 SV=1	O00399	DCTN6
16.4458	15.7092	16.4255	15.6142	13.7129	14.6886	0.0925683	1.03354	-1.52163	2	Merlin OS=Homo sapiens OX=9606 GN=NF2 PE=1 SV=1	P35240	NF2
18.7206	17.6029	17.4148	17.7906	14.1932	15.2099	0.168278	0.773974	-2.18154	2	Collagen alpha-1(XII) chain OS=Homo sapiens OX=9606 GN=COL12A1 PE=1 SV=2	Q99715	COL12A1
17.1324	16.2034	16.6144	16.0583	15.7367	15.121	0.0582038	1.23505	-1.01138	2	Multidrug resistance-associated protein 1 OS=Homo sapiens OX=9606 GN=ABCC1 PE=1 SV=3	P33527	ABCC1
14.1611	15.3651	17.6853	16.9823	16.9148	16.1515	0.459746	0.337482	0.945707	1	Phosphatidylinositol 4-phosphate 3-kinase C2 domain-containing subunit alpha OS=Homo sapiens OX=9606 GN=PIK3C2A PE=1 SV=2	O00443	PIK3C2A
16.6652	16.1763	15.9022	15.1894	15.7943	14.2358	0.10531	0.977531	-1.17473	2	Phosphatidylinositol 3-kinase regulatory subunit alpha OS=Homo sapiens OX=9606 GN=PIK3R1 PE=1 SV=2	P27986	PIK3R1
17.3472	14.0243	15.7731	16.3802	16.1668	16.1366	0.646812	0.189222	0.51301	1	Follistatin OS=Homo sapiens OX=9606 GN=FST PE=1 SV=2	P19883	FST
18.0981	14.2716	14.4079	16.4806	17.0968	16.8529	0.434264	0.362246	1.21758	1	Tissue factor pathway inhibitor 2 OS=Homo sapiens OX=9606 GN=TFPI2 PE=1 SV=1	P48307	TFPI2
17.0002	15.7129	14.8687	15.4676	15.8936	15.004	0.593003	0.226943	-0.405548	1	Ubiquitin-related modifier 1 OS=Homo sapiens OX=9606 GN=URM1 PE=1 SV=1	Q9BTM9	URM1
18.6714	17.0015	16.3542	15.2321	16.3256	14.7579	0.0934228	1.02955	-1.90381	6	Keratin, type II cytoskeletal 4 OS=Homo sapiens OX=9606 GN=KRT4 PE=1 SV=4	P19013	KRT4
15.3472	13.7445	15.4265	15.0719	13.7849	13.0656	0.342109	0.465835	-0.865225	5	Choline transporter-like protein 2 OS=Homo sapiens OX=9606 GN=SLC44A2 PE=1 SV=3	Q8IWA5	SLC44A2
15.0771	15.2076	13.642	13.3831	14.6241	16.9985	0.780229	0.107778	0.359597	3	Guanine nucleotide-binding protein subunit alpha-12 OS=Homo sapiens OX=9606 GN=GNA12 PE=1 SV=4	Q03113	GNA12
20.2525	14.0442	14.5833	16.0993	19.8954	15.2716	0.762659	0.11767	0.795441	2	Plasminogen OS=Homo sapiens OX=9606 GN=PLG PE=1 SV=2	P00747	PLG
22.9384	14.8358	13.4229	19.1771	21.6635	19.6365	0.407844	0.389506	3.09332	2	TATA element modulatory factor OS=Homo sapiens OX=9606 GN=TMF1 PE=1 SV=2	P82094	TMF1
17.2356	15.6266	17.8147	15.6839	14.4508	15.6278	0.113939	0.943328	-1.63819	1	Surfeit locus protein 2 OS=Homo sapiens OX=9606 GN=SURF2 PE=1 SV=3	Q15527	SURF2
15.9566	14.3016	15.5572	14.2299	13.8575	15.9254	0.500821	0.300317	-0.600874	6	Ras-related protein Rab-8B OS=Homo sapiens OX=9606 GN=RAB8B PE=1 SV=2	Q92930	RAB8B
15.1712	14.7334	15.5849	15.5293	15.1576	15.4222	0.503433	0.298058	0.206504	1	Low-density lipoprotein receptor-related protein 6 OS=Homo sapiens OX=9606 GN=LRP6 PE=1 SV=2	O75581	LRP6
19.6426	18.5838	16.056	15.9791	15.6195	17.4811	0.244601	0.611543	-1.73422	1	Golgin subfamily A member 7 OS=Homo sapiens OX=9606 GN=GOLGA7 PE=1 SV=2	Q7Z5G4	GOLGA7
15.7272	15.3427	15.9594	14.7406	13.9659	16.0754	0.348289	0.458061	-0.749121	2	Solute carrier family 2, facilitated glucose transporter member 1 OS=Homo sapiens OX=9606 GN=SLC2A1 PE=1 SV=2	P11166	SLC2A1
14.0664	13.9292	14.5056	15.178	13.3942	15.0553	0.587213	0.231205	0.375392	1	ATP-dependent RNA helicase DHX30 OS=Homo sapiens OX=9606 GN=DHX30 PE=1 SV=1	Q7L2E3	DHX30
17.7198	17.1694	14.7526	16.3171	14.7329	13.2674	0.234033	0.630723	-1.77483	2	Osteopontin OS=Homo sapiens OX=9606 GN=SPP1 PE=1 SV=1	P10451	SPP1
15.2638	18.2131	18.0059	13.8783	16.6076	15.0773	0.187934	0.725994	-1.9732	2	ADP-ribosylation factor GTPase-activating protein 1 OS=Homo sapiens OX=9606 GN=ARFGAP1 PE=1 SV=2	Q8N6T3	ARFGAP1
15.6735	19.8921	16.0269	14.7515	14.7974	15.6142	0.250941	0.600428	-2.14315	2	Protein FAM171A1 OS=Homo sapiens OX=9606 GN=FAM171A1 PE=1 SV=1	Q5VUB5	FAM171A1
14.1149	14.4115	15.081	14.7315	17.0932	15.6688	0.191003	0.71896	1.29536	3	Signal peptide, CUB and EGF-like domain-containing protein 1 OS=Homo sapiens OX=9606 GN=SCUBE1 PE=1 SV=3	Q8IWY4	SCUBE1
18.0455	16.6073	16.6255	14.9506	16.1922	14.8171	0.052315	1.28137	-1.7728	1	Calsyntenin-2 OS=Homo sapiens OX=9606 GN=CLSTN2 PE=1 SV=2	Q9H4D0	CLSTN2
18.8794	18.1794	16.8335	15.1282	17.3272	16.7554	0.155465	0.808366	-1.56049	2	Coiled-coil domain-containing protein 8 OS=Homo sapiens OX=9606 GN=CCDC8 PE=1 SV=2	Q9H0W5	CCDC8
19.1309	15.0569	19.4424	13.8286	16.7232	14.1925	0.164909	0.782755	-2.96197	2	tRNA pseudouridine synthase A OS=Homo sapiens OX=9606 GN=PUS1 PE=1 SV=3	Q9Y606	PUS1
13.8686	13.3423	14.2483	14.4463	17.972	14.6949	0.235437	0.628125	1.88466	6	Ras-related protein Rap-2c OS=Homo sapiens OX=9606 GN=RAP2C PE=1 SV=1	Q9Y3L5	RAP2C
16.172	16.8666	17.1085	14.1685	15.7607	15.8448	0.098168	1.00803	-1.4577	1	Telomere length regulation protein TEL2 homolog OS=Homo sapiens OX=9606 GN=TELO2 PE=1 SV=2	Q9Y4R8	TELO2
14.3041	14.423	15.0824	16.0489	15.2597	NaN	0.167466	0.776074	1.05117	10	ATP-dependent RNA helicase DDX19B OS=Homo sapiens OX=9606 GN=DDX19B PE=1 SV=1	Q9UMR2	DDX19B
17.0563	16.0541	16.6757	15.6047	15.4042	NaN	0.0535404	1.27132	-1.09086	1	Anoctamin-6 OS=Homo sapiens OX=9606 GN=ANO6 PE=1 SV=2	Q4KMQ2	ANO6
17.8826	17.1381	17.2006	16.4812	15.621	NaN	0.136924	0.86352	-1.35599	2	CD151 antigen OS=Homo sapiens OX=9606 GN=CD151 PE=1 SV=3	P48509	CD151
18.3764	17.8408	17.0422	16.202	16.4918	NaN	0.0557823	1.2535	-1.40619	3	Lysosomal alpha-mannosidase OS=Homo sapiens OX=9606 GN=MAN2B1 PE=1 SV=3	O00754	MAN2B1
18.2922	18.696	15.4673	20.0568	19.4716	20.3893	0.126023	0.899551	2.48737	2	SWI/SNF-related matrix-associated actin-dependent regulator of chromatin subfamily A containing DEAD/H box 1 OS=Homo sapiens OX=9606 GN=SMARCAD1 PE=1 SV=2	Q9H4L7	SMARCAD1
17.4613	17.4157	16.3631	NaN	16.0122	19.1167	0.808197	0.0924828	0.484399	1	Mitochondrial import inner membrane translocase subunit Tim8 B OS=Homo sapiens OX=9606 GN=TIMM8B PE=1 SV=1	Q9Y5J9	TIMM8B
22.285	19.8074	22.1081	23.4944	23.8477	23.1689	0.111424	0.95302	2.1035	15	Core histone macro-H2A.1 OS=Homo sapiens OX=9606 GN=H2AFY PE=1 SV=4	O75367	MACROH2A1
18.833	20.8864	19.1705	20.6321	20.5109	20.7922	0.250191	0.601728	1.0151	3	Testin OS=Homo sapiens OX=9606 GN=TES PE=1 SV=1	Q9UGI8	TES
NaN	14.2927	15.712	15.9963	15.3473	18.2496	0.27046	0.567897	1.52872	2	Ankyrin-2 OS=Homo sapiens OX=9606 GN=ANK2 PE=1 SV=4	Q01484	ANK2
15.3533	15.83	16.0523	16.0125	17.2326	17.6156	0.114621	0.940737	1.20835	1	Conserved oligomeric Golgi complex subunit 5 OS=Homo sapiens OX=9606 GN=COG5 PE=1 SV=3	Q9UP83	COG5
15.6893	15.8648	17.1486	17.793	17.4011	NaN	0.0838312	1.07659	1.36279	1	Echinoderm microtubule-associated protein-like 2 OS=Homo sapiens OX=9606 GN=EML2 PE=1 SV=1	O95834	EML2
21.085	18.5634	19.8447	20.6576	21.256	21.4963	0.207812	0.682328	1.30562	2	Histone H1.0 OS=Homo sapiens OX=9606 GN=H1-0 PE=1 SV=3	P07305	H1-0
17.1376	NaN	18.3253	18.4901	18.8912	19.9199	0.200324	0.698267	1.36889	1	DNA ligase 1 OS=Homo sapiens OX=9606 GN=LIG1 PE=1 SV=1	P18858	LIG1
22.6249	20.042	22.2367	22.6	23.4762	23.3896	0.191115	0.718705	1.5207	12	Histone H3.3 OS=Homo sapiens OX=9606 GN=H3-3A PE=1 SV=2	P84243	H3-3A; H3-3B
23.1274	20.899	22.8263	23.5625	24.1568	24.4444	0.113404	0.94537	1.77032	18	Histone H2A type 1-C OS=Homo sapiens OX=9606 GN=HIST1H2AC PE=1 SV=3	Q93077	H2AC6
21.9108	20.1115	21.6259	22.5034	22.8663	22.1169	0.136519	0.864807	1.27949	17	Histone H2A type 2-B OS=Homo sapiens OX=9606 GN=HIST2H2AB PE=1 SV=3	Q8IUE6	H2AC21
28.044	25.4438	27.3682	28.4672	28.8792	28.1426	0.179236	0.746574	1.54429	13	Histone H2B type 1-O OS=Homo sapiens OX=9606 GN=HIST1H2BO PE=1 SV=3	P23527	H2BC17
17.6764	18.3563	18.4386	19.094	18.8921	19.6971	0.0350929	1.45478	1.07061	1	RNA binding protein fox-1 homolog 1 OS=Homo sapiens OX=9606 GN=RBFOX1 PE=1 SV=2	Q9NWB1	RBFOX1
18.0425	17.7434	17.8055	19.0381	19.0461	18.3811	0.0344387	1.46295	0.95799	3	Protein SCAF11 OS=Homo sapiens OX=9606 GN=SCAF11 PE=1 SV=2	Q99590	SCAF11
NaN	16.2879	14.9717	16.714	16.8727	16.8263	0.323938	0.489538	1.17451	2	Regulator of G-protein signaling 10 OS=Homo sapiens OX=9606 GN=RGS10 PE=1 SV=3	O43665	RGS10
NaN	15.3648	15.3263	16.6789	16.7088	15.5644	0.122667	0.911271	0.97184	2	Serine/threonine-protein kinase ICK OS=Homo sapiens OX=9606 GN=ICK PE=1 SV=1	Q9UPZ9	CILK1
17.94	16.5771	18.9958	19.3903	19.7826	20.0593	0.103449	0.985272	1.90641	4	THUMP domain-containing protein 3 OS=Homo sapiens OX=9606 GN=THUMPD3 PE=1 SV=1	Q9BV44	THUMPD3
NaN	16.1469	14.2828	16.6598	16.7076	15.7783	0.416377	0.380513	1.16705	2	Nuclear pore complex protein Nup155 OS=Homo sapiens OX=9606 GN=NUP155 PE=1 SV=1	O75694	NUP155
24.4531	22.6082	24.1376	24.9061	25.4487	25.0335	0.124705	0.904116	1.39647	13	Histone H2B type 1-D OS=Homo sapiens OX=9606 GN=HIST1H2BD PE=1 SV=2	P58876	H2BC5
17.0944	17.1549	16.7403	17.9234	17.7705	18.6759	0.0392409	1.40626	1.12673	1	Protein Mis18-alpha OS=Homo sapiens OX=9606 GN=MIS18A PE=1 SV=1	Q9NYP9	MIS18A
22.6103	20.6293	21.2226	22.6671	23.8037	20.6262	0.476778	0.321684	0.878246	16	Histone H1.4 OS=Homo sapiens OX=9606 GN=H1-4 PE=1 SV=2	P10412	H1-4
16.2768	17.335	17.3786	18.2701	17.8616	19.8629	0.0935122	1.02913	1.66807	1	Cytochrome c oxidase assembly protein COX16 homolog, mitochondrial OS=Homo sapiens OX=9606 GN=COX16 PE=1 SV=1	Q9P0S2	COX16
17.7915	17.9281	17.9138	18.8114	19.2016	18.5179	0.0344707	1.46255	0.965811	2	Disintegrin and metalloproteinase domain-containing protein 15 OS=Homo sapiens OX=9606 GN=ADAM15 PE=1 SV=4	Q13444	ADAM15
NaN	14.1723	16.4226	15.6774	16.4772	19.6123	0.325831	0.487008	1.95815	3	Ankyrin repeat domain-containing protein 17 OS=Homo sapiens OX=9606 GN=ANKRD17 PE=1 SV=3	O75179	ANKRD17
29.7704	27.2985	29.2228	30.162	30.636	30.2471	0.16464	0.783465	1.58445	20	Histone H4 OS=Homo sapiens OX=9606 GN=H4C1 PE=1 SV=2	P62805	H4C1; H4C2; H4C3; H4C4; H4C5; H4C6; H4C8; H4C9; H4C11; H4C12; H4C13; H4C14; H4C15; H4-16
29.6556	27.3007	29.136	30.1719	30.594	30.3518	0.139974	0.853954	1.67513	13	Histone H3.2 OS=Homo sapiens OX=9606 GN=HIST2H3A PE=1 SV=3	Q71DI3	H3C15; H3C14; H3C13
16.6394	16.9825	NaN	18.7797	17.3742	18.0831	0.0750125	1.12487	1.26806	2	tRNA (guanine(10)-N2)-methyltransferase homolog OS=Homo sapiens OX=9606 GN=TRMT11 PE=1 SV=1	Q7Z4G4	TRMT11
17.8974	17.3898	19.9469	20.2184	20.0363	19.7953	0.173608	0.760431	1.6053	4	Transducin-like enhancer protein 1 OS=Homo sapiens OX=9606 GN=TLE1 PE=1 SV=2	Q04724	TLE1
17.5959	NaN	15.6915	17.1773	17.9805	NaN	0.498127	0.30266	0.935191	2	Growth/differentiation factor 6 OS=Homo sapiens OX=9606 GN=GDF6 PE=1 SV=1	Q6KF10	GDF6
28.9592	26.4437	28.4811	29.3987	29.7612	29.2161	0.18752	0.726953	1.49734	18	Histone H2A type 2-A OS=Homo sapiens OX=9606 GN=HIST2H2AA3 PE=1 SV=3	Q6FI13	H2AC18; H2AC19
22.1835	19.936	20.6534	22.1469	22.1845	21.5487	0.254592	0.594155	1.03576	8	Pentraxin-related protein PTX3 OS=Homo sapiens OX=9606 GN=PTX3 PE=1 SV=3	P26022	PTX3
16.5327	15.8511	16.3334	17.7122	16.7561	NaN	0.250357	0.601441	0.995086	6	Ras-related protein Rab-1A OS=Homo sapiens OX=9606 GN=RAB1A PE=1 SV=3	P62820	RAB1A
16.8629	16.5135	16.3253	NaN	17.18	17.9349	0.193034	0.714365	0.990224	1	F-actin-uncapping protein LRRC16A OS=Homo sapiens OX=9606 GN=CARMIL1 PE=1 SV=1	Q5VZK9	CARMIL1
15.6096	16.779	16.265	17.4581	17.5241	15.283	0.557676	0.253618	0.537223	1	Protein Wiz OS=Homo sapiens OX=9606 GN=WIZ PE=1 SV=2	O95785	WIZ
16.119	NaN	17.2621	17.6162	17.8248	NaN	0.315098	0.501555	1.02996	2	5'(3')-deoxyribonucleotidase, cytosolic type OS=Homo sapiens OX=9606 GN=NT5C PE=1 SV=2	Q8TCD5	NT5C
24.5258	22.0502	23.9101	24.8172	25.3426	23.7434	0.277099	0.557366	1.13902	7	Histone H2A.Z OS=Homo sapiens OX=9606 GN=H2AZ1 PE=1 SV=2	P0C0S5	H2AZ1
15.3326	15.7807	NaN	16.0238	16.7943	16.6185	0.0724772	1.1398	0.922183	1	TBC1 domain family member 5 OS=Homo sapiens OX=9606 GN=TBC1D5 PE=1 SV=1	Q92609	TBC1D5
17.9445	17.8267	17.0609	18.5468	18.5278	18.9599	0.0420171	1.37657	1.06747	2	Protein transport protein Sec61 subunit beta OS=Homo sapiens OX=9606 GN=SEC61B PE=1 SV=2	P60468	SEC61B
21.3499	18.289	20.8361	21.7489	22.1633	20.9271	0.260691	0.583874	1.45477	8	Core histone macro-H2A.2 OS=Homo sapiens OX=9606 GN=H2AFY2 PE=1 SV=3	Q9P0M6	MACROH2A2
16.6149	NaN	16.339	NaN	15.0707	19.879	0.749545	0.125202	0.997899	1	Erbin OS=Homo sapiens OX=9606 GN=ERBIN PE=1 SV=2	Q96RT1	ERBIN
18.8598	16.0111	16.6604	19.0359	18.7085	19	0.179705	0.74544	1.73769	3	Procollagen C-endopeptidase enhancer 1 OS=Homo sapiens OX=9606 GN=PCOLCE PE=1 SV=2	Q15113	PCOLCE
19.2207	16.4819	17.1782	16.7981	16.9369	19.1705	0.994529	0.00238272	0.00821177	2	Neurosecretory protein VGF OS=Homo sapiens OX=9606 GN=VGF PE=1 SV=2	O15240	VGF
18.683	18.5146	19.9314	20.245	20.0554	18.0431	0.657192	0.182308	0.404836	6	Twinfilin-2 OS=Homo sapiens OX=9606 GN=TWF2 PE=1 SV=2	Q6IBS0	TWF2
22.833	21.0843	21.1567	21.8961	22.2988	22.9562	0.362764	0.440376	0.692361	1	Telomere zinc finger-associated protein OS=Homo sapiens OX=9606 GN=ZBTB48 PE=1 SV=2	P10074	ZBTB48
15.6833	15.9392	16.984	16.3675	17.0045	19.9378	0.288201	0.540305	1.56775	1	Exocyst complex component 3 OS=Homo sapiens OX=9606 GN=EXOC3 PE=1 SV=3	O60645	EXOC3
16.2638	17.7328	17.6465	18.524	18.2301	18.4204	0.127684	0.893863	1.17717	2	DnaJ homolog subfamily C member 17 OS=Homo sapiens OX=9606 GN=DNAJC17 PE=1 SV=1	Q9NVM6	DNAJC17
NaN	14.4055	14.5062	15.7613	14.9918	NaN	0.247266	0.606836	0.920689	1	Gasdermin-A OS=Homo sapiens OX=9606 GN=GSDMA PE=1 SV=4	Q96QA5	GSDMA
18.4026	20.2541	19.2788	20.2375	20.3373	21.0477	0.133956	0.873039	1.22901	4	Ubiquilin-2 OS=Homo sapiens OX=9606 GN=UBQLN2 PE=1 SV=2	Q9UHD9	UBQLN2
23.4502	22.2263	23.0651	23.8134	24.0367	24.1456	0.0864379	1.0633	1.08468	19	DNA topoisomerase 1 OS=Homo sapiens OX=9606 GN=TOP1 PE=1 SV=2	P11387	TOP1
17.621	16.4899	17.2338	17.9859	18.1318	18.012	0.105029	0.978689	0.928342	2	Polycomb protein SUZ12 OS=Homo sapiens OX=9606 GN=SUZ12 PE=1 SV=3	Q15022	SUZ12
17.1551	17.6712	17.7977	18.2403	18.1783	18.9744	0.0494253	1.30605	0.923019	1	WAS/WASL-interacting protein family member 2 OS=Homo sapiens OX=9606 GN=WIPF2 PE=1 SV=1	Q8TF74	WIPF2
15.4836	18.2582	18.338	19.28	19.1321	17.4871	0.323804	0.489718	1.27312	4	Protein quaking OS=Homo sapiens OX=9606 GN=QKI PE=1 SV=1	Q96PU8	QKI
NaN	15.4917	16.7828	17.5464	16.9242	NaN	0.308947	0.510116	1.09806	2	DNA topoisomerase 2-beta OS=Homo sapiens OX=9606 GN=TOP2B PE=1 SV=3	Q02880	TOP2B
NaN	16.6969	16.9839	17.5478	17.5952	18.1468	0.0311586	1.50642	0.922807	1	Interferon regulatory factor 2-binding protein 1 OS=Homo sapiens OX=9606 GN=IRF2BP1 PE=1 SV=1	Q8IU81	IRF2BP1
17.6696	18.4574	18.7971	19.0999	19.2584	NaN	0.114265	0.942085	0.871151	4	Dynein light chain 2, cytoplasmic OS=Homo sapiens OX=9606 GN=DYNLL2 PE=1 SV=1	Q96FJ2	DYNLL2
17.0666	15.3329	16.786	16.9753	16.6928	NaN	0.503796	0.297746	0.438868	2	Pro-opiomelanocortin OS=Homo sapiens OX=9606 GN=POMC PE=1 SV=2	P01189	POMC
15.3401	NaN	14.9188	16.0734	15.9655	NaN	0.130101	0.885721	0.889955	8	Keratin, type II cytoskeletal 8 OS=Homo sapiens OX=9606 GN=KRT8 PE=1 SV=7	P05787	KRT8
21.845	21.5476	20.1373	21.2095	21.383	24.2837	0.394725	0.403705	1.11545	26	Keratin, type I cytoskeletal 16 OS=Homo sapiens OX=9606 GN=KRT16 PE=1 SV=4	P08779	KRT16
21.6664	23.0087	22.835	23.2551	23.2922	23.5204	0.176363	0.753592	0.852566	6	DAZ-associated protein 1 OS=Homo sapiens OX=9606 GN=DAZAP1 PE=1 SV=1	Q96EP5	DAZAP1
20.0143	20.6623	20.662	21.0972	21.234	21.2093	0.0717179	1.14437	0.733973	5	Proteasomal ubiquitin receptor ADRM1 OS=Homo sapiens OX=9606 GN=ADRM1 PE=1 SV=2	Q16186	ADRM1
18.8333	18.4682	17.1803	18.8036	17.9542	20.5489	0.36939	0.432515	0.94164	1	E3 SUMO-protein ligase NSE2 OS=Homo sapiens OX=9606 GN=NSMCE2 PE=1 SV=2	Q96MF7	NSMCE2
17.4592	16.5423	17.3212	17.6077	17.7955	18.2385	0.0968059	1.0141	0.773053	2	Coiled-coil domain-containing protein 117 OS=Homo sapiens OX=9606 GN=CCDC117 PE=1 SV=1	Q8IWD4	CCDC117
23.5367	23.3432	23.2225	22.8395	22.732	24.2248	0.852971	0.0690658	-0.102025	22	Keratin, type I cytoskeletal 17 OS=Homo sapiens OX=9606 GN=KRT17 PE=1 SV=2	Q04695	KRT17
23.4435	24.9051	23.8296	24.6936	24.8769	25.2819	0.167833	0.775122	0.891393	15	Transgelin-2 OS=Homo sapiens OX=9606 GN=TAGLN2 PE=1 SV=3	P37802	TAGLN2
20.1679	20.8142	21.5274	21.3864	21.2938	21.9922	0.20322	0.692033	0.720963	3	Chitinase domain-containing protein 1 OS=Homo sapiens OX=9606 GN=CHID1 PE=1 SV=1	Q9BWS9	CHID1
15.1467	13.9227	15.852	16.2166	15.8839	NaN	0.190278	0.720612	1.07647	2	Alanyl-tRNA editing protein Aarsd1 OS=Homo sapiens OX=9606 GN=AARSD1 PE=1 SV=2	Q9BTE6	AARSD1
17.0379	18.1853	17.5267	18.257	18.2772	18.6202	0.125446	0.901544	0.801514	2	Protein FAM107B OS=Homo sapiens OX=9606 GN=FAM107B PE=1 SV=1	Q9H098	FAM107B
18.3111	19.8084	18.9832	19.7019	19.6979	20.1018	0.199273	0.700551	0.799609	2	Uncharacterized protein C12orf29 OS=Homo sapiens OX=9606 GN=C12orf29 PE=1 SV=2	Q8N999	C12orf29
16.5565	15.5391	17.0489	17.7781	17.8515	NaN	0.0832447	1.07964	1.43324	3	Protein CIP2A OS=Homo sapiens OX=9606 GN=CIP2A PE=1 SV=2	Q8TCG1	CIP2A
17.1057	19.0253	18.1384	18.9195	18.895	18.508	0.342143	0.465792	0.684397	2	Stromal membrane-associated protein 1 OS=Homo sapiens OX=9606 GN=SMAP1 PE=1 SV=2	Q8IYB5	SMAP1
15.1627	NaN	15.2645	15.956	15.9911	15.6343	0.0183595	1.73614	0.646887	1	YY1-associated factor 2 OS=Homo sapiens OX=9606 GN=YAF2 PE=1 SV=3	Q8IY57	YAF2
17.2074	18.913	17.5342	18.1225	18.5145	18.7349	0.391025	0.407796	0.572403	1	ADP-ribosylation factor-like protein 2-binding protein OS=Homo sapiens OX=9606 GN=ARL2BP PE=1 SV=1	Q9Y2Y0	ARL2BP
18.008	18.6278	18.631	18.0467	17.9143	19.5006	0.914199	0.0389595	0.064935	2	Bis(5'-nucleosyl)-tetraphosphatase [asymmetrical] OS=Homo sapiens OX=9606 GN=NUDT2 PE=1 SV=3	P50583	NUDT2
17.8164	19.1749	18.0909	18.7212	18.8983	19.1717	0.301697	0.520429	0.56971	3	2-aminoethanethiol dioxygenase OS=Homo sapiens OX=9606 GN=ADO PE=1 SV=2	Q96SZ5	ADO
16.8547	17.9382	NaN	17.8154	17.7979	18.6998	0.3934	0.405166	0.707871	1	Kinesin-like protein KIF15 OS=Homo sapiens OX=9606 GN=KIF15 PE=1 SV=1	Q9NS87	KIF15
17.5539	16.6429	17.1692	18.0752	17.5169	15.6375	0.95802	0.0186252	-0.0454645	3	FERM, ARHGEF and pleckstrin domain-containing protein 1 OS=Homo sapiens OX=9606 GN=FARP1 PE=1 SV=1	Q9Y4F1	FARP1
16.3453	15.2933	17.8763	17.6728	18.0218	15.5978	0.607738	0.216284	0.592481	2	Nuclear envelope pore membrane protein POM 121 OS=Homo sapiens OX=9606 GN=POM121 PE=1 SV=2	Q96HA1	POM121
19.3431	17.4051	15.467	18.1531	18.2054	NaN	0.560559	0.251379	0.774185	3	Abl interactor 2 OS=Homo sapiens OX=9606 GN=ABI2 PE=1 SV=1	Q9NYB9	ABI2
NaN	18.7006	15.844	18.0922	17.7156	19.5996	0.551107	0.258764	1.19678	6	Transportin-2 OS=Homo sapiens OX=9606 GN=TNPO2 PE=1 SV=3	O14787	TNPO2
14.8988	14.0099	14.7231	14.9081	NaN	15.6089	0.238598	0.622334	0.714535	1	Non-structural maintenance of chromosomes element 1 homolog OS=Homo sapiens OX=9606 GN=NSMCE1 PE=1 SV=5	Q8WV22	NSMCE1
18.4881	17.2793	18.0282	18.1125	18.2594	18.7159	0.356778	0.447602	0.430747	2	Protein CUSTOS OS=Homo sapiens OX=9606 GN=CUSTOS PE=1 SV=2	Q96C57	CUSTOS
17.2636	16.9603	18.0024	18.2539	18.0242	NaN	0.131819	0.880023	0.730283	2	Selenocysteine lyase OS=Homo sapiens OX=9606 GN=SCLY PE=1 SV=4	Q96I15	SCLY
16.9923	17.0486	17.2833	17.4678	17.5299	18.2975	0.121527	0.915328	0.657035	1	RCC1 domain-containing protein 1 OS=Homo sapiens OX=9606 GN=RCCD1 PE=1 SV=1	A6NED2	RCCD1
19.5433	20.0307	20.4753	20.6296	20.5314	21.0148	0.101174	0.99493	0.708813	8	La-related protein 4B OS=Homo sapiens OX=9606 GN=LARP4B PE=1 SV=3	Q92615	LARP4B
18.2557	NaN	17.5712	18.6703	19.0032	18.1573	0.238345	0.622795	0.696756	1	UBX domain-containing protein 11 OS=Homo sapiens OX=9606 GN=UBXN11 PE=1 SV=2	Q5T124	UBXN11
18.9406	19.7751	19.5817	19.8917	20.0776	20.2944	0.105145	0.978212	0.65543	4	Peptidyl-prolyl cis-trans isomerase-like 3 OS=Homo sapiens OX=9606 GN=PPIL3 PE=1 SV=1	Q9H2H8	PPIL3
20.5093	21.37	20.6091	21.4158	21.5588	21.9655	0.0750013	1.12493	0.817266	2	C-type natriuretic peptide OS=Homo sapiens OX=9606 GN=NPPC PE=1 SV=1	P23582	NPPC
18.0099	18.311	19.9555	19.834	19.8124	NaN	0.220369	0.65685	1.0644	1	F-box only protein 42 OS=Homo sapiens OX=9606 GN=FBXO42 PE=1 SV=1	Q6P3S6	FBXO42
17.8415	17.846	17.9704	18.7591	18.657	18.2902	0.0322877	1.49096	0.682783	1	Arginine/serine-rich coiled-coil protein 2 OS=Homo sapiens OX=9606 GN=RSRC2 PE=1 SV=1	Q7L4I2	RSRC2
19.0083	19.3048	18.4084	19.492	19.5858	19.6363	0.12458	0.904553	0.664216	2	Nucleoside diphosphate kinase 7 OS=Homo sapiens OX=9606 GN=NME7 PE=1 SV=1	Q9Y5B8	NME7
19.7416	21.088	20.4503	20.7576	20.9437	21.6218	0.22972	0.638801	0.681098	6	Ubiquitin-conjugating enzyme E2 S OS=Homo sapiens OX=9606 GN=UBE2S PE=1 SV=2	Q16763	UBE2S
16.8223	16.8588	16.7295	17.4827	17.5257	17.4791	0.0010293	2.98746	0.692296	3	Death domain-associated protein 6 OS=Homo sapiens OX=9606 GN=DAXX PE=1 SV=2	Q9UER7	DAXX
17.2707	NaN	18.8707	19.3473	19.4122	17.9547	0.477436	0.321084	0.834017	2	ALK and LTK ligand 1 OS=Homo sapiens OX=9606 GN=ALKAL1 PE=1 SV=1	Q6UXT8	ALKAL1
14.5789	15.3877	NaN	15.8349	NaN	15.2633	0.382584	0.417273	0.56578	2	G patch domain-containing protein 4 OS=Homo sapiens OX=9606 GN=GPATCH4 PE=1 SV=2	Q5T3I0	GPATCH4
NaN	15.7175	15.9204	16.6817	16.2775	NaN	0.141073	0.850556	0.660614	1	N6-adenosine-methyltransferase non-catalytic subunit OS=Homo sapiens OX=9606 GN=METTL14 PE=1 SV=2	Q9HCE5	METTL14
18.5641	18.5859	18.6677	19.1625	18.8971	19.9595	0.14702	0.832624	0.733786	2	Translation initiation factor eIF-2B subunit delta OS=Homo sapiens OX=9606 GN=EIF2B4 PE=1 SV=2	Q9UI10	EIF2B4
14.4727	15.3841	15.7264	15.9129	16.3832	16.1786	0.110399	0.957037	0.963814	1	DNA topoisomerase 2-binding protein 1 OS=Homo sapiens OX=9606 GN=TOPBP1 PE=1 SV=3	Q92547	TOPBP1
13.7799	13.6516	14.8301	15.0578	14.6803	NaN	0.165302	0.781723	0.781848	2	Epsin-3 OS=Homo sapiens OX=9606 GN=EPN3 PE=2 SV=1	Q9H201	EPN3
23.4352	23.7664	24.1499	24.3326	24.3276	24.7471	0.0593464	1.22661	0.685252	24	Treacle protein OS=Homo sapiens OX=9606 GN=TCOF1 PE=1 SV=3	Q13428	TCOF1
16.3138	16.6871	16.7806	17.7628	17.4442	17.6218	0.0063569	2.19675	1.01576	2	BRCA1-A complex subunit RAP80 OS=Homo sapiens OX=9606 GN=UIMC1 PE=1 SV=2	Q96RL1	UIMC1
16.7565	16.4118	16.4631	16.9418	16.8789	17.5537	0.0963691	1.01606	0.580969	1	Growth/differentiation factor 7 OS=Homo sapiens OX=9606 GN=GDF7 PE=2 SV=2	Q7Z4P5	GDF7
15.9316	15.4564	NaN	16.6474	15.8577	NaN	0.371504	0.430037	0.558512	1	Probable ATP-dependent RNA helicase DDX41 OS=Homo sapiens OX=9606 GN=DDX41 PE=1 SV=2	Q9UJV9	DDX41
19.6025	19.9173	19.6044	20.095	20.1449	20.9094	0.110252	0.957612	0.675074	5	Methyl-CpG-binding protein 2 OS=Homo sapiens OX=9606 GN=MECP2 PE=1 SV=1	P51608	MECP2
16.9717	17.0196	17.311	17.7623	17.892	17.5103	0.0159132	1.79824	0.620736	5	ATP-dependent RNA helicase DHX29 OS=Homo sapiens OX=9606 GN=DHX29 PE=1 SV=2	Q7Z478	DHX29
19.5225	19.725	18.9743	19.1989	19.3793	19.1442	0.541546	0.266364	-0.166506	4	Serine protease 23 OS=Homo sapiens OX=9606 GN=PRSS23 PE=1 SV=1	O95084	PRSS23
18.3914	19.3204	18.9094	19.4443	19.244	20.0519	0.123717	0.90757	0.706321	3	Endophilin-B2 OS=Homo sapiens OX=9606 GN=SH3GLB2 PE=1 SV=1	Q9NR46	SH3GLB2
18.1594	18.3757	18.4713	18.9887	18.7018	19.3309	0.0467278	1.33042	0.671651	3	RNA-binding protein 15 OS=Homo sapiens OX=9606 GN=RBM15 PE=1 SV=2	Q96T37	RBM15
20.5863	20.3233	19.4089	20.9607	20.9544	20.74	0.156034	0.80678	0.77887	4	Vascular endothelial growth factor A OS=Homo sapiens OX=9606 GN=VEGFA PE=1 SV=2	P15692	VEGFA
20.7362	19.8125	19.2443	21.9051	19.4653	20.3154	0.501054	0.300115	0.6309	13	Filaggrin-2 OS=Homo sapiens OX=9606 GN=FLG2 PE=1 SV=1	Q5D862	FLG2
18.6908	16.9956	16.8019	17.8101	17.5906	NaN	0.767876	0.114709	0.204205	1	Tumor protein D53 OS=Homo sapiens OX=9606 GN=TPD52L1 PE=1 SV=1	Q16890	TPD52L1
14.8813	15.9377	15.31	16.1096	15.9108	16.1007	0.157831	0.801807	0.664027	3	Zinc finger protein 638 OS=Homo sapiens OX=9606 GN=ZNF638 PE=1 SV=2	Q14966	ZNF638
19.5258	20.978	20.6813	21.0658	20.9917	21.705	0.183305	0.736826	0.859128	3	Mortality factor 4-like protein 2 OS=Homo sapiens OX=9606 GN=MORF4L2 PE=1 SV=1	Q15014	MORF4L2
16.1111	16.3589	NaN	16.9427	16.9032	NaN	0.106363	0.97321	0.687925	1	F-box only protein 50 OS=Homo sapiens OX=9606 GN=NCCRP1 PE=1 SV=1	Q6ZVX7	NCCRP1
20.7315	19.0844	19.9946	20.443	20.5185	20.4217	0.385853	0.413578	0.524255	4	Tissue factor pathway inhibitor OS=Homo sapiens OX=9606 GN=TFPI PE=1 SV=1	P10646	TFPI
22.1491	21.5438	19.9761	20.7759	20.1147	23.5412	0.848628	0.0712829	0.254243	33	Keratin, type II cytoskeletal 6A OS=Homo sapiens OX=9606 GN=KRT6A PE=1 SV=3	P02538	KRT6A
14.0143	15.3365	14.7508	15.6278	15.8776	14.6338	0.276213	0.558757	0.679202	1	ORC ubiquitin ligase 1 OS=Homo sapiens OX=9606 GN=OBI1 PE=1 SV=1	Q5W0B1	OBI1
NaN	16.2139	15.9783	16.6124	17.0308	NaN	0.124921	0.903366	0.72549	2	DNA-directed RNA polymerase II subunit RPB9 OS=Homo sapiens OX=9606 GN=POLR2I PE=1 SV=1	P36954	POLR2I
17.1826	16.8563	17.0583	18.0198	17.3823	17.1558	0.192188	0.716273	0.486889	2	E3 ubiquitin-protein ligase RBBP6 OS=Homo sapiens OX=9606 GN=RBBP6 PE=1 SV=1	Q7Z6E9	RBBP6
22.8167	23.6865	23.2184	23.6457	23.9251	24.2083	0.09489	1.02278	0.685817	13	Fatty acid-binding protein 5 OS=Homo sapiens OX=9606 GN=FABP5 PE=1 SV=3	Q01469	FABP5
14.7879	NaN	15.9242	16.2724	16.3761	NaN	0.335969	0.4737	0.968211	1	Vacuolar protein sorting-associated protein 45 OS=Homo sapiens OX=9606 GN=VPS45 PE=1 SV=1	Q9NRW7	VPS45
20.8141	18.8841	19.669	20.7612	20.7994	20.5933	0.2382	0.623059	0.928902	3	Ribosomal RNA processing protein 1 homolog B OS=Homo sapiens OX=9606 GN=RRP1B PE=1 SV=3	Q14684	RRP1B
18.8746	19.8669	20.1027	20.654	20.1802	20.5003	0.146748	0.833427	0.830075	8	Zinc finger CCCH domain-containing protein 4 OS=Homo sapiens OX=9606 GN=ZC3H4 PE=1 SV=3	Q9UPT8	ZC3H4
20.801	21.7969	21.681	22.4271	22.4091	22.0115	0.0963541	1.01613	0.856291	11	Peptidyl-prolyl cis-trans isomerase D OS=Homo sapiens OX=9606 GN=PPID PE=1 SV=3	Q08752	PPID
18.5649	19.5033	19.6786	19.6747	19.8883	20.2983	0.168201	0.774173	0.704806	4	Coiled-coil domain-containing protein 43 OS=Homo sapiens OX=9606 GN=CCDC43 PE=1 SV=2	Q96MW1	CCDC43
19.4471	20.2354	19.9325	20.0218	20.3672	21.1146	0.1945	0.71108	0.629513	5	Immunoglobulin-binding protein 1 OS=Homo sapiens OX=9606 GN=IGBP1 PE=1 SV=1	P78318	IGBP1
19.5213	20.6831	20.1459	20.4647	20.676	21.2366	0.181468	0.7412	0.675649	4	Lysophospholipase-like protein 1 OS=Homo sapiens OX=9606 GN=LYPLAL1 PE=1 SV=3	Q5VWZ2	LYPLAL1
18.8689	19.7219	18.5951	19.6009	19.6097	19.424	0.289245	0.538735	0.482909	2	Targeting protein for Xklp2 OS=Homo sapiens OX=9606 GN=TPX2 PE=1 SV=2	Q9ULW0	TPX2
19.5512	19.8388	18.5382	19.8464	20.4626	18.9607	0.489603	0.310156	0.447177	3	Small acidic protein OS=Homo sapiens OX=9606 GN=SMAP PE=1 SV=1	O00193	SMAP
19.3191	19.8535	20.3493	20.3303	20.0787	20.3706	0.292092	0.53448	0.419186	8	Nuclear protein localization protein 4 homolog OS=Homo sapiens OX=9606 GN=NPLOC4 PE=1 SV=3	Q8TAT6	NPLOC4
16.9232	NaN	15.6046	16.9371	17.1665	NaN	0.439549	0.356993	0.787866	34	Putative heat shock protein HSP 90-beta-3 OS=Homo sapiens OX=9606 GN=HSP90AB3P PE=5 SV=1	Q58FF7	HSP90AB3P
26.029	26.9985	25.3708	26.3872	26.771	26.4188	0.496846	0.303778	0.392841	10	Cystatin-C OS=Homo sapiens OX=9606 GN=CST3 PE=1 SV=1	P01034	CST3
21.4407	22.913	22.165	22.7211	22.861	22.9213	0.258591	0.587387	0.661544	9	Jupiter microtubule associated homolog 2 OS=Homo sapiens OX=9606 GN=JPT2 PE=1 SV=1	Q9H910	JPT2
17.9237	17.9131	18.7766	18.0167	18.6293	18.4078	0.690041	0.161125	0.146812	2	E3 ubiquitin-protein ligase HECTD3 OS=Homo sapiens OX=9606 GN=HECTD3 PE=1 SV=1	Q5T447	HECTD3
18.4133	18.7126	18.9644	18.1787	18.1682	19.5036	0.877975	0.0565181	-0.0799535	2	Neuronal cell adhesion molecule OS=Homo sapiens OX=9606 GN=NRCAM PE=1 SV=3	Q92823	NRCAM
14.8981	15.0455	14.5292	15.5067	15.6881	14.8878	0.147612	0.830879	0.536588	2	Serine/threonine-protein phosphatase 2A 56 kDa regulatory subunit gamma isoform OS=Homo sapiens OX=9606 GN=PPP2R5C PE=1 SV=3	Q13362	PPP2R5C
20.3319	21.7151	21.255	21.2962	21.2535	21.7546	0.507915	0.294209	0.334065	4	Coiled-coil domain-containing protein 12 OS=Homo sapiens OX=9606 GN=CCDC12 PE=1 SV=1	Q8WUD4	CCDC12
19.9917	18.1182	18.5634	20.6413	18.6765	19.778	0.370747	0.430922	0.807545	11	Keratin, type II cytoskeletal 1b OS=Homo sapiens OX=9606 GN=KRT77 PE=2 SV=3	Q7Z794	KRT77
19.2579	20.2058	20.0348	20.3687	20.4051	20.9003	0.114884	0.939741	0.725195	2	Protein SSXT OS=Homo sapiens OX=9606 GN=SS18 PE=1 SV=3	Q15532	SS18
16.4949	15.4992	17.1843	17.332	17.1127	NaN	0.228646	0.640836	0.829592	2	Galectin-1 OS=Homo sapiens OX=9606 GN=LGALS1 PE=1 SV=2	P09382	LGALS1
23.5241	24.0927	23.3333	24.3433	24.4513	24.2886	0.0835616	1.07799	0.710993	44	Proliferation marker protein Ki-67 OS=Homo sapiens OX=9606 GN=MKI67 PE=1 SV=2	P46013	MKI67
16.6943	NaN	18.0112	18.676	18.7062	18.8541	0.279297	0.553934	1.39266	5	Zinc finger CCHC domain-containing protein 8 OS=Homo sapiens OX=9606 GN=ZCCHC8 PE=1 SV=2	Q6NZY4	ZCCHC8
15.0027	16.2386	15.7613	17.0056	15.9464	16.136	0.226189	0.645529	0.695159	1	Tetratricopeptide repeat protein 5 OS=Homo sapiens OX=9606 GN=TTC5 PE=1 SV=2	Q8N0Z6	TTC5
20.1666	20.6349	19.877	21.0192	21.0594	20.1415	0.245224	0.610436	0.513903	1	Protein sprouty homolog 1 OS=Homo sapiens OX=9606 GN=SPRY1 PE=1 SV=2	O43609	SPRY1
18.1155	19.6318	19.135	19.4933	19.6408	19.9331	0.239875	0.620015	0.728271	3	Tetratricopeptide repeat protein 9C OS=Homo sapiens OX=9606 GN=TTC9C PE=1 SV=1	Q8N5M4	TTC9C
17.432	17.6213	17.3635	17.8428	18.0592	18.3612	0.0359837	1.44389	0.615468	1	Deoxynucleotidyltransferase terminal-interacting protein 2 OS=Homo sapiens OX=9606 GN=DNTTIP2 PE=1 SV=2	Q5QJE6	DNTTIP2
16.6993	17.6044	17.22	17.9115	17.6901	17.9428	0.113888	0.943522	0.673555	3	Endophilin-B1 OS=Homo sapiens OX=9606 GN=SH3GLB1 PE=1 SV=1	Q9Y371	SH3GLB1
15.3414	17.0259	16.8295	17.6507	17.4414	17.1592	0.189549	0.722278	1.01818	2	Glutamine amidotransferase-like class 1 domain-containing protein 1 OS=Homo sapiens OX=9606 GN=GATD1 PE=1 SV=1	Q8NB37	GATD1
21.4579	20.3284	21.1466	21.2215	21.6169	23.3562	0.237067	0.62513	1.08724	1	Putative uncharacterized protein MGC39545 OS=Homo sapiens OX=9606 PE=5 SV=2	Q8IYB0	0
27.4883	25.7242	27.1023	27.3685	27.4756	27.8847	0.268574	0.570936	0.804677	31	Pigment epithelium-derived factor OS=Homo sapiens OX=9606 GN=SERPINF1 PE=1 SV=4	P36955	SERPINF1
18.035	17.2098	17.7453	17.949	17.908	19.1363	0.243014	0.614369	0.667734	2	BRISC and BRCA1-A complex member 1 OS=Homo sapiens OX=9606 GN=BABAM1 PE=1 SV=1	Q9NWV8	BABAM1
19.1962	20.1319	19.8904	20.5546	20.4667	21.414	0.0603155	1.21957	1.07227	3	Calcineurin subunit B type 1 OS=Homo sapiens OX=9606 GN=PPP3R1 PE=1 SV=2	P63098	PPP3R1
23.4604	24.2358	23.6929	24.4422	24.6289	24.5083	0.0791856	1.10135	0.730102	19	Fascin OS=Homo sapiens OX=9606 GN=FSCN1 PE=1 SV=3	Q16658	FSCN1
16.6909	17.598	18.2105	18.5649	18.362	18.5757	0.148395	0.828581	1.00106	4	Nuclear pore complex protein Nup214 OS=Homo sapiens OX=9606 GN=NUP214 PE=1 SV=2	P35658	NUP214
15.774	16.4736	17.5726	18.0418	17.711	17.8953	0.130786	0.88344	1.27594	2	Protein phosphatase 1E OS=Homo sapiens OX=9606 GN=PPM1E PE=1 SV=3	Q8WY54	PPM1E
16.413	17.1829	18.0623	17.8068	17.9729	NaN	0.293499	0.532394	0.67044	1	Cyclin-K OS=Homo sapiens OX=9606 GN=CCNK PE=1 SV=2	O75909	CCNK
25.692	26.5054	26.1022	26.5556	26.7154	26.792	0.119673	0.922006	0.587771	20	Insulin-like growth factor-binding protein 2 OS=Homo sapiens OX=9606 GN=IGFBP2 PE=1 SV=2	P18065	IGFBP2
20.2896	21.0262	20.208	20.9045	21.1078	20.5804	0.317549	0.498189	0.356299	4	Ubiquitin-conjugating enzyme E2 D3 OS=Homo sapiens OX=9606 GN=UBE2D3 PE=1 SV=1	P61077	UBE2D3
20.9719	20.7862	21.4393	21.5647	21.7435	21.4973	0.0959648	1.01789	0.536033	8	Translation initiation factor eIF-2B subunit alpha OS=Homo sapiens OX=9606 GN=EIF2B1 PE=1 SV=1	Q14232	EIF2B1
23.1415	22.9134	21.6499	22.9116	22.4627	25.0781	0.393929	0.404582	0.915872	33	Keratin, type II cytoskeletal 6B OS=Homo sapiens OX=9606 GN=KRT6B PE=1 SV=5	P04259	KRT6B
15.3355	16.1312	15.668	16.36	16.3292	NaN	0.110484	0.9567	0.633006	8	Phosphatidylinositol transfer protein alpha isoform OS=Homo sapiens OX=9606 GN=PITPNA PE=1 SV=2	Q00169	PITPNA
15.2219	16.135	16.2752	16.3149	16.5114	NaN	0.242579	0.615146	0.535742	2	Ubiquitin thioesterase OTU1 OS=Homo sapiens OX=9606 GN=YOD1 PE=1 SV=1	Q5VVQ6	YOD1
18.0058	18.9753	19.1344	18.0463	18.7045	19.5167	0.93149	0.0308218	0.0506592	4	Negative elongation factor E OS=Homo sapiens OX=9606 GN=NELFE PE=1 SV=3	P18615	NELFE
26.5956	26.5125	26.4134	26.9518	27.1748	27.1496	0.00348824	2.45739	0.584899	18	Carbonic anhydrase 2 OS=Homo sapiens OX=9606 GN=CA2 PE=1 SV=2	P00918	CA2
21.6125	21.7007	21.3351	21.5999	21.9349	22.389	0.19627	0.707146	0.425127	4	Acyl-protein thioesterase 1 OS=Homo sapiens OX=9606 GN=LYPLA1 PE=1 SV=1	O75608	LYPLA1
19.1052	19.0474	19.7592	19.5217	19.548	16.4549	0.52205	0.282288	-0.795738	5	SR-related and CTD-associated factor 4 OS=Homo sapiens OX=9606 GN=SCAF4 PE=1 SV=3	O95104	SCAF4
18.547	19.2185	20.1977	20.1772	20.0858	19.3215	0.395421	0.40294	0.540442	7	Bromodomain-containing protein 4 OS=Homo sapiens OX=9606 GN=BRD4 PE=1 SV=2	O60885	BRD4
20.8107	20.6098	21.0427	21.3625	21.2008	20.0285	0.929829	0.031597	0.0428747	6	Myc-associated zinc finger protein OS=Homo sapiens OX=9606 GN=MAZ PE=1 SV=1	P56270	MAZ
21.7676	23.0175	22.6053	23.0608	23.2602	23.4379	0.156533	0.805394	0.789511	9	NEDD8-conjugating enzyme Ubc12 OS=Homo sapiens OX=9606 GN=UBE2M PE=1 SV=1	P61081	UBE2M
13.4099	13.8176	15.11	15.0868	14.5111	NaN	0.330199	0.481224	0.686442	1	COMM domain-containing protein 9 OS=Homo sapiens OX=9606 GN=COMMD9 PE=1 SV=2	Q9P000	COMMD9
24.3822	23.6725	24.4052	24.6619	24.7205	24.6405	0.161383	0.792141	0.520996	31	Neurofilament medium polypeptide OS=Homo sapiens OX=9606 GN=NEFM PE=1 SV=3	P07197	NEFM
16.1597	16.0244	17.5668	17.1904	17.0648	NaN	0.385046	0.414488	0.543912	1	COMM domain-containing protein 3 OS=Homo sapiens OX=9606 GN=COMMD3 PE=1 SV=1	Q9UBI1	COMMD3
18.6699	18.5442	18.07	19.0741	19.1471	19.0564	0.0648432	1.18814	0.664525	1	UPF0454 protein C12orf49 OS=Homo sapiens OX=9606 GN=C12orf49 PE=1 SV=1	Q9H741	SPRING1
17.3221	16.8627	18.1293	17.9124	17.7451	18.2241	0.292428	0.533981	0.522501	2	Nucleosome-remodeling factor subunit BPTF OS=Homo sapiens OX=9606 GN=BPTF PE=1 SV=3	Q12830	BPTF
24.663	25.5617	24.6764	25.3475	25.6626	25.852	0.145778	0.836308	0.65368	21	Cadherin-2 OS=Homo sapiens OX=9606 GN=CDH2 PE=1 SV=4	P19022	CDH2
17.8174	18.6411	18.0846	18.7659	18.6168	18.5462	0.191262	0.718371	0.461909	2	RRP15-like protein OS=Homo sapiens OX=9606 GN=RRP15 PE=1 SV=2	Q9Y3B9	RRP15
20.1517	20.376	21.2629	21.782	21.7311	19.8905	0.501678	0.299575	0.537656	8	Serine/arginine-rich splicing factor 11 OS=Homo sapiens OX=9606 GN=SRSF11 PE=1 SV=1	Q05519	SRSF11
15.4242	17.037	NaN	NaN	16.05	16.5612	0.941817	0.0260334	0.0749888	18	Heat shock protein HSP 90-alpha A2 OS=Homo sapiens OX=9606 GN=HSP90AA2P PE=1 SV=2	Q14568	HSP90AA2P
19.0314	19.6036	19.7482	20.0601	19.9202	16.9718	0.68542	0.164043	-0.477004	3	Chromatin accessibility complex protein 1 OS=Homo sapiens OX=9606 GN=CHRAC1 PE=1 SV=1	Q9NRG0	CHRAC1
18.2875	17.0643	NaN	19.5881	17.8061	NaN	0.45526	0.341741	1.02117	2	Keratinocyte proline-rich protein OS=Homo sapiens OX=9606 GN=KPRP PE=1 SV=1	Q5T749	KPRP
19.0721	18.6744	19.0515	19.3559	19.6884	19.9201	0.0280301	1.55238	0.722174	3	DNA topoisomerase 2-alpha OS=Homo sapiens OX=9606 GN=TOP2A PE=1 SV=3	P11388	TOP2A
20.9902	21.9079	21.5255	22.0061	22.1059	22.3783	0.107246	0.969619	0.688939	9	Porphobilinogen deaminase OS=Homo sapiens OX=9606 GN=HMBS PE=1 SV=2	P08397	HMBS
16.985	18.3233	17.9661	18.5703	18.3709	NaN	0.212586	0.672466	0.712493	2	Ubiquitin-fold modifier 1 OS=Homo sapiens OX=9606 GN=UFM1 PE=1 SV=1	P61960	UFM1
16.7151	18.2537	17.4295	18.5307	18.6886	17.6575	0.213091	0.671435	0.82615	3	Uncharacterized protein KIAA1143 OS=Homo sapiens OX=9606 GN=KIAA1143 PE=1 SV=2	Q96AT1	KIAA1143
21.7967	23.0573	22.7116	22.8814	22.7609	23.3697	0.335839	0.473869	0.482075	9	Transcription elongation factor A protein 1 OS=Homo sapiens OX=9606 GN=TCEA1 PE=1 SV=2	P23193	TCEA1
15.4046	15.8036	15.5217	15.8875	16.2489	15.8952	0.0611605	1.21353	0.433911	1	Nuclear speckle splicing regulatory protein 1 OS=Homo sapiens OX=9606 GN=NSRP1 PE=1 SV=1	Q9H0G5	NSRP1
23.7203	25.0024	24.3996	24.7261	24.9221	24.3273	0.539777	0.267786	0.284412	7	Histidine triad nucleotide-binding protein 1 OS=Homo sapiens OX=9606 GN=HINT1 PE=1 SV=2	P49773	HINT1
17.5689	17.6653	16.9499	17.5908	17.7277	18.4635	0.206862	0.68432	0.532667	2	Fumarylacetoacetate hydrolase domain-containing protein 2B OS=Homo sapiens OX=9606 GN=FAHD2B PE=1 SV=1	Q6P2I3	FAHD2B
17.3135	17.0284	18.2398	17.5332	18.0708	19.0692	0.298122	0.525606	0.69715	2	GRIP and coiled-coil domain-containing protein 2 OS=Homo sapiens OX=9606 GN=GCC2 PE=1 SV=4	Q8IWJ2	GCC2
21.2481	21.8278	22.2011	22.2944	22.4619	23.2879	0.0903549	1.04405	0.922414	3	Protein S100-A11 OS=Homo sapiens OX=9606 GN=S100A11 PE=1 SV=2	P31949	S100A11
15.4732	17.0022	16.0653	16.8066	16.8829	16.7419	0.292025	0.53458	0.630234	1	RING finger and CHY zinc finger domain-containing protein 1 OS=Homo sapiens OX=9606 GN=RCHY1 PE=1 SV=1	Q96PM5	RCHY1
20.5847	22.0787	21.3059	21.242	21.9831	22.1672	0.417443	0.379403	0.474327	5	Sorting nexin-12 OS=Homo sapiens OX=9606 GN=SNX12 PE=1 SV=4	Q9UMY4	SNX12
18.1728	19.3174	19.5134	19.7089	19.9755	18.8766	0.388094	0.411063	0.519095	2	Mitochondrial import inner membrane translocase subunit Tim13 OS=Homo sapiens OX=9606 GN=TIMM13 PE=1 SV=1	Q9Y5L4	TIMM13
26.8967	25.9777	25.7003	26.7352	26.698	26.541	0.32529	0.48773	0.466488	14	Stanniocalcin-2 OS=Homo sapiens OX=9606 GN=STC2 PE=1 SV=1	O76061	STC2
17.3414	18.5494	18.1194	18.5651	18.6045	19.0797	0.157109	0.803799	0.74632	2	GC-rich sequence DNA-binding factor 2 OS=Homo sapiens OX=9606 GN=GCFC2 PE=1 SV=2	P16383	GCFC2
16.226	17.0978	16.8303	17.2401	17.3906	NaN	0.138366	0.858971	0.597343	4	CDKN2A-interacting protein OS=Homo sapiens OX=9606 GN=CDKN2AIP PE=1 SV=3	Q9NXV6	CDKN2AIP
19.4545	20.97	20.3917	20.9027	20.9512	21.328	0.209903	0.677982	0.788549	6	FLYWCH family member 2 OS=Homo sapiens OX=9606 GN=FLYWCH2 PE=1 SV=1	Q96CP2	FLYWCH2
18.7744	17.4315	16.961	18.8369	17.8726	19.518	0.23227	0.634007	1.02021	2	Zinc-alpha-2-glycoprotein OS=Homo sapiens OX=9606 GN=AZGP1 PE=1 SV=2	P25311	AZGP1
15.2721	NaN	16.3994	16.4034	16.4415	NaN	0.487099	0.312383	0.586724	1	Sulfotransferase 1A1 OS=Homo sapiens OX=9606 GN=SULT1A1 PE=1 SV=3	P50225	SULT1A1
22.0588	22.494	22.6867	23.2476	23.0749	22.7258	0.068781	1.16253	0.602974	21	U2 snRNP-associated SURP motif-containing protein OS=Homo sapiens OX=9606 GN=U2SURP PE=1 SV=2	O15042	U2SURP
15.2771	16.1003	16.0148	16.6767	16.5949	15.2449	0.530167	0.275587	0.374791	2	Thioredoxin domain-containing protein 9 OS=Homo sapiens OX=9606 GN=TXNDC9 PE=1 SV=2	O14530	TXNDC9
14.9481	15.7642	16.3762	16.2094	16.3671	NaN	0.287233	0.541766	0.592065	1	Alpha- and gamma-adaptin-binding protein p34 OS=Homo sapiens OX=9606 GN=AAGAB PE=1 SV=1	Q6PD74	AAGAB
20.2132	19.8304	19.991	20.3728	20.6498	20.724	0.0208101	1.68173	0.570669	6	Disintegrin and metalloproteinase domain-containing protein 17 OS=Homo sapiens OX=9606 GN=ADAM17 PE=1 SV=1	P78536	ADAM17
15.0611	16.1264	16.3015	17.1688	16.8736	NaN	0.0787215	1.10391	1.19154	2	General transcription factor IIE subunit 1 OS=Homo sapiens OX=9606 GN=GTF2E1 PE=1 SV=2	P29083	GTF2E1
15.648	15.7584	16.2547	16.4128	15.9838	NaN	0.371204	0.430388	0.311261	4	Bifunctional UDP-N-acetylglucosamine 2-epimerase/N-acetylmannosamine kinase OS=Homo sapiens OX=9606 GN=GNE PE=1 SV=1	Q9Y223	GNE
26.1484	26.7034	26.7736	27.0029	27.0016	27.4168	0.0755096	1.122	0.598676	19	GTP-binding nuclear protein Ran OS=Homo sapiens OX=9606 GN=RAN PE=1 SV=3	P62826	RAN
22.2055	23.4837	23.2096	23.4827	23.5956	24.109	0.179073	0.74697	0.762835	11	Activator of 90 kDa heat shock protein ATPase homolog 1 OS=Homo sapiens OX=9606 GN=AHSA1 PE=1 SV=1	O95433	AHSA1
16.2787	16.274	16.9674	16.8119	NaN	16.9393	0.247072	0.607176	0.368939	3	Leucine-rich repeat flightless-interacting protein 2 OS=Homo sapiens OX=9606 GN=LRRFIP2 PE=1 SV=1	Q9Y608	LRRFIP2
19.0639	18.6481	18.8211	19.1846	19.1208	19.7863	0.118099	0.927756	0.519501	2	DNA polymerase beta OS=Homo sapiens OX=9606 GN=POLB PE=1 SV=3	P06746	POLB
20.497	21.0585	21.1729	21.376	21.3255	22.0248	0.0963698	1.01606	0.665979	6	CD2 antigen cytoplasmic tail-binding protein 2 OS=Homo sapiens OX=9606 GN=CD2BP2 PE=1 SV=1	O95400	CD2BP2
21.1623	22.2125	22.1044	22.3535	22.3195	22.8341	0.169348	0.771219	0.675943	4	Sorcin OS=Homo sapiens OX=9606 GN=SRI PE=1 SV=1	P30626	SRI
NaN	15.7259	15.2806	16.0547	15.6648	15.8909	0.313908	0.503198	0.366905	2	AT-rich interactive domain-containing protein 3A OS=Homo sapiens OX=9606 GN=ARID3A PE=1 SV=2	Q99856	ARID3A
NaN	16.0298	17.8586	17.0995	16.3854	NaN	0.864653	0.063158	-0.201758	2	Conserved oligomeric Golgi complex subunit 6 OS=Homo sapiens OX=9606 GN=COG6 PE=1 SV=2	Q9Y2V7	COG6
17.675	19.5286	19.7371	19.3741	19.3361	20.3061	0.414557	0.382416	0.691859	5	Nuclear pore complex protein Nup205 OS=Homo sapiens OX=9606 GN=NUP205 PE=1 SV=3	Q92621	NUP205
19.3003	20.7159	19.5782	20.207	20.2863	20.0689	0.535065	0.271594	0.322587	5	Mitochondrial import receptor subunit TOM34 OS=Homo sapiens OX=9606 GN=TOMM34 PE=1 SV=2	Q15785	TOMM34
18.9454	19.9063	20.0432	20.0712	20.1889	20.1877	0.271896	0.565598	0.517642	11	E3 SUMO-protein ligase RanBP2 OS=Homo sapiens OX=9606 GN=RANBP2 PE=1 SV=2	P49792	RANBP2
21.9076	23.3184	22.1606	22.3982	22.5597	23.69	0.518766	0.285028	0.42045	8	Ubiquitin-conjugating enzyme E2 variant 2 OS=Homo sapiens OX=9606 GN=UBE2V2 PE=1 SV=4	Q15819	UBE2V2
21.8989	22.0077	22.2855	22.3544	22.2723	22.5641	0.0871489	1.05974	0.332917	8	Heat shock protein beta-1 OS=Homo sapiens OX=9606 GN=HSPB1 PE=1 SV=2	P04792	HSPB1
15.7088	15.8949	16.4728	16.3923	16.4388	NaN	0.231101	0.636199	0.390081	2	Ras GTPase-activating-like protein IQGAP2 OS=Homo sapiens OX=9606 GN=IQGAP2 PE=1 SV=4	Q13576	IQGAP2
19.3781	19.1986	19.6046	20.0465	20.0326	20.4454	0.01261	1.89928	0.781079	6	tRNA (guanine(26)-N(2))-dimethyltransferase OS=Homo sapiens OX=9606 GN=TRMT1 PE=1 SV=1	Q9NXH9	TRMT1
23.2635	24.7277	24.4603	24.874	24.9353	24.8454	0.244084	0.61246	0.734452	11	Protein-L-isoaspartate(D-aspartate) O-methyltransferase OS=Homo sapiens OX=9606 GN=PCMT1 PE=1 SV=4	P22061	PCMT1
20.2196	20.7955	20.6304	21.1541	21.0744	20.975	0.0830534	1.08064	0.519289	4	Protein LSM12 homolog OS=Homo sapiens OX=9606 GN=LSM12 PE=1 SV=2	Q3MHD2	LSM12
20.1589	20.9952	21.0753	20.7596	20.91	22.3742	0.378806	0.421583	0.604797	5	Sex comb on midleg-like protein 2 OS=Homo sapiens OX=9606 GN=SCML2 PE=1 SV=1	Q9UQR0	SCML2
15.8965	16.0192	NaN	16.1871	16.5428	NaN	0.236221	0.626682	0.407082	1	Ribonuclease P/MRP protein subunit POP5 OS=Homo sapiens OX=9606 GN=POP5 PE=1 SV=1	Q969H6	POP5
17.9638	18.2545	18.5277	18.6751	18.5933	18.2276	0.307562	0.512068	0.250005	7	Huntingtin OS=Homo sapiens OX=9606 GN=HTT PE=1 SV=2	P42858	HTT
NaN	16.9537	16.9535	16.91	NaN	17.9974	0.52659	0.278527	0.500099	1	Ribosomal RNA processing protein 1 homolog A OS=Homo sapiens OX=9606 GN=RRP1 PE=1 SV=1	P56182	RRP1
16.6698	17.3116	17.4132	17.4418	17.4428	17.928	0.179383	0.746219	0.472656	2	Serine/threonine-protein phosphatase 1 regulatory subunit 10 OS=Homo sapiens OX=9606 GN=PPP1R10 PE=1 SV=1	Q96QC0	PPP1R10
NaN	16.6406	16.9034	17.1344	15.2092	NaN	0.644688	0.190651	-0.60018	2	Cytosolic Fe-S cluster assembly factor NUBP2 OS=Homo sapiens OX=9606 GN=NUBP2 PE=1 SV=1	Q9Y5Y2	NUBP2
19.665	20.991	21.2665	21.3479	21.1355	21.3923	0.317729	0.497943	0.651054	15	Hexokinase-2 OS=Homo sapiens OX=9606 GN=HK2 PE=1 SV=2	P52789	HK2
20.4822	21.5885	21.6719	22.0734	22.0442	21.7455	0.200744	0.697358	0.706881	8	Protein PBDC1 OS=Homo sapiens OX=9606 GN=PBDC1 PE=1 SV=1	Q9BVG4	PBDC1
20.6057	21.5568	21.9044	22.0719	22.064	20.7666	0.657595	0.182042	0.278503	11	Eukaryotic translation initiation factor 1 OS=Homo sapiens OX=9606 GN=EIF1 PE=1 SV=1	P41567	EIF1
21.8996	22.8099	22.1946	22.6424	23.1194	23.7233	0.106636	0.972094	0.860359	10	Protein SGT1 homolog OS=Homo sapiens OX=9606 GN=SUGT1 PE=1 SV=3	Q9Y2Z0	SUGT1
NaN	16.9728	16.6415	17.1376	17.1309	17.6968	0.136362	0.865307	0.51466	1	V-set and transmembrane domain-containing protein 2-like protein OS=Homo sapiens OX=9606 GN=VSTM2L PE=1 SV=1	Q96N03	VSTM2L
16.895	16.5152	17.9679	17.7353	17.6266	NaN	0.329774	0.481783	0.554931	3	Cyclin-dependent kinase 12 OS=Homo sapiens OX=9606 GN=CDK12 PE=1 SV=2	Q9NYV4	CDK12
14.4638	17.2829	18.7056	18.848	18.7364	18.9462	0.245369	0.610181	2.0261	6	Insulin-like growth factor 2 mRNA-binding protein 3 OS=Homo sapiens OX=9606 GN=IGF2BP3 PE=1 SV=2	O00425	IGF2BP3
17.4705	18.3701	17.9003	18.263	18.571	18.0527	0.287784	0.540933	0.381894	1	Ankyrin repeat and BTB/POZ domain-containing protein 1 OS=Homo sapiens OX=9606 GN=ABTB1 PE=1 SV=1	Q969K4	ABTB1
19.3209	20.3097	20.0398	20.2683	20.2645	20.3348	0.308608	0.510593	0.399073	7	Centrosomal protein of 170 kDa OS=Homo sapiens OX=9606 GN=CEP170 PE=1 SV=1	Q5SW79	CEP170
NaN	18.2582	17.2945	17.4805	18.442	18.7317	0.539831	0.267742	0.441731	4	Zinc finger CCCH domain-containing protein 14 OS=Homo sapiens OX=9606 GN=ZC3H14 PE=1 SV=1	Q6PJT7	ZC3H14
26.1374	26.5411	25.8702	26.2898	26.5489	27.0385	0.207005	0.684019	0.442816	6	Small ubiquitin-related modifier 2 OS=Homo sapiens OX=9606 GN=SUMO2 PE=1 SV=3	P61956	SUMO2
14.384	16.0379	16.4866	16.2045	16.0496	NaN	0.523575	0.281021	0.490908	2	Mitotic-spindle organizing protein 2B OS=Homo sapiens OX=9606 GN=MZT2B PE=1 SV=1	Q6NZ67	MZT2B
18.7101	19.2267	19.0977	19.6876	19.8748	18.7302	0.364585	0.438201	0.419329	3	Nucleoporin p54 OS=Homo sapiens OX=9606 GN=NUP54 PE=1 SV=2	Q7Z3B4	NUP54
18.485	18.4291	18.5303	18.4358	18.6145	19.0106	0.349482	0.456575	0.205524	3	Methanethiol oxidase OS=Homo sapiens OX=9606 GN=SELENBP1 PE=1 SV=2	Q13228	SELENBP1
21.1179	22.3935	21.6387	21.967	22.1017	22.4094	0.356452	0.447999	0.442673	3	Dynein light chain roadblock-type 1 OS=Homo sapiens OX=9606 GN=DYNLRB1 PE=1 SV=3	Q9NP97	DYNLRB1
17.0971	17.7111	17.8431	17.9358	17.9029	18.4307	0.138598	0.858243	0.539375	3	Eukaryotic translation initiation factor 2D OS=Homo sapiens OX=9606 GN=EIF2D PE=1 SV=3	P41214	EIF2D
17.7596	17.8332	18.5851	18.5112	18.1912	18.4977	0.327223	0.485157	0.340716	1	WW domain-binding protein 2 OS=Homo sapiens OX=9606 GN=WBP2 PE=1 SV=1	Q969T9	WBP2
17.6553	19.1997	18.8908	19.2626	18.9229	19.6004	0.285352	0.544619	0.680052	1	ADP-ribose glycohydrolase OARD1 OS=Homo sapiens OX=9606 GN=OARD1 PE=1 SV=2	Q9Y530	OARD1
16.5887	16.6313	16.5526	17.287	17.0963	16.4282	0.314591	0.502253	0.346296	1	Protein zwilch homolog OS=Homo sapiens OX=9606 GN=ZWILCH PE=1 SV=2	Q9H900	ZWILCH
21.0312	21.8231	20.9375	21.6883	21.7303	21.5535	0.29486	0.530384	0.393453	4	Peptidyl-prolyl cis-trans isomerase-like 1 OS=Homo sapiens OX=9606 GN=PPIL1 PE=1 SV=1	Q9Y3C6	PPIL1
20.6809	21.7596	21.5423	21.6579	21.7587	21.8987	0.308566	0.510652	0.444208	7	Drebrin-like protein OS=Homo sapiens OX=9606 GN=DBNL PE=1 SV=1	Q9UJU6	DBNL
14.5645	14.6474	13.97	14.546	14.6285	15.7847	0.28088	0.551479	0.592418	1	LEM domain-containing protein 2 OS=Homo sapiens OX=9606 GN=LEMD2 PE=1 SV=1	Q8NC56	LEMD2
19.2281	19.8903	19.6493	19.4987	18.3997	15.0983	0.281843	0.549993	-1.92365	5	Golgin subfamily B member 1 OS=Homo sapiens OX=9606 GN=GOLGB1 PE=1 SV=2	Q14789	GOLGB1
19.7687	19.2151	19.4561	19.8794	20.1068	20.5667	0.0553999	1.25649	0.704363	5	Putative RNA-binding protein Luc7-like 1 OS=Homo sapiens OX=9606 GN=LUC7L PE=1 SV=1	Q9NQ29	LUC7L
20.7567	21.1129	21.3919	21.5073	21.5258	21.9244	0.074146	1.12991	0.565371	10	DnaJ homolog subfamily C member 3 OS=Homo sapiens OX=9606 GN=DNAJC3 PE=1 SV=1	Q13217	DNAJC3
17.1334	17.3425	17.7312	17.8222	17.6387	18.2354	0.116576	0.93339	0.496403	1	Anaphase-promoting complex subunit 5 OS=Homo sapiens OX=9606 GN=ANAPC5 PE=1 SV=2	Q9UJX4	ANAPC5
17.2604	16.8189	NaN	17.7854	17.2524	NaN	0.304287	0.516716	0.479206	4	Protein PRRC2B OS=Homo sapiens OX=9606 GN=PRRC2B PE=1 SV=2	Q5JSZ5	PRRC2B
19.7371	20.8311	20.5432	20.8517	21.0363	20.6949	0.269692	0.569132	0.490489	6	3-mercaptopyruvate sulfurtransferase OS=Homo sapiens OX=9606 GN=MPST PE=1 SV=3	P25325	MPST
18.1638	19.0801	18.6815	18.9118	18.8023	19.7282	0.269873	0.56884	0.505649	3	Sepiapterin reductase OS=Homo sapiens OX=9606 GN=SPR PE=1 SV=1	P35270	SPR
17.6192	18.7281	17.8423	18.2315	18.1582	18.4413	0.596483	0.224402	0.213786	4	Tyrosine-protein phosphatase non-receptor type 23 OS=Homo sapiens OX=9606 GN=PTPN23 PE=1 SV=1	Q9H3S7	PTPN23
19.7998	18.958	19.5704	20.0768	19.672	19.9552	0.202281	0.694044	0.458578	3	LIM domain and actin-binding protein 1 OS=Homo sapiens OX=9606 GN=LIMA1 PE=1 SV=1	Q9UHB6	LIMA1
22.8627	21.7541	22.4923	22.7445	22.8968	23.0426	0.244665	0.611428	0.524913	9	Nucleolar and coiled-body phosphoprotein 1 OS=Homo sapiens OX=9606 GN=NOLC1 PE=1 SV=2	Q14978	NOLC1
21.1616	22.3778	21.0715	21.7289	22.0334	22.065	0.439547	0.356995	0.40546	8	Ubiquitin-conjugating enzyme E2 variant 1 OS=Homo sapiens OX=9606 GN=UBE2V1 PE=1 SV=2	Q13404	UBE2V1
15.2293	NaN	15.7369	15.7943	16.0704	16.4672	0.179797	0.745218	0.627494	1	Adenylate kinase isoenzyme 6 OS=Homo sapiens OX=9606 GN=AK6 PE=1 SV=1	Q9Y3D8	AK6
NaN	17.1333	17.777	18.0587	18.1874	12.1178	0.575393	0.240036	-1.33383	3	Mitochondrial import receptor subunit TOM70 OS=Homo sapiens OX=9606 GN=TOMM70 PE=1 SV=1	O94826	TOMM70
17.0888	17.7598	18.7596	18.3273	18.2383	17.8936	0.623144	0.205412	0.283672	3	Cap-specific mRNA (nucleoside-2'-O-)-methyltransferase 1 OS=Homo sapiens OX=9606 GN=CMTR1 PE=1 SV=1	Q8N1G2	CMTR1
19.1074	19.5384	19.1704	18.8062	19.6853	19.7919	0.681056	0.166817	0.155728	3	Nuclear receptor 2C2-associated protein OS=Homo sapiens OX=9606 GN=NR2C2AP PE=1 SV=1	Q86WQ0	NR2C2AP
16.7385	17.4428	17.0327	17.2988	17.3615	17.7352	0.194312	0.711501	0.393814	1	MAP7 domain-containing protein 3 OS=Homo sapiens OX=9606 GN=MAP7D3 PE=1 SV=2	Q8IWC1	MAP7D3
22.1639	23.1553	23.3184	23.4893	23.6047	23.6536	0.188544	0.724587	0.703343	12	Cleavage stimulation factor subunit 2 OS=Homo sapiens OX=9606 GN=CSTF2 PE=1 SV=1	P33240	CSTF2
16.2853	18.9954	18.3878	19.4301	19.6114	18.1372	0.298911	0.524458	1.17005	3	Emerin OS=Homo sapiens OX=9606 GN=EMD PE=1 SV=1	P50402	EMD
22.0948	22.814	22.87	23.0092	22.9988	22.9711	0.249927	0.602188	0.400113	10	TAR DNA-binding protein 43 OS=Homo sapiens OX=9606 GN=TARDBP PE=1 SV=1	Q13148	TARDBP
18.9783	20.0274	19.4873	19.9076	19.7882	NaN	0.367145	0.435163	0.35024	3	Diphosphoinositol polyphosphate phosphohydrolase 3-alpha OS=Homo sapiens OX=9606 GN=NUDT10 PE=1 SV=1	Q8NFP7	NUDT10
19.4716	18.3045	18.5165	19.2126	19.1364	18.7216	0.558473	0.252998	0.259323	3	Protein MENT OS=Homo sapiens OX=9606 GN=MENT PE=2 SV=1	Q9BUN1	MENT
17.7107	18.1232	18.3992	18.3376	18.1379	18.8731	0.27928	0.55396	0.371834	1	DDB1- and CUL4-associated factor 8 OS=Homo sapiens OX=9606 GN=DCAF8 PE=1 SV=1	Q5TAQ9	DCAF8
17.7117	18.4728	18.3528	18.9257	19.5897	19.0973	0.0306987	1.51288	1.02514	4	Dual specificity protein phosphatase 3 OS=Homo sapiens OX=9606 GN=DUSP3 PE=1 SV=1	P51452	DUSP3
13.7947	13.2595	14.1209	14.4256	14.1444	NaN	0.150591	0.822202	0.559932	1	Glutamate-rich protein 1 OS=Homo sapiens OX=9606 GN=ERICH1 PE=1 SV=1	Q86X53	ERICH1
16.6333	17.1637	NaN	17.7195	17.5655	15.9529	0.792761	0.100858	0.180786	1	N-alpha-acetyltransferase 30 OS=Homo sapiens OX=9606 GN=NAA30 PE=1 SV=1	Q147X3	NAA30
19.397	20.782	20.7573	21.1764	20.9557	20.3347	0.398463	0.399611	0.510176	5	U1 small nuclear ribonucleoprotein C OS=Homo sapiens OX=9606 GN=SNRPC PE=1 SV=1	P09234	SNRPC
15.5314	15.0259	17.0452	16.3996	16.9953	16.1125	0.413797	0.383213	0.63495	2	Cell division cycle protein 16 homolog OS=Homo sapiens OX=9606 GN=CDC16 PE=1 SV=2	Q13042	CDC16
15.9059	16.6775	18.1976	18.1436	17.625	NaN	0.291718	0.535036	0.957304	4	mRNA-decapping enzyme 1A OS=Homo sapiens OX=9606 GN=DCP1A PE=1 SV=3	Q9NPI6	DCP1A
18.29	19.2512	18.9126	19.4768	19.3901	19.4928	0.150959	0.821141	0.635311	7	Perilipin-3 OS=Homo sapiens OX=9606 GN=PLIN3 PE=1 SV=3	O60664	PLIN3
17.2448	17.1095	16.984	17.2637	17.78	17.5111	0.0947685	1.02334	0.405476	2	Stromelysin-3 OS=Homo sapiens OX=9606 GN=MMP11 PE=1 SV=3	P24347	MMP11
21.7252	22.3389	22.0818	22.3558	22.303	22.9378	0.149271	0.826024	0.483593	6	Nucleolar and spindle-associated protein 1 OS=Homo sapiens OX=9606 GN=NUSAP1 PE=1 SV=1	Q9BXS6	NUSAP1
17.1342	16.877	18.052	17.5752	17.7709	18.6523	0.256046	0.591683	0.645066	3	Cytokine receptor-like factor 3 OS=Homo sapiens OX=9606 GN=CRLF3 PE=1 SV=2	Q8IUI8	CRLF3
20.8849	20.4507	19.8487	22.8434	19.5554	20.2014	0.691061	0.160484	0.471945	11	Filaggrin OS=Homo sapiens OX=9606 GN=FLG PE=1 SV=3	P20930	FLG
15.8016	18.1027	18.2502	18.2639	17.7999	18.332	0.446933	0.349758	0.747061	6	TBC1 domain family member 13 OS=Homo sapiens OX=9606 GN=TBC1D13 PE=1 SV=3	Q9NVG8	TBC1D13
16.4685	17.0225	17.2764	17.5456	16.9415	17.7251	0.225339	0.647164	0.481631	2	E3 ubiquitin-protein ligase listerin OS=Homo sapiens OX=9606 GN=LTN1 PE=1 SV=6	O94822	LTN1
21.2187	20.102	20.9157	21.5005	21.2894	21.4007	0.186547	0.729212	0.651386	15	Fibronectin type III domain-containing protein 1 OS=Homo sapiens OX=9606 GN=FNDC1 PE=2 SV=4	Q4ZHG4	FNDC1
17.9314	18.3152	18.1099	18.3703	18.4205	18.3126	0.145698	0.836548	0.248981	3	DNA repair protein XRCC4 OS=Homo sapiens OX=9606 GN=XRCC4 PE=1 SV=2	Q13426	XRCC4
25.4756	25.0236	24.4173	25.484	24.6242	26.3475	0.43871	0.357822	0.513091	29	Keratin, type I cytoskeletal 14 OS=Homo sapiens OX=9606 GN=KRT14 PE=1 SV=4	P02533	KRT14
NaN	16.2304	17.6491	16.8934	17.0444	18.1204	0.670486	0.17361	0.41297	1	Periodic tryptophan protein 2 homolog OS=Homo sapiens OX=9606 GN=PWP2 PE=2 SV=2	Q15269	PWP2
21.2602	21.6199	22.0915	22.3078	22.1121	21.8739	0.202504	0.693567	0.440758	10	Calcium homeostasis endoplasmic reticulum protein OS=Homo sapiens OX=9606 GN=CHERP PE=1 SV=3	Q8IWX8	CHERP
22.6281	23.6184	23.1792	23.5618	23.7097	23.7509	0.200623	0.697619	0.532232	17	Lamina-associated polypeptide 2, isoform alpha OS=Homo sapiens OX=9606 GN=TMPO PE=1 SV=2	P42166	TMPO
26.9949	28.0296	27.4427	27.7634	27.9421	28.051	0.285463	0.544451	0.429804	22	Peroxiredoxin-1 OS=Homo sapiens OX=9606 GN=PRDX1 PE=1 SV=1	Q06830	PRDX1
17.1892	17.8477	17.8598	18.1332	18.196	NaN	0.135579	0.867807	0.532377	1	Transcription and mRNA export factor ENY2 OS=Homo sapiens OX=9606 GN=ENY2 PE=1 SV=1	Q9NPA8	ENY2
17.1203	18.778	17.7792	18.3931	18.3162	15.5284	0.68122	0.166713	-0.479927	17	Heat shock 70 kDa protein 6 OS=Homo sapiens OX=9606 GN=HSPA6 PE=1 SV=2	P17066	HSPA6
14.7571	16.4315	17.3264	17.4842	17.3898	14.6976	0.781386	0.107134	0.352234	8	Eukaryotic translation initiation factor 1b OS=Homo sapiens OX=9606 GN=EIF1B PE=1 SV=2	O60739	EIF1B
20.6519	21.653	21.2183	21.9402	21.5894	21.4875	0.222822	0.652041	0.497967	9	DnaJ homolog subfamily B member 1 OS=Homo sapiens OX=9606 GN=DNAJB1 PE=1 SV=4	P25685	DNAJB1
17.6174	17.8852	17.4318	18.1484	18.423	20.7018	0.213452	0.670699	1.44627	2	Sperm-associated antigen 7 OS=Homo sapiens OX=9606 GN=SPAG7 PE=1 SV=2	O75391	SPAG7
24.2291	25.5353	24.2551	24.7619	25.1372	25.3153	0.460852	0.336438	0.398282	8	Stathmin OS=Homo sapiens OX=9606 GN=STMN1 PE=1 SV=3	P16949	STMN1
18.2807	18.6843	19.0496	18.4756	18.9755	19.5214	0.446317	0.350357	0.319272	3	Tight junction protein ZO-2 OS=Homo sapiens OX=9606 GN=TJP2 PE=1 SV=2	Q9UDY2	TJP2
17.7544	17.6198	17.7704	18.5389	18.3783	16.8606	0.731629	0.135709	0.211044	4	Pre-mRNA-splicing factor CWC22 homolog OS=Homo sapiens OX=9606 GN=CWC22 PE=1 SV=3	Q9HCG8	CWC22
21.6658	22.5	22.1352	22.5163	22.5621	23.0531	0.11605	0.935355	0.610143	6	Peptidyl-prolyl cis-trans isomerase H OS=Homo sapiens OX=9606 GN=PPIH PE=1 SV=1	O43447	PPIH
20.569	21.5273	21.661	21.7902	21.7891	22.2015	0.179163	0.746753	0.674475	7	RNA-binding protein 4 OS=Homo sapiens OX=9606 GN=RBM4 PE=1 SV=1	Q9BWF3	RBM4
18.9429	20.0901	20.1655	20.402	20.3781	20.6009	0.204315	0.689699	0.727496	3	Cilia- and flagella-associated protein 298 OS=Homo sapiens OX=9606 GN=CFAP298 PE=1 SV=1	P57076	CFAP298
22.3059	23.1925	22.6976	23.0245	23.2375	23.2686	0.219438	0.658688	0.444876	5	BolA-like protein 2 OS=Homo sapiens OX=9606 GN=BOLA2 PE=1 SV=1	Q9H3K6	BOLA2; BOLA2B
20.7356	21.6059	21.371	21.5839	21.5651	22.2386	0.179124	0.746845	0.55838	9	PDZ and LIM domain protein 5 OS=Homo sapiens OX=9606 GN=PDLIM5 PE=1 SV=5	Q96HC4	PDLIM5
26.0654	26.9869	26.1569	26.7046	26.9179	26.7081	0.329539	0.482093	0.373806	33	Transketolase OS=Homo sapiens OX=9606 GN=TKT PE=1 SV=3	P29401	TKT
16.2795	16.514	16.6131	17.1818	16.8378	16.5882	0.131504	0.881062	0.400417	1	Coiled-coil and C2 domain-containing protein 1B OS=Homo sapiens OX=9606 GN=CC2D1B PE=1 SV=1	Q5T0F9	CC2D1B
22.4312	23.181	23.7349	23.7637	23.6425	23.3329	0.345308	0.461794	0.46401	24	Probable ATP-dependent RNA helicase DDX5 OS=Homo sapiens OX=9606 GN=DDX5 PE=1 SV=1	P17844	DDX5
20.4707	18.6692	18.8142	19.9598	19.7915	20.1233	0.3834	0.416348	0.640169	3	DBH-like monooxygenase protein 1 OS=Homo sapiens OX=9606 GN=MOXD1 PE=1 SV=1	Q6UVY6	MOXD1
18.2774	18.1853	18.2014	18.712	18.7535	16.2486	0.739064	0.131318	-0.316656	2	General transcription factor 3C polypeptide 5 OS=Homo sapiens OX=9606 GN=GTF3C5 PE=1 SV=2	Q9Y5Q8	GTF3C5
18.2584	19.8896	19.1437	19.8425	19.8767	18.9918	0.449728	0.34705	0.473125	6	NAD-dependent protein deacetylase sirtuin-1 OS=Homo sapiens OX=9606 GN=SIRT1 PE=1 SV=2	Q96EB6	SIRT1
17.0381	17.6963	17.601	17.9128	18.2351	18.3073	0.0538912	1.26848	0.70661	2	tRNA-dihydrouridine(16/17) synthase [NAD(P)(+)]-like OS=Homo sapiens OX=9606 GN=DUS1L PE=1 SV=1	Q6P1R4	DUS1L
16.4646	16.1231	16.2924	16.7958	16.7258	NaN	0.0314247	1.50273	0.467459	1	BolA-like protein 1 OS=Homo sapiens OX=9606 GN=BOLA1 PE=1 SV=1	Q9Y3E2	BOLA1
19.9097	19.4611	19.0652	20.0974	18.631	20.3736	0.734952	0.133741	0.221977	1	Transcriptional adapter 2-beta OS=Homo sapiens OX=9606 GN=TADA2B PE=1 SV=2	Q86TJ2	TADA2B
17.6455	18.0779	19.238	19.1466	18.9491	19.5761	0.188954	0.723644	0.903453	7	RNA demethylase ALKBH5 OS=Homo sapiens OX=9606 GN=ALKBH5 PE=1 SV=2	Q6P6C2	ALKBH5
17.5836	18.7638	18.1656	18.6287	18.5643	18.5841	0.341614	0.466464	0.42137	1	Arpin OS=Homo sapiens OX=9606 GN=ARPIN PE=1 SV=1	Q7Z6K5	ARPIN
24.4681	25.7964	25.7409	25.9614	26.04	26.0996	0.247949	0.605638	0.698568	29	Far upstream element-binding protein 2 OS=Homo sapiens OX=9606 GN=KHSRP PE=1 SV=4	Q92945	KHSRP
20.6854	21.9546	20.7495	21.4963	21.5019	21.8634	0.357216	0.44707	0.49068	7	Alpha-endosulfine OS=Homo sapiens OX=9606 GN=ENSA PE=1 SV=1	O43768	ENSA
16.9516	17.9328	18.5862	18.3057	18.371	18.4159	0.372981	0.428313	0.540672	1	A-kinase anchor protein 8-like OS=Homo sapiens OX=9606 GN=AKAP8L PE=1 SV=4	Q9ULX6	AKAP8L
16.4522	16.9935	17.088	17.2376	17.3346	NaN	0.149444	0.825521	0.441568	1	Mortality factor 4-like protein 1 OS=Homo sapiens OX=9606 GN=MORF4L1 PE=1 SV=2	Q9UBU8	MORF4L1
17.5293	17.9902	17.4986	18.5086	17.5335	16.5624	0.832527	0.0796019	-0.137923	2	BAG family molecular chaperone regulator 2 OS=Homo sapiens OX=9606 GN=BAG2 PE=1 SV=1	O95816	BAG2
18.4038	19.2334	19.0714	19.1238	19.2689	19.4737	0.265008	0.57674	0.38593	2	UPF0449 protein C19orf25 OS=Homo sapiens OX=9606 GN=C19orf25 PE=1 SV=2	Q9UFG5	C19orf25
NaN	16.3864	16.1503	17.7759	17.0737	NaN	0.159529	0.797159	1.15642	3	POU domain, class 2, transcription factor 1 OS=Homo sapiens OX=9606 GN=POU2F1 PE=1 SV=2	P14859	POU2F1
22.9375	23.8865	23.9786	24.0402	24.0227	23.9422	0.351416	0.454179	0.400818	12	ELAV-like protein 1 OS=Homo sapiens OX=9606 GN=ELAVL1 PE=1 SV=2	Q15717	ELAVL1
19.9166	21.1713	20.4745	20.6961	20.765	21.1474	0.445685	0.350972	0.348716	6	Endoribonuclease LACTB2 OS=Homo sapiens OX=9606 GN=LACTB2 PE=1 SV=2	Q53H82	LACTB2
18.8825	19.3544	18.2942	19.7973	19.3155	18.3192	0.606084	0.217467	0.300281	2	Ethanolamine kinase 1 OS=Homo sapiens OX=9606 GN=ETNK1 PE=1 SV=1	Q9HBU6	ETNK1
19.5589	20.0813	19.992	20.2543	20.1946	20.645	0.0866623	1.06217	0.487214	4	Zinc finger protein 503 OS=Homo sapiens OX=9606 GN=ZNF503 PE=1 SV=1	Q96F45	ZNF503
19.318	18.6825	19.1796	19.6436	19.7089	18.006	0.927264	0.0327965	0.0594584	11	Serine/threonine-protein kinase 24 OS=Homo sapiens OX=9606 GN=STK24 PE=1 SV=1	Q9Y6E0	STK24
18.9863	18.3258	18.4939	18.6686	18.1759	18.2646	0.407965	0.389377	-0.232269	6	SH3 and PX domain-containing protein 2B OS=Homo sapiens OX=9606 GN=SH3PXD2B PE=1 SV=3	A1X283	SH3PXD2B
18.9076	20.0218	20.7005	20.6093	20.4923	NaN	0.325731	0.487141	0.674176	8	Mannose-6-phosphate isomerase OS=Homo sapiens OX=9606 GN=MPI PE=1 SV=2	P34949	MPI
15.2755	18.3945	16.491	19.341	19.6694	15.8584	0.364658	0.438115	1.56924	2	Protein DPCD OS=Homo sapiens OX=9606 GN=DPCD PE=1 SV=2	Q9BVM2	DPCD
17.5948	17.9312	18.1213	18.1988	17.5351	19.0097	0.489345	0.310385	0.365474	2	Golgi to ER traffic protein 4 homolog OS=Homo sapiens OX=9606 GN=GET4 PE=1 SV=1	Q7L5D6	GET4
18.5289	20.582	19.0362	19.2535	20.2351	18.8544	0.934646	0.0293528	0.0652924	3	Proteasome inhibitor PI31 subunit OS=Homo sapiens OX=9606 GN=PSMF1 PE=1 SV=2	Q92530	PSMF1
13.5634	13.3418	15.0047	14.8088	14.2276	NaN	0.428633	0.367915	0.5482	4	Cell division cycle protein 27 homolog OS=Homo sapiens OX=9606 GN=CDC27 PE=1 SV=2	P30260	CDC27
18.6687	19.1442	19.1278	19.2285	19.2758	19.6303	0.121608	0.915036	0.397967	5	Protein SEC13 homolog OS=Homo sapiens OX=9606 GN=SEC13 PE=1 SV=3	P55735	SEC13
22.2323	23.3822	22.7391	23.0359	23.0474	23.5753	0.33111	0.480028	0.434964	7	Mitotic spindle assembly checkpoint protein MAD2A OS=Homo sapiens OX=9606 GN=MAD2L1 PE=1 SV=1	Q13257	MAD2L1
21.2877	22.2963	22.2783	22.374	22.1842	22.9953	0.250392	0.60138	0.563782	23	WD repeat-containing protein 44 OS=Homo sapiens OX=9606 GN=WDR44 PE=1 SV=1	Q5JSH3	WDR44
22.8195	23.9315	24.1084	24.2665	23.9857	23.4439	0.591577	0.227989	0.278891	22	Matrin-3 OS=Homo sapiens OX=9606 GN=MATR3 PE=1 SV=2	P43243	MATR3
23.4672	25.1876	25.148	25.3396	25.2903	25.8178	0.256451	0.590996	0.881642	13	Poly(rC)-binding protein 2 OS=Homo sapiens OX=9606 GN=PCBP2 PE=1 SV=1	Q15366	PCBP2
19.5598	20.0893	20.1722	20.4972	20.3917	20.3011	0.131218	0.882005	0.456209	2	YTH domain-containing protein 1 OS=Homo sapiens OX=9606 GN=YTHDC1 PE=1 SV=3	Q96MU7	YTHDC1
20.2512	20.5425	21.1167	21.0176	20.8092	20.8265	0.435172	0.361339	0.247615	10	Cleavage stimulation factor subunit 3 OS=Homo sapiens OX=9606 GN=CSTF3 PE=1 SV=1	Q12996	CSTF3
21.0014	20.3422	20.6393	21.0814	21.0766	21.4032	0.091281	1.03962	0.526086	5	Gamma-interferon-inducible lysosomal thiol reductase OS=Homo sapiens OX=9606 GN=IFI30 PE=1 SV=3	P13284	IFI30
17.7846	17.9325	19.1412	18.9567	19.0518	18.3783	0.367285	0.434997	0.509495	2	Signal transducer and activator of transcription 3 OS=Homo sapiens OX=9606 GN=STAT3 PE=1 SV=2	P40763	STAT3
21.8252	22.7281	22.583	22.6853	22.6795	23.2789	0.224645	0.648502	0.502452	8	HD domain-containing protein 2 OS=Homo sapiens OX=9606 GN=HDDC2 PE=1 SV=1	Q7Z4H3	HDDC2
21.4193	21.8698	21.2987	21.9808	22.0899	21.9932	0.100204	0.999117	0.492026	6	Ephrin-B1 OS=Homo sapiens OX=9606 GN=EFNB1 PE=1 SV=1	P98172	EFNB1
22.4419	23.59	23.7968	23.888	23.7888	23.7651	0.329826	0.481715	0.53777	8	Replication protein A 32 kDa subunit OS=Homo sapiens OX=9606 GN=RPA2 PE=1 SV=1	P15927	RPA2
19.073	20.2064	20.4197	20.8508	20.6002	20.5869	0.199261	0.700578	0.779565	8	G-patch domain and KOW motifs-containing protein OS=Homo sapiens OX=9606 GN=GPKOW PE=1 SV=2	Q92917	GPKOW
16.9825	18.4667	18.4052	18.0436	18.6564	18.451	0.474554	0.323715	0.432191	2	RAB11-binding protein RELCH OS=Homo sapiens OX=9606 GN=RELCH PE=1 SV=2	Q9P260	RELCH
18.6665	19.8916	18.5943	19.264	19.5261	18.6554	0.85461	0.0682322	0.0977135	6	Triokinase/FMN cyclase OS=Homo sapiens OX=9606 GN=TKFC PE=1 SV=2	Q3LXA3	TKFC
16.4455	16.6426	16.8007	17.2238	16.6837	NaN	0.427849	0.368709	0.324173	1	Charged multivesicular body protein 7 OS=Homo sapiens OX=9606 GN=CHMP7 PE=1 SV=1	Q8WUX9	CHMP7
18.4799	17.5172	18.3808	17.9541	17.9547	17.3436	0.372708	0.428631	-0.375149	4	Ubiquitin-conjugating enzyme E2 Q1 OS=Homo sapiens OX=9606 GN=UBE2Q1 PE=1 SV=1	Q7Z7E8	UBE2Q1
17.7333	18.239	18.2356	18.401	18.5866	18.4759	0.119538	0.922495	0.418568	1	7-methylguanosine phosphate-specific 5'-nucleotidase OS=Homo sapiens OX=9606 GN=NT5C3B PE=1 SV=4	Q969T7	NT5C3B
19.1251	19.1268	19.371	19.3547	18.8917	18.6041	0.363243	0.439803	-0.257432	3	Probable ATP-dependent RNA helicase DDX27 OS=Homo sapiens OX=9606 GN=DDX27 PE=1 SV=2	Q96GQ7	DDX27
20.0861	20.6675	21.2376	21.1313	21.0566	20.7352	0.455544	0.34147	0.310661	8	Tetratricopeptide repeat protein 4 OS=Homo sapiens OX=9606 GN=TTC4 PE=1 SV=3	O95801	TTC4
18.7831	20.0427	19.4541	19.7427	19.8888	18.6924	0.979008	0.00921361	0.014665	3	Core-binding factor subunit beta OS=Homo sapiens OX=9606 GN=CBFB PE=1 SV=2	Q13951	CBFB
17.2567	16.9517	16.5377	17.1731	17.3966	17.6909	0.127751	0.893635	0.504812	2	A disintegrin and metalloproteinase with thrombospondin motifs 3 OS=Homo sapiens OX=9606 GN=ADAMTS3 PE=1 SV=4	O15072	ADAMTS3
21.5474	22.3909	22.46	22.4273	22.2604	22.7512	0.36855	0.433503	0.346875	9	Nucleolysin TIAR OS=Homo sapiens OX=9606 GN=TIAL1 PE=1 SV=1	Q01085	TIAL1
17.3966	18.5909	18.4173	18.9272	18.7652	18.941	0.181841	0.740308	0.742833	7	Biorientation of chromosomes in cell division protein 1-like 1 OS=Homo sapiens OX=9606 GN=BOD1L1 PE=1 SV=2	Q8NFC6	BOD1L1
14.9342	16.5206	17.0029	16.9794	17.0237	17.5075	0.240868	0.618221	1.01758	2	Transcriptional regulator ATRX OS=Homo sapiens OX=9606 GN=ATRX PE=1 SV=5	P46100	ATRX
19.6786	20.3719	20.6093	20.7962	20.8933	20.5405	0.193325	0.713711	0.52338	10	Sorting nexin-5 OS=Homo sapiens OX=9606 GN=SNX5 PE=1 SV=1	Q9Y5X3	SNX5
27.1006	27.1166	27.5881	27.6046	27.6619	27.2943	0.275911	0.55923	0.251844	61	Poly [ADP-ribose] polymerase 1 OS=Homo sapiens OX=9606 GN=PARP1 PE=1 SV=4	P09874	PARP1
22.4281	22.8368	23.6785	23.509	23.1746	23.499	0.38	0.420217	0.413067	27	Myb-binding protein 1A OS=Homo sapiens OX=9606 GN=MYBBP1A PE=1 SV=2	Q9BQG0	MYBBP1A
20.4837	21.2329	21.7074	21.7991	21.6848	21.6596	0.247764	0.605962	0.573171	11	Splicing factor 45 OS=Homo sapiens OX=9606 GN=RBM17 PE=1 SV=1	Q96I25	RBM17
17.9248	19.0344	18.8297	18.7513	18.6318	19.6516	0.425983	0.370608	0.415244	4	Deoxycytidine kinase OS=Homo sapiens OX=9606 GN=DCK PE=1 SV=1	P27707	DCK
20.2427	21.657	21.6969	21.8671	21.6795	21.6474	0.381407	0.418611	0.532446	6	DCN1-like protein 5 OS=Homo sapiens OX=9606 GN=DCUN1D5 PE=1 SV=1	Q9BTE7	DCUN1D5
17.4684	18.316	17.9644	18.0299	17.9835	19.0042	0.369053	0.432911	0.422932	1	MRG/MORF4L-binding protein OS=Homo sapiens OX=9606 GN=MRGBP PE=1 SV=1	Q9NV56	MRGBP
23.7911	24.2065	23.6409	24.1222	24.0371	24.6205	0.200854	0.697119	0.380412	5	Translation machinery-associated protein 7 OS=Homo sapiens OX=9606 GN=TMA7 PE=1 SV=1	Q9Y2S6	TMA7
17.1437	18.288	18.2695	18.3875	18.4611	18.8149	0.219788	0.657996	0.654057	1	SUN domain-containing ossification factor OS=Homo sapiens OX=9606 GN=SUCO PE=1 SV=1	Q9UBS9	SUCO
19.8922	20.3417	20.9531	20.9809	20.8172	20.5205	0.349837	0.456134	0.377212	9	Microtubule-associated protein 1S OS=Homo sapiens OX=9606 GN=MAP1S PE=1 SV=2	Q66K74	MAP1S
16.5567	15.3499	16.4	16.511	16.6117	NaN	0.349002	0.457172	0.45916	1	Protein LEG1 homolog OS=Homo sapiens OX=9606 GN=LEG1 PE=1 SV=2	Q6P5S2	LEG1
19.3346	19.2333	19.6767	19.7535	19.7514	20.2221	0.0761371	1.1184	0.49412	6	DNA-directed RNA polymerase II subunit RPB3 OS=Homo sapiens OX=9606 GN=POLR2C PE=1 SV=2	P19387	POLR2C
16.2846	16.5288	15.7167	16.8476	16.3421	NaN	0.329313	0.482391	0.418178	1	Transcription initiation factor IIA subunit 1 OS=Homo sapiens OX=9606 GN=GTF2A1 PE=1 SV=1	P52655	GTF2A1
22.9562	23.8974	23.4404	23.7284	23.6265	24.476	0.250523	0.601152	0.512255	6	PEST proteolytic signal-containing nuclear protein OS=Homo sapiens OX=9606 GN=PCNP PE=1 SV=2	Q8WW12	PCNP
18.3329	20.5996	19.6173	20.2172	20.2767	19.1938	0.644893	0.190512	0.379288	3	UPF0687 protein C20orf27 OS=Homo sapiens OX=9606 GN=C20orf27 PE=1 SV=3	Q9GZN8	C20orf27
16.1534	17.7445	17.5681	17.9151	18.1777	16.4154	0.665371	0.176936	0.347407	1	ASNSD1 upstream open reading frame protein OS=Homo sapiens OX=9606 GN=ASDURF PE=1 SV=1	L0R819	ASDURF
19.6901	20.0748	20.0412	20.379	20.5076	20.0843	0.0915399	1.03839	0.388246	3	LIM and SH3 domain protein 1 OS=Homo sapiens OX=9606 GN=LASP1 PE=1 SV=2	Q14847	LASP1
23.159	23.5818	24.183	24.0515	23.883	24.048	0.356608	0.447809	0.352893	20	Replication protein A 70 kDa DNA-binding subunit OS=Homo sapiens OX=9606 GN=RPA1 PE=1 SV=2	P27694	RPA1
17.1296	17.5351	18.4524	18.8166	18.8921	18.5822	0.106804	0.971412	1.05788	4	Ubiquitin-associated protein 2 OS=Homo sapiens OX=9606 GN=UBAP2 PE=1 SV=1	Q5T6F2	UBAP2
18.9585	20.5759	20.464	21.2465	21.0542	20.639	0.192975	0.714498	0.980412	8	Interferon regulatory factor 2-binding protein 2 OS=Homo sapiens OX=9606 GN=IRF2BP2 PE=1 SV=2	Q7Z5L9	IRF2BP2
19.1817	18.9774	19.3142	19.778	19.6361	19.7214	0.0179629	1.74562	0.554093	7	SWI/SNF complex subunit SMARCC2 OS=Homo sapiens OX=9606 GN=SMARCC2 PE=1 SV=1	Q8TAQ2	SMARCC2
16.6099	16.5814	16.6181	16.9988	17.1684	16.2765	0.520368	0.28369	0.211431	1	Disabled homolog 2 OS=Homo sapiens OX=9606 GN=DAB2 PE=1 SV=3	P98082	DAB2
18.3825	19.8604	19.9967	19.5911	19.6255	19.2795	0.88529	0.0529147	0.0854543	5	Protein pelota homolog OS=Homo sapiens OX=9606 GN=PELO PE=1 SV=2	Q9BRX2	PELO
15.4621	15.0637	16.2447	15.8131	16.1498	NaN	0.391043	0.407776	0.391311	1	Olfactory receptor 1D2 OS=Homo sapiens OX=9606 GN=OR1D2 PE=1 SV=2	P34982	OR1D2
19.0562	20.3362	19.6925	20.1703	20.2604	20.6016	0.214355	0.668867	0.649123	5	Ubiquitin-conjugating enzyme E2 T OS=Homo sapiens OX=9606 GN=UBE2T PE=1 SV=1	Q9NPD8	UBE2T
16.8283	18.0886	17.7906	18.1428	17.9335	18.3178	0.274508	0.561445	0.562217	1	CGG triplet repeat-binding protein 1 OS=Homo sapiens OX=9606 GN=CGGBP1 PE=1 SV=2	Q9UFW8	CGGBP1
24.9013	23.8585	23.8	24.2441	24.3771	25.0776	0.442675	0.353915	0.379625	13	Phospholipid transfer protein OS=Homo sapiens OX=9606 GN=PLTP PE=1 SV=1	P55058	PLTP
19.0152	19.4485	17.9824	18.0961	19.3178	19.3031	0.886613	0.052266	0.0902799	2	Adaptin ear-binding coat-associated protein 1 OS=Homo sapiens OX=9606 GN=NECAP1 PE=1 SV=2	Q8NC96	NECAP1
17.6381	18.7514	19.0176	18.9501	19.0213	18.8472	0.38134	0.418687	0.470495	4	Regulator of nonsense transcripts 2 OS=Homo sapiens OX=9606 GN=UPF2 PE=1 SV=1	Q9HAU5	UPF2
23.2557	23.5468	23.5476	23.443	23.7362	23.85	0.222118	0.653416	0.226366	7	Barrier-to-autointegration factor OS=Homo sapiens OX=9606 GN=BANF1 PE=1 SV=1	O75531	BANF1
16.695	15.7246	15.7509	16.1103	16.7248	16.3332	0.427813	0.368746	0.332599	1	NADH dehydrogenase [ubiquinone] iron-sulfur protein 3, mitochondrial OS=Homo sapiens OX=9606 GN=NDUFS3 PE=1 SV=1	O75489	NDUFS3
20.0714	20.6244	20.8076	20.6948	20.7722	20.7239	0.409282	0.387977	0.229143	13	Plastin-1 OS=Homo sapiens OX=9606 GN=PLS1 PE=1 SV=2	Q14651	PLS1
19.9555	20.7925	20.1383	20.9215	20.8064	20.6229	0.186389	0.72958	0.48818	9	Crk-like protein OS=Homo sapiens OX=9606 GN=CRKL PE=1 SV=1	P46109	CRKL
15.3811	16.8297	16.308	16.5659	16.2627	17.4631	0.349318	0.456779	0.590948	2	Clathrin interactor 1 OS=Homo sapiens OX=9606 GN=CLINT1 PE=1 SV=1	Q14677	CLINT1
21.5567	21.4463	21.4121	21.8396	22.0754	21.6644	0.0686422	1.16341	0.388114	11	Desmocollin-2 OS=Homo sapiens OX=9606 GN=DSC2 PE=1 SV=1	Q02487	DSC2
18.7795	20.211	19.7855	20.1474	20.1617	20.7139	0.212915	0.671794	0.748957	4	Negative elongation factor A OS=Homo sapiens OX=9606 GN=NELFA PE=1 SV=3	Q9H3P2	NELFA
19.6274	20.3715	20.0051	20.0732	20.2161	20.9053	0.30339	0.517999	0.3969	2	Ubiquilin-4 OS=Homo sapiens OX=9606 GN=UBQLN4 PE=1 SV=2	Q9NRR5	UBQLN4
15.1084	15.5568	15.0674	15.4454	15.7706	NaN	0.21934	0.658882	0.363772	2	Non-structural maintenance of chromosomes element 4 homolog A OS=Homo sapiens OX=9606 GN=NSMCE4A PE=1 SV=2	Q9NXX6	NSMCE4A
26.233	27.5588	27.6465	27.6621	27.4953	27.9518	0.347597	0.458924	0.55699	33	Heterogeneous nuclear ribonucleoprotein K OS=Homo sapiens OX=9606 GN=HNRNPK PE=1 SV=1	P61978	HNRNPK
17.8569	17.8837	18.0688	17.8643	17.9381	18.6905	0.482105	0.316858	0.22779	1	RNA polymerase II subunit A C-terminal domain phosphatase OS=Homo sapiens OX=9606 GN=CTDP1 PE=1 SV=3	Q9Y5B0	CTDP1
23.2145	24.2903	24.1138	24.5088	24.3599	24.3376	0.251266	0.599865	0.529226	17	Cysteine and histidine-rich domain-containing protein 1 OS=Homo sapiens OX=9606 GN=CHORDC1 PE=1 SV=2	Q9UHD1	CHORDC1
19.4514	20.9974	21.2826	21.4587	21.3417	21.4093	0.283389	0.547617	0.826075	8	Rab3 GTPase-activating protein non-catalytic subunit OS=Homo sapiens OX=9606 GN=RAB3GAP2 PE=1 SV=1	Q9H2M9	RAB3GAP2
19.583	20.2949	19.1594	20.1824	20.4016	20.3077	0.199626	0.699783	0.618154	5	Sorting nexin-3 OS=Homo sapiens OX=9606 GN=SNX3 PE=1 SV=3	O60493	SNX3
23.9547	24.8862	25.0476	24.871	24.8568	24.9793	0.507732	0.294366	0.27282	24	Adenylyl cyclase-associated protein 1 OS=Homo sapiens OX=9606 GN=CAP1 PE=1 SV=5	Q01518	CAP1
25.1948	25.8769	25.8463	25.9452	26.0061	25.6677	0.415227	0.381714	0.233671	21	Calcyclin-binding protein OS=Homo sapiens OX=9606 GN=CACYBP PE=1 SV=2	Q9HB71	CACYBP
16.7803	17.1781	17.6976	17.6369	17.3765	NaN	0.407599	0.389767	0.288067	1	CCR4-NOT transcription complex subunit 2 OS=Homo sapiens OX=9606 GN=CNOT2 PE=1 SV=1	Q9NZN8	CNOT2
18.7286	NaN	16.5693	17.9975	18.8831	19.21	0.502088	0.29922	1.04792	3	Keratin, type I cytoskeletal 18 OS=Homo sapiens OX=9606 GN=KRT18 PE=1 SV=2	P05783	KRT18
19.3712	19.305	18.9974	19.1695	19.6242	19.8572	0.250874	0.600545	0.325797	1	Cytochrome c oxidase assembly factor 4 homolog, mitochondrial OS=Homo sapiens OX=9606 GN=COA4 PE=1 SV=2	Q9NYJ1	COA4
15.9695	18.5181	19.4975	19.7368	19.4766	19.993	0.238146	0.623156	1.74039	2	Interferon-related developmental regulator 1 OS=Homo sapiens OX=9606 GN=IFRD1 PE=1 SV=4	O00458	IFRD1
20.558	21.1873	21.4814	21.5202	21.4478	21.8832	0.175151	0.756588	0.541509	4	C-terminal-binding protein 2 OS=Homo sapiens OX=9606 GN=CTBP2 PE=1 SV=1	P56545	CTBP2
14.5361	15.6509	16.8738	15.3527	15.416	20.6985	0.503448	0.298046	1.46883	3	Histone-lysine N-methyltransferase SETD7 OS=Homo sapiens OX=9606 GN=SETD7 PE=1 SV=1	Q8WTS6	SETD7
14.6655	13.9564	15.1273	14.931	14.8499	NaN	0.4624	0.334982	0.30739	1	High mobility group protein 20A OS=Homo sapiens OX=9606 GN=HMG20A PE=1 SV=1	Q9NP66	HMG20A
17.849	18.1743	17.6927	18.5133	18.4204	18.5722	0.0420423	1.37631	0.596661	4	U3 small nucleolar RNA-associated protein 14 homolog A OS=Homo sapiens OX=9606 GN=UTP14A PE=1 SV=1	Q9BVJ6	UTP14A
18.4496	18.8644	19.4065	19.4434	19.314	19.2753	0.252945	0.596974	0.437433	5	Exosome complex component RRP40 OS=Homo sapiens OX=9606 GN=EXOSC3 PE=1 SV=3	Q9NQT5	EXOSC3
19.7917	20.2992	20.6793	20.4836	20.4998	21.0092	0.2678	0.57219	0.407484	2	Phosducin-like protein 3 OS=Homo sapiens OX=9606 GN=PDCL3 PE=1 SV=1	Q9H2J4	PDCL3
16.4355	16.9284	16.219	NaN	16.6735	16.7507	0.473559	0.324626	0.18448	3	Centromere protein F OS=Homo sapiens OX=9606 GN=CENPF PE=1 SV=3	P49454	CENPF
19.6647	20.2302	20.2007	20.4265	20.4803	20.5281	0.132508	0.877758	0.446408	4	La-related protein 4 OS=Homo sapiens OX=9606 GN=LARP4 PE=1 SV=3	Q71RC2	LARP4
21.5923	22.2192	22.1244	22.0885	22.0901	22.6774	0.329654	0.481942	0.306672	4	Flavin reductase (NADPH) OS=Homo sapiens OX=9606 GN=BLVRB PE=1 SV=3	P30043	BLVRB
17.5321	17.7465	17.2746	18.0084	18.1221	14.9561	0.684802	0.164435	-0.488887	2	Leydig cell tumor 10 kDa protein homolog OS=Homo sapiens OX=9606 GN=C19orf53 PE=1 SV=1	Q9UNZ5	C19orf53
17.4147	18.8169	18.6424	18.7711	18.7236	19.4624	0.258122	0.588174	0.694396	4	Fanconi anemia group D2 protein OS=Homo sapiens OX=9606 GN=FANCD2 PE=1 SV=2	Q9BXW9	FANCD2
21.5276	21.8761	22.0321	22.2558	22.2217	22.4085	0.068563	1.16391	0.483377	9	Fragile X mental retardation syndrome-related protein 2 OS=Homo sapiens OX=9606 GN=FXR2 PE=1 SV=2	P51116	FXR2
16.3241	17.0349	NaN	NaN	16.6555	17.0266	0.736784	0.13266	0.161519	1	Calmodulin-regulated spectrin-associated protein 2 OS=Homo sapiens OX=9606 GN=CAMSAP2 PE=1 SV=3	Q08AD1	CAMSAP2
18.7529	19.6855	18.6187	19.0028	19.0381	19.8698	0.553217	0.257104	0.284541	1	RNA pseudouridylate synthase domain-containing protein 2 OS=Homo sapiens OX=9606 GN=RPUSD2 PE=1 SV=2	Q8IZ73	RPUSD2
21.8716	22.1091	22.4526	22.4252	22.3776	22.1226	0.455476	0.341535	0.164044	27	Microtubule-associated protein 1B OS=Homo sapiens OX=9606 GN=MAP1B PE=1 SV=2	P46821	MAP1B
16.5033	15.7545	16.2329	17.0032	17.2413	16.0566	0.241143	0.617725	0.603459	2	Nucleolar protein 14 OS=Homo sapiens OX=9606 GN=NOP14 PE=1 SV=3	P78316	NOP14
22.485	23.2042	23.2324	22.8261	23.1627	23.5527	0.557079	0.254084	0.206649	10	Density-regulated protein OS=Homo sapiens OX=9606 GN=DENR PE=1 SV=2	O43583	DENR
15.2502	16.6775	16.882	17.3686	17.1842	15.5149	0.620623	0.207172	0.419319	3	RNA-binding protein 42 OS=Homo sapiens OX=9606 GN=RBM42 PE=1 SV=1	Q9BTD8	RBM42
22.1531	22.9354	23.0879	22.9825	22.8932	23.4762	0.326506	0.486109	0.391799	13	HIV Tat-specific factor 1 OS=Homo sapiens OX=9606 GN=HTATSF1 PE=1 SV=1	O43719	HTATSF1
20.688	21.6326	21.1686	21.6385	21.7331	20.8038	0.599836	0.221967	0.228772	4	26S proteasome non-ATPase regulatory subunit 9 OS=Homo sapiens OX=9606 GN=PSMD9 PE=1 SV=3	O00233	PSMD9
23.2555	24.3311	23.7768	24.0455	24.0975	23.9684	0.506897	0.29508	0.249357	9	Protein CDV3 homolog OS=Homo sapiens OX=9606 GN=CDV3 PE=1 SV=1	Q9UKY7	CDV3
20.5672	21.3924	21.4199	21.6274	21.6671	21.8439	0.16525	0.781858	0.586278	9	Twinfilin-1 OS=Homo sapiens OX=9606 GN=TWF1 PE=1 SV=3	Q12792	TWF1
20.8415	21.6196	21.786	21.9636	21.7203	21.5604	0.376944	0.423723	0.332376	6	Telomerase RNA component interacting RNase OS=Homo sapiens OX=9606 GN=TRIR PE=1 SV=1	Q9BQ61	TRIR
19.8614	20.7411	20.3873	20.7934	20.6431	20.8031	0.241821	0.616507	0.416624	2	Spliceosome-associated protein CWC15 homolog OS=Homo sapiens OX=9606 GN=CWC15 PE=1 SV=2	Q9P013	CWC15
17.2084	18.4716	18.4521	18.9335	18.6453	18.3565	0.285659	0.544152	0.601095	2	DNA polymerase delta subunit 3 OS=Homo sapiens OX=9606 GN=POLD3 PE=1 SV=2	Q15054	POLD3
NaN	17.014	16.9161	17.1025	17.0172	17.9712	0.320353	0.494371	0.398632	1	Splicing factor, suppressor of white-apricot homolog OS=Homo sapiens OX=9606 GN=SFSWAP PE=1 SV=3	Q12872	SFSWAP
13.9932	14.7	14.9864	14.8809	14.5813	NaN	0.643106	0.191717	0.171224	1	COBW domain-containing protein 6 OS=Homo sapiens OX=9606 GN=CBWD6 PE=3 SV=1	Q4V339	CBWD6
19.1589	19.3228	19.1412	19.3631	19.287	19.6771	0.178408	0.748585	0.234752	4	Ras suppressor protein 1 OS=Homo sapiens OX=9606 GN=RSU1 PE=1 SV=3	Q15404	RSU1
16.7661	14.773	15.8348	16.9051	16.7451	15.1671	0.579776	0.23674	0.481115	1	Scavenger receptor cysteine-rich domain-containing protein SCART1 OS=Homo sapiens OX=9606 PE=1 SV=2	Q4G0T1	0
18.0012	19.0857	18.7964	19.2273	19.1982	18.9987	0.251109	0.600138	0.513622	5	Replication stress response regulator SDE2 OS=Homo sapiens OX=9606 GN=SDE2 PE=1 SV=1	Q6IQ49	SDE2
21.9075	21.7101	22.2036	22.5226	22.5674	22.4706	0.0513773	1.28923	0.579841	11	Ribosomal L1 domain-containing protein 1 OS=Homo sapiens OX=9606 GN=RSL1D1 PE=1 SV=3	O76021	RSL1D1
16.2182	16.83	16.7562	17.0633	16.9819	NaN	0.155818	0.807382	0.421102	1	Ester hydrolase C11orf54 OS=Homo sapiens OX=9606 GN=C11orf54 PE=1 SV=1	Q9H0W9	C11orf54
17.3265	17.8449	18.0956	17.2531	16.9881	16.7464	0.0573999	1.24109	-0.759789	4	SURP and G-patch domain-containing protein 1 OS=Homo sapiens OX=9606 GN=SUGP1 PE=1 SV=2	Q8IWZ8	SUGP1
NaN	17.8696	17.7937	18.2073	18.0451	18.3228	0.0326882	1.48561	0.360078	1	G-protein coupled receptor-associated sorting protein 2 OS=Homo sapiens OX=9606 GN=GPRASP2 PE=1 SV=1	Q96D09	GPRASP2
23.756	23.8513	23.3912	23.7079	23.9237	22.4438	0.579869	0.23667	-0.307652	7	Cytochrome c OS=Homo sapiens OX=9606 GN=CYCS PE=1 SV=2	P99999	CYCS
19.8205	19.6904	20.4087	20.4083	20.771	21.4593	0.0818273	1.0871	0.906325	8	RNA polymerase II-associated factor 1 homolog OS=Homo sapiens OX=9606 GN=PAF1 PE=1 SV=2	Q8N7H5	PAF1
23.3743	23.43	23.5134	23.7699	23.8084	24.068	0.0274362	1.56168	0.442893	27	C-Jun-amino-terminal kinase-interacting protein 4 OS=Homo sapiens OX=9606 GN=SPAG9 PE=1 SV=4	O60271	SPAG9
19.2365	19.0213	18.5579	18.8116	19.1824	20.1355	0.395794	0.402531	0.437922	4	Aconitate hydratase, mitochondrial OS=Homo sapiens OX=9606 GN=ACO2 PE=1 SV=2	Q99798	ACO2
20.3472	21.188	20.282	20.6508	20.6026	21.2391	0.56558	0.247506	0.225101	6	Putative peptidyl-tRNA hydrolase PTRHD1 OS=Homo sapiens OX=9606 GN=PTRHD1 PE=1 SV=1	Q6GMV3	PTRHD1
19.226	19.4644	20.1059	19.994	19.9666	20.3061	0.194546	0.710977	0.490158	6	Replication factor C subunit 4 OS=Homo sapiens OX=9606 GN=RFC4 PE=1 SV=2	P35249	RFC4
26.2449	26.5819	26.3456	26.109	26.2268	26.8871	0.953319	0.0207616	0.0168171	10	Desmocollin-3 OS=Homo sapiens OX=9606 GN=DSC3 PE=1 SV=3	Q14574	DSC3
16.5123	16.9542	16.0824	16.8578	16.8215	NaN	0.32737	0.484961	0.323355	4	Proline-rich protein PRCC OS=Homo sapiens OX=9606 GN=PRCC PE=1 SV=1	Q92733	PRCC
16.251	17.5279	16.13	16.5886	16.7278	16.7249	0.930615	0.0312299	0.0441119	1	Proteasome assembly chaperone 4 OS=Homo sapiens OX=9606 GN=PSMG4 PE=1 SV=2	Q5JS54	PSMG4
22.3439	23.0777	23.0961	23.198	23.1967	23.5334	0.1892	0.723079	0.470174	17	Ubiquitin-associated protein 2-like OS=Homo sapiens OX=9606 GN=UBAP2L PE=1 SV=2	Q14157	UBAP2L
16.4351	16.0836	16.7212	17.0166	16.6712	NaN	0.194116	0.711938	0.43063	1	E3 ubiquitin-protein ligase Hakai OS=Homo sapiens OX=9606 GN=CBLL1 PE=1 SV=1	Q75N03	CBLL1
18.7581	19.526	19.7479	19.8242	18.5571	19.8408	0.909614	0.0411429	0.0633272	4	Developmentally-regulated GTP-binding protein 2 OS=Homo sapiens OX=9606 GN=DRG2 PE=1 SV=1	P55039	DRG2
18.7499	19.5535	19.0473	19.4477	19.4464	19.8872	0.173391	0.760974	0.476917	2	Egl nine homolog 1 OS=Homo sapiens OX=9606 GN=EGLN1 PE=1 SV=1	Q9GZT9	EGLN1
19.7023	20.0542	20.2984	20.1755	20.2095	20.5312	0.248012	0.605528	0.287104	5	Phosphotriesterase-related protein OS=Homo sapiens OX=9606 GN=PTER PE=1 SV=1	Q96BW5	PTER
22.5177	21.9514	21.6415	22.6729	22.9138	21.6054	0.498657	0.302198	0.36055	3	Non-histone chromosomal protein HMG-14 OS=Homo sapiens OX=9606 GN=HMGN1 PE=1 SV=3	P05114	HMGN1
21.1591	21.3823	20.663	21.4584	21.668	21.882	0.086356	1.06371	0.601298	4	Insulin-like growth factor-binding protein 4 OS=Homo sapiens OX=9606 GN=IGFBP4 PE=1 SV=2	P22692	IGFBP4
24.1542	24.315	24.887	24.7421	24.8013	24.5304	0.39936	0.398636	0.239185	19	Cystathionine beta-synthase-like protein OS=Homo sapiens OX=9606 GN=CBSL PE=1 SV=1	P0DN79	CBSL
29.7976	29.1337	28.6176	30.2713	28.7875	29.7787	0.483832	0.315306	0.429527	61	Keratin, type I cytoskeletal 10 OS=Homo sapiens OX=9606 GN=KRT10 PE=1 SV=6	P13645	KRT10
24.9707	25.8207	24.8261	25.1363	25.3371	25.3144	0.87313	0.0589213	0.0567614	10	Ubiquitin-conjugating enzyme E2 L3 OS=Homo sapiens OX=9606 GN=UBE2L3 PE=1 SV=1	P68036	UBE2L3
22.0836	22.3939	22.6507	22.5248	22.5349	23.0611	0.242698	0.614933	0.330874	10	Golgi resident protein GCP60 OS=Homo sapiens OX=9606 GN=ACBD3 PE=1 SV=4	Q9H3P7	ACBD3
16.7258	18.2517	18.2583	18.4899	18.5493	18.0424	0.351591	0.453962	0.615247	1	Centromere protein P OS=Homo sapiens OX=9606 GN=CENPP PE=1 SV=1	Q6IPU0	CENPP
19.1324	20.7111	20.8355	20.9444	20.8951	20.7483	0.365447	0.437176	0.636237	4	Golgi reassembly-stacking protein 2 OS=Homo sapiens OX=9606 GN=GORASP2 PE=1 SV=3	Q9H8Y8	GORASP2
19.1563	20.2899	20.5255	20.4281	20.5347	20.3901	0.389776	0.409185	0.460391	7	Protein DDI1 homolog 2 OS=Homo sapiens OX=9606 GN=DDI2 PE=1 SV=1	Q5TDH0	DDI2
18.1468	18.867	19.1021	19.4615	19.2879	18.4252	0.458831	0.338347	0.352925	1	Nuclear nucleic acid-binding protein C1D OS=Homo sapiens OX=9606 GN=C1D PE=1 SV=1	Q13901	C1D
24.0897	23.1019	23.1675	23.7829	23.8133	24.0803	0.300673	0.521906	0.439107	4	High mobility group protein HMG-I/HMG-Y OS=Homo sapiens OX=9606 GN=HMGA1 PE=1 SV=3	P17096	HMGA1
27.2657	28.1214	27.4849	27.8658	28.0253	27.4713	0.624831	0.204237	0.1635	15	Peptidyl-prolyl cis-trans isomerase A OS=Homo sapiens OX=9606 GN=PPIA PE=1 SV=2	P62937	PPIA
20.7418	21.0207	20.2287	20.7831	21.4917	20.4092	0.59127	0.228214	0.230897	4	39S ribosomal protein L12, mitochondrial OS=Homo sapiens OX=9606 GN=MRPL12 PE=1 SV=2	P52815	MRPL12
19.3053	19.8897	20.4419	20.5845	20.5576	19.428	0.570417	0.243808	0.31104	6	Actin-like protein 6A OS=Homo sapiens OX=9606 GN=ACTL6A PE=1 SV=1	O96019	ACTL6A
14.3341	16.6839	16.8579	17.0849	16.5894	14.8744	0.842244	0.0745619	0.224296	1	Replication initiator 1 OS=Homo sapiens OX=9606 GN=REPIN1 PE=1 SV=1	Q9BWE0	REPIN1
18.0637	18.4551	18.9343	19.0966	19.7631	16.9492	0.904085	0.0437907	0.118582	3	Craniofacial development protein 1 OS=Homo sapiens OX=9606 GN=CFDP1 PE=1 SV=1	Q9UEE9	CFDP1
15.0667	14.8386	15.8624	14.1158	16.9952	NaN	0.869998	0.0604817	0.29959	2	Leucine-rich repeat-containing protein 1 OS=Homo sapiens OX=9606 GN=LRRC1 PE=1 SV=1	Q9BTT6	LRRC1
19.128	19.8787	20.1291	20.2077	20.2629	20.7117	0.137574	0.861463	0.682145	4	PCI domain-containing protein 2 OS=Homo sapiens OX=9606 GN=PCID2 PE=1 SV=2	Q5JVF3	PCID2
19.9595	20.9054	20.8522	21.1858	20.9389	20.5028	0.460782	0.336504	0.303474	10	Nitric oxide synthase-interacting protein OS=Homo sapiens OX=9606 GN=NOSIP PE=1 SV=1	Q9Y314	NOSIP
15.0909	15.3976	15.3874	15.7595	15.7802	14.3334	0.998646	0.000588588	-0.000928561	4	Cyclin-dependent kinase 6 OS=Homo sapiens OX=9606 GN=CDK6 PE=1 SV=1	Q00534	CDK6
20.1604	20.601	20.6885	21.036	20.8905	21.1078	0.0686722	1.16322	0.52814	4	DNA-directed RNA polymerases I, II, and III subunit RPABC1 OS=Homo sapiens OX=9606 GN=POLR2E PE=1 SV=4	P19388	POLR2E
15.6424	16.8908	17.0366	17.5039	17.3117	15.8256	0.633155	0.19849	0.357154	3	Disks large-associated protein 5 OS=Homo sapiens OX=9606 GN=DLGAP5 PE=1 SV=2	Q15398	DLGAP5
NaN	16.7533	16.6377	17.0726	16.8516	17.4523	0.124018	0.906516	0.429985	2	Integrator complex subunit 7 OS=Homo sapiens OX=9606 GN=INTS7 PE=1 SV=1	Q9NVH2	INTS7
16.8655	17.2028	16.9052	17.125	17.1404	17.8931	0.256395	0.59109	0.395022	1	Periphilin-1 OS=Homo sapiens OX=9606 GN=PPHLN1 PE=1 SV=2	Q8NEY8	PPHLN1
22.1555	21.6762	22.6422	22.6792	22.58	22.5632	0.247016	0.607276	0.449536	14	Vesicle-fusing ATPase OS=Homo sapiens OX=9606 GN=NSF PE=1 SV=3	P46459	NSF
23.0198	24.574	23.8744	24.2171	24.2754	24.9097	0.290812	0.536388	0.644672	9	Ubiquitin-conjugating enzyme E2 N OS=Homo sapiens OX=9606 GN=UBE2N PE=1 SV=1	P61088	UBE2N
21.13	20.5387	20.603	20.8255	21.006	21.0702	0.383699	0.416009	0.209996	1	Neuroblastoma suppressor of tumorigenicity 1 OS=Homo sapiens OX=9606 GN=NBL1 PE=1 SV=2	P41271	NBL1
18.0181	18.6164	18.7551	18.6177	18.3923	19.6643	0.409784	0.387445	0.428192	4	Polypyrimidine tract-binding protein 2 OS=Homo sapiens OX=9606 GN=PTBP2 PE=1 SV=1	Q9UKA9	PTBP2
16.4208	15.4723	16.2906	16.6229	14.4729	17.5141	0.892707	0.0492909	0.142022	1	Flotillin-2 OS=Homo sapiens OX=9606 GN=FLOT2 PE=1 SV=2	Q14254	FLOT2
18.791	19.4299	19.2569	19.4688	19.3446	19.6829	0.2122	0.673255	0.339456	3	Thymocyte nuclear protein 1 OS=Homo sapiens OX=9606 GN=THYN1 PE=1 SV=1	Q9P016	THYN1
16.6886	18.6099	19.3943	19.2712	18.9979	18.7181	0.44295	0.353646	0.764764	2	Programmed cell death protein 2-like OS=Homo sapiens OX=9606 GN=PDCD2L PE=1 SV=1	Q9BRP1	PDCD2L
18.4049	20.4624	19.8552	19.5057	19.5117	19.2805	0.838867	0.0763071	-0.141501	4	Arfaptin-2 OS=Homo sapiens OX=9606 GN=ARFIP2 PE=1 SV=1	P53365	ARFIP2
19.1594	19.8489	19.9542	20.4741	20.2383	21.0948	0.0566135	1.24708	0.948189	8	Alpha-ketoglutarate-dependent dioxygenase FTO OS=Homo sapiens OX=9606 GN=FTO PE=1 SV=3	Q9C0B1	FTO
17.777	18.7689	18.8663	18.7357	18.6221	18.7952	0.552684	0.257523	0.246943	5	Protein BUD31 homolog OS=Homo sapiens OX=9606 GN=BUD31 PE=1 SV=2	P41223	BUD31
18.2859	18.3869	18.1886	18.4664	18.3371	19.2912	0.30146	0.52077	0.411058	2	Pre-mRNA-splicing regulator WTAP OS=Homo sapiens OX=9606 GN=WTAP PE=1 SV=2	Q15007	WTAP
22.6223	23.875	24.2035	24.1885	23.9918	23.9753	0.420455	0.37628	0.484912	19	Poly(U)-binding-splicing factor PUF60 OS=Homo sapiens OX=9606 GN=PUF60 PE=1 SV=1	Q9UHX1	PUF60
16.9139	17.758	17.859	17.7348	17.8432	18.2769	0.284675	0.545651	0.441329	1	Abasic site processing protein HMCES OS=Homo sapiens OX=9606 GN=HMCES PE=1 SV=1	Q96FZ2	HMCES
17.9646	20.0904	20.3781	20.4816	20.4823	20.079	0.37135	0.430217	0.869979	8	Sec1 family domain-containing protein 1 OS=Homo sapiens OX=9606 GN=SCFD1 PE=1 SV=4	Q8WVM8	SCFD1
16.4156	18.3622	18.6733	18.74	18.1768	NaN	0.470585	0.327362	0.64136	12	Beta-centractin OS=Homo sapiens OX=9606 GN=ACTR1B PE=1 SV=1	P42025	ACTR1B
21.7592	22.0076	22.0739	22.2581	22.1917	21.476	0.923496	0.0345652	0.0283388	13	Protein transport protein Sec31A OS=Homo sapiens OX=9606 GN=SEC31A PE=1 SV=3	O94979	SEC31A
21.464	22.9813	22.2115	22.4243	22.6875	22.748	0.458511	0.33865	0.40101	8	SH3 domain-binding glutamic acid-rich-like protein OS=Homo sapiens OX=9606 GN=SH3BGRL PE=1 SV=1	O75368	SH3BGRL
15.2964	15.755	15.4117	15.7953	15.8543	NaN	0.128754	0.890239	0.337072	1	Biorientation of chromosomes in cell division protein 1 OS=Homo sapiens OX=9606 GN=BOD1 PE=1 SV=2	Q96IK1	BOD1
17.3207	NaN	20.008	19.1384	18.503	NaN	0.926778	0.0330245	0.156333	1	Tetraspanin-9 OS=Homo sapiens OX=9606 GN=TSPAN9 PE=1 SV=1	O75954	TSPAN9
15.5327	15.776	15.6708	15.962	16.0004	NaN	0.0374786	1.42622	0.321346	1	E3 ubiquitin-protein transferase RMND5B OS=Homo sapiens OX=9606 GN=RMND5B PE=1 SV=1	Q96G75	RMND5B
20.6078	21.207	21.1868	21.4097	21.1177	21.407	0.253232	0.596481	0.310924	2	WD repeat-containing protein 82 OS=Homo sapiens OX=9606 GN=WDR82 PE=1 SV=1	Q6UXN9	WDR82
20.2571	21.9194	21.7637	21.8007	21.8694	21.3557	0.571354	0.243095	0.361926	12	S-methyl-5'-thioadenosine phosphorylase OS=Homo sapiens OX=9606 GN=MTAP PE=1 SV=2	Q13126	MTAP
19.3193	16.8156	17.8457	19.029	18.5189	17.7451	0.629543	0.200975	0.437484	3	Protein OS-9 OS=Homo sapiens OX=9606 GN=OS9 PE=1 SV=1	Q13438	OS9
19.5062	NaN	20.2856	20.3422	20.256	19.1303	0.982075	0.00785547	0.0135848	9	Ectonucleotide pyrophosphatase/phosphodiesterase family member 2 OS=Homo sapiens OX=9606 GN=ENPP2 PE=1 SV=3	Q13822	ENPP2
22.6768	23.3656	23.3229	23.3604	23.347	23.6111	0.28862	0.539673	0.317731	4	40S ribosomal protein S28 OS=Homo sapiens OX=9606 GN=RPS28 PE=1 SV=1	P62857	RPS28
21.5902	22.3478	22.6351	22.5651	22.5884	22.9101	0.247448	0.606516	0.496832	7	L-xylulose reductase OS=Homo sapiens OX=9606 GN=DCXR PE=1 SV=2	Q7Z4W1	DCXR
20.9244	20.3514	20.567	19.9502	20.2737	NaN	0.128718	0.890359	-0.502318	5	ATPase ASNA1 OS=Homo sapiens OX=9606 GN=ASNA1 PE=1 SV=2	O43681	GET3
15.9873	17.5597	17.1419	17.3724	17.9115	17.26	0.321577	0.492715	0.618313	3	Mitotic checkpoint serine/threonine-protein kinase BUB1 beta OS=Homo sapiens OX=9606 GN=BUB1B PE=1 SV=3	O60566	BUB1B
19.6387	20.819	21.0995	21.6455	21.2845	20.3866	0.373333	0.427904	0.58646	8	Bifunctional 3'-phosphoadenosine 5'-phosphosulfate synthase 1 OS=Homo sapiens OX=9606 GN=PAPSS1 PE=1 SV=2	O43252	PAPSS1
19.284	20.5686	20.7147	20.6653	20.6282	20.5903	0.436183	0.360331	0.438853	21	ATP-dependent RNA helicase DDX39A OS=Homo sapiens OX=9606 GN=DDX39A PE=1 SV=2	O00148	DDX39A
16.7791	17.9808	17.815	18.0424	18.0282	NaN	0.307534	0.512106	0.510358	2	Transcription elongation factor A protein-like 4 OS=Homo sapiens OX=9606 GN=TCEAL4 PE=1 SV=2	Q96EI5	TCEAL4
18.0214	17.3106	16.7372	17.5491	17.907	17.5873	0.478878	0.319775	0.32476	1	Disintegrin and metalloproteinase domain-containing protein 22 OS=Homo sapiens OX=9606 GN=ADAM22 PE=1 SV=1	Q9P0K1	ADAM22
20.2541	19.2228	20.4584	20.4078	20.3076	19.9231	0.613349	0.212292	0.2344	7	Acetyl-CoA carboxylase 1 OS=Homo sapiens OX=9606 GN=ACACA PE=1 SV=2	Q13085	ACACA
23.161	24.1748	24.3824	24.3749	24.4053	23.5193	0.706116	0.151124	0.193802	18	Heterogeneous nuclear ribonucleoprotein D-like OS=Homo sapiens OX=9606 GN=HNRNPDL PE=1 SV=3	O14979	HNRNPDL
20.8422	20.1509	20.7397	21.5064	21.4586	20.8498	0.0829943	1.08095	0.693994	11	Parafibromin OS=Homo sapiens OX=9606 GN=CDC73 PE=1 SV=1	Q6P1J9	CDC73
23.8431	24.166	24.5678	24.5641	24.5129	24.5487	0.236895	0.625443	0.349567	20	Bcl-2-associated transcription factor 1 OS=Homo sapiens OX=9606 GN=BCLAF1 PE=1 SV=2	Q9NYF8	BCLAF1
20.5816	20.9644	21.3255	21.2576	21.1185	21.4446	0.277964	0.556012	0.316385	7	Digestive organ expansion factor homolog OS=Homo sapiens OX=9606 GN=DIEXF PE=1 SV=2	Q68CQ4	DIEXF
21.4241	23.0876	23.0746	22.8128	22.7876	23.2471	0.530374	0.275417	0.420378	11	Basic leucine zipper and W2 domain-containing protein 1 OS=Homo sapiens OX=9606 GN=BZW1 PE=1 SV=1	Q7L1Q6	BZW1
24.2779	24.6508	24.8472	24.9147	24.8529	24.9828	0.186372	0.72962	0.324817	9	KH domain-containing, RNA-binding, signal transduction-associated protein 1 OS=Homo sapiens OX=9606 GN=KHDRBS1 PE=1 SV=1	Q07666	KHDRBS1
19.3099	20.1842	19.3255	19.5503	19.9272	20.2554	0.442794	0.353799	0.30439	2	SLIT-ROBO Rho GTPase-activating protein 2 OS=Homo sapiens OX=9606 GN=SRGAP2 PE=1 SV=3	O75044	SRGAP2
20.3312	18.2707	18.0071	19.6046	19.4576	17.5062	0.989846	0.00443251	-0.0135263	5	Protein-lysine 6-oxidase OS=Homo sapiens OX=9606 GN=LOX PE=1 SV=2	P28300	LOX
21.1803	20.6436	21.6497	21.5162	21.4653	21.2272	0.493024	0.307132	0.245061	5	Serine/arginine repetitive matrix protein 1 OS=Homo sapiens OX=9606 GN=SRRM1 PE=1 SV=2	Q8IYB3	SRRM1
19.7044	20.4385	20.2361	20.1858	20.1376	20.8894	0.44379	0.352823	0.277922	1	Transcription initiation factor IIA subunit 2 OS=Homo sapiens OX=9606 GN=GTF2A2 PE=1 SV=1	P52657	GTF2A2
13.8221	14.0805	14.0229	14.4111	14.156	NaN	0.191746	0.717273	0.308413	3	DnaJ homolog subfamily C member 10 OS=Homo sapiens OX=9606 GN=DNAJC10 PE=1 SV=2	Q8IXB1	DNAJC10
21.9178	22.7872	22.8627	22.805	22.768	23.0158	0.378959	0.421408	0.340364	12	ATP-dependent RNA helicase DDX19A OS=Homo sapiens OX=9606 GN=DDX19A PE=1 SV=1	Q9NUU7	DDX19A
19.1334	20.0523	19.9039	20.1844	20.311	19.4723	0.491172	0.308767	0.292693	6	GPALPP motifs-containing protein 1 OS=Homo sapiens OX=9606 GN=GPALPP1 PE=1 SV=1	Q8IXQ4	GPALPP1
19.208	20.0071	19.5577	19.8665	19.981	19.9274	0.284424	0.546033	0.334062	2	Hydroxyacylglutathione hydrolase, mitochondrial OS=Homo sapiens OX=9606 GN=HAGH PE=1 SV=2	Q16775	HAGH
18.2571	17.8205	17.3387	18.0699	18.264	18.1227	0.320126	0.494679	0.346777	1	Peptidyl-prolyl cis-trans isomerase FKBP9 OS=Homo sapiens OX=9606 GN=FKBP9 PE=1 SV=2	O95302	FKBP9
16.4711	17.9359	17.4295	17.7272	17.6533	17.9028	0.378239	0.422234	0.482264	1	Myotubularin-related protein 1 OS=Homo sapiens OX=9606 GN=MTMR1 PE=1 SV=4	Q13613	MTMR1
23.3396	24.7422	24.4631	24.7201	24.6971	25.1839	0.246436	0.608296	0.685394	10	SAP domain-containing ribonucleoprotein OS=Homo sapiens OX=9606 GN=SARNP PE=1 SV=3	P82979	SARNP
21.1513	21.3867	21.4708	21.8776	21.7377	20.9027	0.640023	0.193804	0.169744	9	E3 ubiquitin-protein ligase Midline-1 OS=Homo sapiens OX=9606 GN=MID1 PE=1 SV=1	O15344	MID1
25.1916	24.8515	24.3464	25.2223	25.3003	24.1731	0.828953	0.08147	0.102037	16	Alpha-galactosidase A OS=Homo sapiens OX=9606 GN=GLA PE=1 SV=1	P06280	GLA
18.3141	18.4776	18.4569	18.566	18.1438	19.3112	0.53045	0.275356	0.257493	3	Insulin-like growth factor 2 mRNA-binding protein 2 OS=Homo sapiens OX=9606 GN=IGF2BP2 PE=1 SV=2	Q9Y6M1	IGF2BP2
15.259	17.7281	16.9282	18.4612	18.4078	16.6328	0.276077	0.55897	1.19551	5	Regulation of nuclear pre-mRNA domain-containing protein 2 OS=Homo sapiens OX=9606 GN=RPRD2 PE=1 SV=1	Q5VT52	RPRD2
17.3913	17.6208	17.7641	18.0003	17.8688	17.7396	0.112101	0.950392	0.277498	1	tRNA methyltransferase 10 homolog A OS=Homo sapiens OX=9606 GN=TRMT10A PE=1 SV=1	Q8TBZ6	TRMT10A
20.0406	20.8856	21.6466	21.5729	21.4608	16.8149	0.627014	0.202723	-0.908079	8	BRCA2 and CDKN1A-interacting protein OS=Homo sapiens OX=9606 GN=BCCIP PE=1 SV=1	Q9P287	BCCIP
22.6127	23.3182	22.6099	22.9017	22.8973	22.9195	0.825031	0.0835299	0.059234	5	Peptidyl-prolyl cis-trans isomerase NIMA-interacting 4 OS=Homo sapiens OX=9606 GN=PIN4 PE=1 SV=1	Q9Y237	PIN4
22.9938	23.1416	23.3039	23.5677	23.4826	23.2068	0.127994	0.892812	0.272606	10	Chromobox protein homolog 1 OS=Homo sapiens OX=9606 GN=CBX1 PE=1 SV=1	P83916	CBX1
21.6938	21.1533	22.3023	22.3568	22.3244	20.9446	0.796268	0.0989409	0.158838	21	Eukaryotic initiation factor 4A-II OS=Homo sapiens OX=9606 GN=EIF4A2 PE=1 SV=2	Q14240	EIF4A2
22.9794	23.6062	23.7091	23.8282	23.7677	24.0686	0.173003	0.761947	0.456565	18	Coatomer subunit delta OS=Homo sapiens OX=9606 GN=ARCN1 PE=1 SV=1	P48444	ARCN1
NaN	17.013	16.7395	16.9217	17.3428	17.1442	0.269767	0.569011	0.25996	1	Transcription initiation factor IIB OS=Homo sapiens OX=9606 GN=GTF2B PE=1 SV=1	Q00403	GTF2B
23.0125	23.0606	23.2237	23.1974	23.0486	24.113	0.399318	0.398681	0.354036	7	Activated RNA polymerase II transcriptional coactivator p15 OS=Homo sapiens OX=9606 GN=SUB1 PE=1 SV=3	P53999	SUB1
19.618	19.9323	20.1301	20.1508	20.0951	20.3821	0.158603	0.799689	0.315891	3	Exosome complex component RRP43 OS=Homo sapiens OX=9606 GN=EXOSC8 PE=1 SV=1	Q96B26	EXOSC8
22.646	23.1584	22.0925	22.8628	23.1951	23.3892	0.23191	0.63468	0.516719	6	Jupiter microtubule associated homolog 1 OS=Homo sapiens OX=9606 GN=JPT1 PE=1 SV=3	Q9UK76	JPT1
19.657	20.0099	19.808	20.1043	20.1249	20.2611	0.0615683	1.21064	0.338483	3	NF-kappa-B-repressing factor OS=Homo sapiens OX=9606 GN=NKRF PE=1 SV=2	O15226	NKRF
15.2756	13.4862	13.9553	14.1772	14.7544	14.335	0.770924	0.112988	0.183183	1	Dynein heavy chain 10, axonemal OS=Homo sapiens OX=9606 GN=DNAH10 PE=1 SV=4	Q8IVF4	DNAH10
21.0314	21.3743	21.7169	21.6185	21.5168	21.0208	0.96919	0.013591	0.0111243	15	DNA-directed RNA polymerase II subunit RPB1 OS=Homo sapiens OX=9606 GN=POLR2A PE=1 SV=2	P24928	POLR2A
19.5277	20.0806	20.6344	20.5557	20.4015	20.5434	0.319043	0.496151	0.4193	6	Pre-mRNA-processing factor 40 homolog A OS=Homo sapiens OX=9606 GN=PRPF40A PE=1 SV=2	O75400	PRPF40A
18.0722	18.9342	18.2112	18.8693	18.8111	18.578	0.323448	0.490195	0.346961	4	Xylulose kinase OS=Homo sapiens OX=9606 GN=XYLB PE=1 SV=3	O75191	XYLB
18.8842	19.8929	19.9157	19.5772	19.4773	19.857	0.854597	0.0682385	0.0729129	8	UDP-N-acetylglucosamine--peptide N-acetylglucosaminyltransferase 110 kDa subunit OS=Homo sapiens OX=9606 GN=OGT PE=1 SV=3	O15294	OGT
18.4428	18.5897	18.9502	19.1311	18.9984	16.6098	0.665315	0.176973	-0.41448	4	Chromosome alignment-maintaining phosphoprotein 1 OS=Homo sapiens OX=9606 GN=CHAMP1 PE=1 SV=2	Q96JM3	CHAMP1
18.1108	18.4765	18.1455	18.2737	18.4261	18.7795	0.263968	0.578449	0.248826	2	Interferon-induced protein with tetratricopeptide repeats 5 OS=Homo sapiens OX=9606 GN=IFIT5 PE=1 SV=1	Q13325	IFIT5
NaN	14.4016	14.9301	15.2354	14.7084	NaN	0.498337	0.302477	0.306053	2	DNA fragmentation factor subunit beta OS=Homo sapiens OX=9606 GN=DFFB PE=1 SV=1	O76075	DFFB
16.159	16.4938	17.3957	17.3211	16.8791	16.5616	0.615896	0.210493	0.23779	1	Grancalcin OS=Homo sapiens OX=9606 GN=GCA PE=1 SV=2	P28676	GCA
20.1407	21.569	21.5692	21.6831	21.5361	21.4801	0.425093	0.371516	0.473483	6	Integrin-linked kinase-associated serine/threonine phosphatase 2C OS=Homo sapiens OX=9606 GN=ILKAP PE=1 SV=1	Q9H0C8	ILKAP
21.3946	22.2461	22.4805	22.4049	22.2356	22.6225	0.370126	0.431651	0.380627	15	Cell division cycle and apoptosis regulator protein 1 OS=Homo sapiens OX=9606 GN=CCAR1 PE=1 SV=2	Q8IX12	CCAR1
25.5364	26.2851	26.2951	26.3922	26.251	26.6198	0.265489	0.575953	0.382151	27	Heterogeneous nuclear ribonucleoprotein L OS=Homo sapiens OX=9606 GN=HNRNPL PE=1 SV=2	P14866	HNRNPL
20.3045	20.6933	19.4184	20.3354	20.3057	19.9447	0.897833	0.0468044	0.0565402	9	Ephrin type-A receptor 4 OS=Homo sapiens OX=9606 GN=EPHA4 PE=1 SV=1	P54764	EPHA4
20.98	21.1166	20.7256	20.9699	20.8203	21.7552	0.503297	0.298176	0.24106	6	Protein LYRIC OS=Homo sapiens OX=9606 GN=MTDH PE=1 SV=2	Q86UE4	MTDH
19.827	19.9887	20.0839	20.3444	19.996	20.2413	0.15639	0.805791	0.227348	6	Enhancer of mRNA-decapping protein 3 OS=Homo sapiens OX=9606 GN=EDC3 PE=1 SV=1	Q96F86	EDC3
20.2764	21.3722	20.637	20.8561	21.1754	20.7009	0.702896	0.153109	0.148931	7	Glutamate--cysteine ligase regulatory subunit OS=Homo sapiens OX=9606 GN=GCLM PE=1 SV=1	P48507	GCLM
NaN	16.2956	16.8455	18.366	16.8585	NaN	0.382365	0.417522	1.04172	2	Retinoblastoma-associated protein OS=Homo sapiens OX=9606 GN=RB1 PE=1 SV=2	P06400	RB1
19.2253	18.2652	18.1726	18.7305	19.1024	18.4555	0.624646	0.204366	0.208391	3	Delta-1-pyrroline-5-carboxylate synthase OS=Homo sapiens OX=9606 GN=ALDH18A1 PE=1 SV=2	P54886	ALDH18A1
17.6095	18.2919	17.9126	17.9298	18.4793	18.1956	0.359238	0.444618	0.263574	1	Leukocyte elastase inhibitor OS=Homo sapiens OX=9606 GN=SERPINB1 PE=1 SV=1	P30740	SERPINB1
21.2779	22.212	22.5738	22.6675	22.5682	22.0448	0.417986	0.378838	0.405581	18	ATP-dependent RNA helicase DDX42 OS=Homo sapiens OX=9606 GN=DDX42 PE=1 SV=1	Q86XP3	DDX42
24.5598	25.2959	24.9913	25.1627	25.1359	25.6076	0.256825	0.590362	0.353106	17	Nuclear migration protein nudC OS=Homo sapiens OX=9606 GN=NUDC PE=1 SV=1	Q9Y266	NUDC
21.5091	22.3354	21.7893	22.1392	22.1558	22.3251	0.30665	0.513357	0.328775	10	Serine/threonine-protein phosphatase 2A activator OS=Homo sapiens OX=9606 GN=PTPA PE=1 SV=3	Q15257	PTPA
20.9785	21.7802	21.5224	21.5958	21.6328	22.0609	0.306553	0.513494	0.336142	7	YTH domain-containing family protein 2 OS=Homo sapiens OX=9606 GN=YTHDF2 PE=1 SV=2	Q9Y5A9	YTHDF2
17.1101	18.1326	18.8505	18.7432	18.4069	NaN	0.398222	0.399875	0.543989	4	E3 UFM1-protein ligase 1 OS=Homo sapiens OX=9606 GN=UFL1 PE=1 SV=2	O94874	UFL1
15.1806	15.8141	16.2944	16.176	16.2159	NaN	0.311399	0.506683	0.432968	2	Oxysterol-binding protein-related protein 11 OS=Homo sapiens OX=9606 GN=OSBPL11 PE=1 SV=2	Q9BXB4	OSBPL11
18.5903	19.3535	19.3695	19.3863	19.3688	18.9966	0.646441	0.189471	0.14609	6	Ubiquitin-like domain-containing CTD phosphatase 1 OS=Homo sapiens OX=9606 GN=UBLCP1 PE=1 SV=2	Q8WVY7	UBLCP1
17.1998	17.7359	17.7745	17.9389	17.8557	18.2263	0.129103	0.889065	0.436907	2	CCA tRNA nucleotidyltransferase 1, mitochondrial OS=Homo sapiens OX=9606 GN=TRNT1 PE=1 SV=2	Q96Q11	TRNT1
17.4019	17.8829	18.1282	18.1764	17.0381	18.5589	0.827817	0.0820656	0.120139	4	Small glutamine-rich tetratricopeptide repeat-containing protein beta OS=Homo sapiens OX=9606 GN=SGTB PE=1 SV=1	Q96EQ0	SGTB
14.2332	15.7552	15.7775	16.0391	15.8765	NaN	0.302102	0.519847	0.702475	3	Glutamine-rich protein 1 OS=Homo sapiens OX=9606 GN=QRICH1 PE=1 SV=1	Q2TAL8	QRICH1
19.5652	20.2498	20.2382	20.4249	20.3411	20.0035	0.423365	0.373285	0.238796	6	Queuosine salvage protein OS=Homo sapiens OX=9606 GN=C9orf64 PE=1 SV=1	Q5T6V5	C9orf64
16.9106	17.5993	17.7737	17.8012	17.6342	17.4628	0.527328	0.277919	0.204895	2	Probable ATP-dependent RNA helicase DDX10 OS=Homo sapiens OX=9606 GN=DDX10 PE=1 SV=2	Q13206	DDX10
16.981	18.2002	18.5162	18.5639	18.7717	14.4533	0.702747	0.153201	-0.636196	2	Costars family protein ABRACL OS=Homo sapiens OX=9606 GN=ABRACL PE=1 SV=1	Q9P1F3	ABRACL
16.1334	18.0766	17.9227	18.0683	18.0906	18.4646	0.313447	0.503836	0.830243	1	Cyclic AMP-dependent transcription factor ATF-3 OS=Homo sapiens OX=9606 GN=ATF3 PE=1 SV=2	P18847	ATF3
19.4196	20.066	20.3366	20.4449	20.328	19.1618	0.943395	0.0253065	0.0374972	6	Sorting nexin-9 OS=Homo sapiens OX=9606 GN=SNX9 PE=1 SV=1	Q9Y5X1	SNX9
NaN	17.6072	17.3569	17.6855	17.8735	17.8622	0.186545	0.729216	0.324995	1	Serine/threonine-protein kinase N1 OS=Homo sapiens OX=9606 GN=PKN1 PE=1 SV=2	Q16512	PKN1
16.3682	16.5678	17.052	17.0477	16.9235	NaN	0.249341	0.603207	0.322913	1	Ras-related GTP-binding protein B OS=Homo sapiens OX=9606 GN=RRAGB PE=1 SV=1	Q5VZM2	RRAGB
17.2343	16.7163	17.4118	17.3947	17.6377	17.5179	0.190292	0.720579	0.395962	1	Protein kinase C-binding protein NELL1 OS=Homo sapiens OX=9606 GN=NELL1 PE=1 SV=4	Q92832	NELL1
23.4304	24.4731	24.6514	24.8254	24.6016	24.2391	0.444981	0.351658	0.37041	26	Heterogeneous nuclear ribonucleoprotein M OS=Homo sapiens OX=9606 GN=HNRNPM PE=1 SV=3	P52272	HNRNPM
18.0717	18.6082	18.407	18.4027	18.5646	18.8234	0.306674	0.513323	0.234602	1	DNA-directed RNA polymerase II subunit RPB11-a OS=Homo sapiens OX=9606 GN=POLR2J PE=1 SV=1	P52435	POLR2J
NaN	18.7278	18.1304	18.562	18.6679	18.9478	0.492945	0.307202	0.296804	2	Ubiquitin-conjugating enzyme E2 D1 OS=Homo sapiens OX=9606 GN=UBE2D1 PE=1 SV=1	P51668	UBE2D1
15.098	15.0901	NaN	15.4615	15.2697	NaN	0.215596	0.66636	0.271533	1	Trafficking protein particle complex subunit 13 OS=Homo sapiens OX=9606 GN=TRAPPC13 PE=1 SV=2	A5PLN9	TRAPPC13
21.7442	22.4881	21.803	22.3708	22.3656	22.3011	0.296266	0.528318	0.334078	12	5'-nucleotidase domain-containing protein 1 OS=Homo sapiens OX=9606 GN=NT5DC1 PE=1 SV=1	Q5TFE4	NT5DC1
19.5973	20.3504	21.6579	20.9619	21.1329	20.67	0.589909	0.229215	0.386386	8	RNA-binding protein 10 OS=Homo sapiens OX=9606 GN=RBM10 PE=1 SV=3	P98175	RBM10
18.7282	20.0436	20.0377	20.0478	19.9969	19.9465	0.463098	0.334327	0.393883	5	Protein phosphatase 1B OS=Homo sapiens OX=9606 GN=PPM1B PE=1 SV=1	O75688	PPM1B
18.2885	19.6616	20.1715	19.9888	19.9801	17.8462	0.916104	0.0380551	-0.102158	5	Histone-arginine methyltransferase CARM1 OS=Homo sapiens OX=9606 GN=CARM1 PE=1 SV=3	Q86X55	CARM1
25.1836	25.0457	25.3835	25.1114	25.0598	25.7493	0.703122	0.152969	0.102566	19	Lysosomal acid glucosylceramidase OS=Homo sapiens OX=9606 GN=GBA PE=1 SV=3	P04062	GBA
22.1064	21.3811	21.789	21.1723	21.2526	21.751	0.257641	0.588984	-0.366863	12	Mitogen-activated protein kinase 3 OS=Homo sapiens OX=9606 GN=MAPK3 PE=1 SV=4	P27361	MAPK3
15.9272	18.4342	18.0253	18.209	18.4211	NaN	0.386753	0.412566	0.85278	1	PHD finger protein 23 OS=Homo sapiens OX=9606 GN=PHF23 PE=1 SV=1	Q9BUL5	PHF23
20.0544	21.2809	21.1978	21.2515	21.3617	22.1598	0.207811	0.682331	0.746688	2	Caspase-3 OS=Homo sapiens OX=9606 GN=CASP3 PE=1 SV=2	P42574	CASP3
14.3803	14.9822	15.5471	14.7672	15.1348	16.8657	0.458024	0.339112	0.619358	9	Phosphoglycerate mutase 2 OS=Homo sapiens OX=9606 GN=PGAM2 PE=1 SV=3	P15259	PGAM2
16.095	NaN	15.0914	16.3659	16.4294	NaN	0.3542	0.450752	0.80448	3	Glypican-2 OS=Homo sapiens OX=9606 GN=GPC2 PE=2 SV=1	Q8N158	GPC2
16.3511	14.7561	15.7448	15.947	16.3004	NaN	0.396306	0.401969	0.506389	2	NADH dehydrogenase [ubiquinone] 1 alpha subcomplex subunit 8 OS=Homo sapiens OX=9606 GN=NDUFA8 PE=1 SV=3	P51970	NDUFA8
20.7744	20.3546	20.3599	20.7596	20.6914	21.5922	0.20904	0.67977	0.518122	13	Spermatid perinuclear RNA-binding protein OS=Homo sapiens OX=9606 GN=STRBP PE=1 SV=1	Q96SI9	STRBP
18.2607	19.943	20.5821	20.0024	19.8298	19.3958	0.853768	0.06866	0.147427	5	N6-adenosine-methyltransferase catalytic subunit OS=Homo sapiens OX=9606 GN=METTL3 PE=1 SV=2	Q86U44	METTL3
22.4397	22.6596	23.1831	23.2348	23.1228	22.7324	0.378455	0.421985	0.269218	18	Protein diaphanous homolog 1 OS=Homo sapiens OX=9606 GN=DIAPH1 PE=1 SV=2	O60610	DIAPH1
19.0786	18.9361	19.3174	19.7035	19.2884	19.7629	0.0684708	1.16449	0.474234	3	Transducin-like enhancer protein 3 OS=Homo sapiens OX=9606 GN=TLE3 PE=1 SV=2	Q04726	TLE3
20.2186	20.5946	20.3053	20.5157	20.473	20.9984	0.23684	0.625545	0.289498	4	E3 ubiquitin-protein ligase ZFP91 OS=Homo sapiens OX=9606 GN=ZFP91 PE=1 SV=1	Q96JP5	ZFP91
19.5938	19.6245	20.2633	20.0866	19.8518	20.4875	0.335033	0.474912	0.314779	5	Inosine-5'-monophosphate dehydrogenase 1 OS=Homo sapiens OX=9606 GN=IMPDH1 PE=1 SV=2	P20839	IMPDH1
25.5346	25.1358	24.542	25.65	24.5922	25.853	0.579994	0.236576	0.294269	33	Keratin, type II cytoskeletal 5 OS=Homo sapiens OX=9606 GN=KRT5 PE=1 SV=3	P13647	KRT5
25.3623	26.8193	25.9269	26.1526	26.335	26.5198	0.556964	0.254173	0.299625	16	Peroxiredoxin-2 OS=Homo sapiens OX=9606 GN=PRDX2 PE=1 SV=5	P32119	PRDX2
21.9553	23.0903	23.2487	22.9906	23.0848	22.763	0.703229	0.152903	0.181335	11	Cystathionine gamma-lyase OS=Homo sapiens OX=9606 GN=CTH PE=1 SV=3	P32929	CTH
15.6747	16.1502	16.6662	16.7443	16.3827	NaN	0.323581	0.490016	0.399817	2	Nuclear factor NF-kappa-B p105 subunit OS=Homo sapiens OX=9606 GN=NFKB1 PE=1 SV=2	P19838	NFKB1
18.0072	17.9381	18.3515	18.4835	18.243	18.3707	0.161477	0.791889	0.266804	4	Polycomb protein EED OS=Homo sapiens OX=9606 GN=EED PE=1 SV=2	O75530	EED
21.189	22.3325	21.78	22.2446	22.3768	22.1201	0.281104	0.551134	0.47998	11	EF-hand domain-containing protein D2 OS=Homo sapiens OX=9606 GN=EFHD2 PE=1 SV=1	Q96C19	EFHD2
21.5829	22.4348	22.4978	22.6864	22.6748	22.35	0.309065	0.50995	0.398564	15	Large proline-rich protein BAG6 OS=Homo sapiens OX=9606 GN=BAG6 PE=1 SV=2	P46379	BAG6
20.1948	20.5743	21.2238	21.2936	21.1326	20.5341	0.44573	0.350928	0.322481	12	SEC23-interacting protein OS=Homo sapiens OX=9606 GN=SEC23IP PE=1 SV=1	Q9Y6Y8	SEC23IP
14.1138	13.9172	14.7104	14.9489	14.3912	NaN	0.352213	0.453195	0.422907	2	RNA-binding protein 12B OS=Homo sapiens OX=9606 GN=RBM12B PE=1 SV=2	Q8IXT5	RBM12B
22.9646	22.8116	23.2631	23.0623	23.0483	23.1917	0.584684	0.233079	0.0876764	8	Protein arginine N-methyltransferase 3 OS=Homo sapiens OX=9606 GN=PRMT3 PE=1 SV=4	O60678	PRMT3
21.8425	23.8337	23.7663	23.9754	23.9304	23.9595	0.341567	0.466525	0.807583	11	Poly(rC)-binding protein 1 OS=Homo sapiens OX=9606 GN=PCBP1 PE=1 SV=2	Q15365	PCBP1
21.4745	21.511	22.2138	22.3447	22.2256	22.2084	0.156378	0.805824	0.526494	13	SWI/SNF complex subunit SMARCC1 OS=Homo sapiens OX=9606 GN=SMARCC1 PE=1 SV=3	Q92922	SMARCC1
19.3914	21.2566	20.6246	20.8471	20.8565	21.0125	0.472613	0.325494	0.48117	5	AH receptor-interacting protein OS=Homo sapiens OX=9606 GN=AIP PE=1 SV=2	O00170	AIP
23.0124	23.9385	23.3844	23.6632	23.6064	23.7161	0.505627	0.29617	0.216759	9	Endothelial differentiation-related factor 1 OS=Homo sapiens OX=9606 GN=EDF1 PE=1 SV=1	O60869	EDF1
23.9091	24.7169	25.1166	25.0464	24.9332	24.6871	0.481708	0.317216	0.308051	35	Eukaryotic translation initiation factor 4 gamma 1 OS=Homo sapiens OX=9606 GN=EIF4G1 PE=1 SV=4	Q04637	EIF4G1
22.2748	23.481	23.6543	23.5687	23.4261	23.5651	0.47054	0.327404	0.383301	23	Transcription elongation regulator 1 OS=Homo sapiens OX=9606 GN=TCERG1 PE=1 SV=2	O14776	TCERG1
NaN	16.0192	15.9439	16.257	16.2872	NaN	0.0519579	1.28435	0.290568	4	Protein phosphatase 1A OS=Homo sapiens OX=9606 GN=PPM1A PE=1 SV=1	P35813	PPM1A
18.11	18.9871	18.208	18.7271	19.1926	18.3576	0.428999	0.367543	0.324105	4	E3 ubiquitin-protein ligase TRIP12 OS=Homo sapiens OX=9606 GN=TRIP12 PE=1 SV=1	Q14669	TRIP12
16.798	NaN	16.5185	16.8701	17.0517	16.7732	0.296555	0.527895	0.240108	1	MAP7 domain-containing protein 2 OS=Homo sapiens OX=9606 GN=MAP7D2 PE=1 SV=2	Q96T17	MAP7D2
19.6282	20.9722	20.7292	21.0113	20.8302	20.3712	0.566731	0.246623	0.2944	8	Tubulin-specific chaperone E OS=Homo sapiens OX=9606 GN=TBCE PE=1 SV=1	Q15813	TBCE
19.9106	20.982	20.9491	21.0061	20.957	21.3154	0.305159	0.515473	0.478886	10	Zinc finger CCCH domain-containing protein 11A OS=Homo sapiens OX=9606 GN=ZC3H11A PE=1 SV=3	O75152	ZC3H11A
23.494	24.6255	24.6609	24.6661	24.7145	24.7845	0.351467	0.454116	0.461547	21	Asparagine synthetase [glutamine-hydrolyzing] OS=Homo sapiens OX=9606 GN=ASNS PE=1 SV=4	P08243	ASNS
24.2991	25.2956	24.7213	24.9727	25.1398	25.5878	0.260558	0.584096	0.461432	18	Peroxiredoxin-6 OS=Homo sapiens OX=9606 GN=PRDX6 PE=1 SV=3	P30041	PRDX6
22.143	22.053	22.2474	22.0896	21.9414	22.2053	0.510227	0.292236	-0.0690346	11	RNA-binding protein 14 OS=Homo sapiens OX=9606 GN=RBM14 PE=1 SV=2	Q96PK6	RBM14
20.9234	22.2245	21.6215	21.5904	21.7887	21.4818	0.943683	0.0251737	0.0304712	6	Ubiquitin-fold modifier-conjugating enzyme 1 OS=Homo sapiens OX=9606 GN=UFC1 PE=1 SV=3	Q9Y3C8	UFC1
18.2606	19.1322	18.6462	19.4573	19.2294	17.5423	0.929662	0.0316751	0.0633589	3	Pirin OS=Homo sapiens OX=9606 GN=PIR PE=1 SV=1	O00625	PIR
14.4879	14.4653	15.0907	14.5691	NaN	15.0818	0.699446	0.155246	0.144117	1	eIF-2-alpha kinase GCN2 OS=Homo sapiens OX=9606 GN=EIF2AK4 PE=1 SV=3	Q9P2K8	EIF2AK4
18.057	19.119	19.4341	18.5803	18.5179	19.1876	0.832279	0.0797313	-0.108123	3	Cytosolic iron-sulfur assembly component 2B OS=Homo sapiens OX=9606 GN=CIAO2B PE=1 SV=1	Q9Y3D0	CIAO2B
20.9108	22.1984	22.7862	22.5466	22.2249	22.7174	0.441141	0.355423	0.531148	14	Signal recognition particle subunit SRP68 OS=Homo sapiens OX=9606 GN=SRP68 PE=1 SV=2	Q9UHB9	SRP68
17.1416	17.2855	16.9938	18.1298	17.9163	17.1502	0.177877	0.749879	0.591771	12	Putative heat shock protein HSP 90-beta 4 OS=Homo sapiens OX=9606 GN=HSP90AB4P PE=5 SV=1	Q58FF6	HSP90AB4P
17.7295	18.5877	18.7017	18.7306	17.9418	19.1485	0.599231	0.222406	0.267333	5	Exocyst complex component 4 OS=Homo sapiens OX=9606 GN=EXOC4 PE=1 SV=1	Q96A65	EXOC4
15.8334	16.1319	16.1697	16.389	16.2352	NaN	0.134714	0.870587	0.267138	1	Cyclin-A2 OS=Homo sapiens OX=9606 GN=CCNA2 PE=1 SV=2	P20248	CCNA2
22.641	21.7403	21.6751	22.1466	22.2161	21.9566	0.808025	0.0925754	0.0876363	8	Disintegrin and metalloproteinase domain-containing protein 9 OS=Homo sapiens OX=9606 GN=ADAM9 PE=1 SV=1	Q13443	ADAM9
20.0649	20.6546	21.2767	20.6199	20.4528	20.1438	0.546242	0.262615	-0.259922	8	SRSF protein kinase 1 OS=Homo sapiens OX=9606 GN=SRPK1 PE=1 SV=2	Q96SB4	SRPK1
17.5268	17.8058	18.4483	19.0127	18.8934	18.7057	0.0625577	1.20372	0.943658	3	Osteoclast-stimulating factor 1 OS=Homo sapiens OX=9606 GN=OSTF1 PE=1 SV=2	Q92882	OSTF1
19.7829	19.3527	19.3832	19.8382	19.5168	19.3514	0.769195	0.113964	0.0625235	2	Protein CASC3 OS=Homo sapiens OX=9606 GN=CASC3 PE=1 SV=2	O15234	CASC3
20.2391	21.0144	21.6582	21.4518	21.1615	20.9526	0.657085	0.182378	0.218049	9	Signal recognition particle subunit SRP72 OS=Homo sapiens OX=9606 GN=SRP72 PE=1 SV=3	O76094	SRP72
17.0896	19.1025	19.6758	19.4362	19.3626	19.5391	0.403912	0.393713	0.823364	7	Importin subunit alpha-7 OS=Homo sapiens OX=9606 GN=KPNA6 PE=1 SV=1	O60684	KPNA6
16.2359	17.374	17.3178	17.114	17.3921	17.9489	0.324615	0.488631	0.509123	5	CLIP-associating protein 2 OS=Homo sapiens OX=9606 GN=CLASP2 PE=1 SV=3	O75122	CLASP2
20.368	21.4867	21.1922	21.1355	21.1034	21.6194	0.522944	0.281545	0.270505	11	UV excision repair protein RAD23 homolog A OS=Homo sapiens OX=9606 GN=RAD23A PE=1 SV=1	P54725	RAD23A
22.3552	22.967	23.3732	23.1374	23.1303	22.8254	0.706081	0.151146	0.13259	12	Phosphoribosyl pyrophosphate synthase-associated protein 2 OS=Homo sapiens OX=9606 GN=PRPSAP2 PE=1 SV=1	O60256	PRPSAP2
21.3397	21.6324	21.8283	21.9881	21.9073	21.2698	0.677622	0.169012	0.121613	13	Kanadaptin OS=Homo sapiens OX=9606 GN=SLC4A1AP PE=1 SV=1	Q9BWU0	SLC4A1AP
20.0281	18.9316	20.8328	20.1928	20.3607	19.9826	0.699346	0.155308	0.247867	4	Insulin-like growth factor II OS=Homo sapiens OX=9606 GN=IGF2 PE=1 SV=1	P01344	IGF2
21.0662	22.1573	21.6432	21.8806	21.8901	22.7082	0.268937	0.570349	0.537424	8	TIP41-like protein OS=Homo sapiens OX=9606 GN=TIPRL PE=1 SV=2	O75663	TIPRL
17.2355	18.3394	18.0518	17.9821	17.9036	18.9261	0.444422	0.352205	0.395056	1	Esterase OVCA2 OS=Homo sapiens OX=9606 GN=OVCA2 PE=1 SV=1	Q8WZ82	OVCA2
22.1043	22.6843	22.4598	22.3844	22.4803	23.0778	0.450009	0.346779	0.231384	4	Profilin-2 OS=Homo sapiens OX=9606 GN=PFN2 PE=1 SV=3	P35080	PFN2
16.2032	16.8714	16.4164	17.2429	16.8567	16.4566	0.304176	0.516875	0.355056	2	Serine/threonine-protein kinase 38-like OS=Homo sapiens OX=9606 GN=STK38L PE=1 SV=3	Q9Y2H1	STK38L
18.6688	19.2411	19.4584	19.3264	19.1126	19.2846	0.670015	0.173916	0.118488	24	Tubulin beta-6 chain OS=Homo sapiens OX=9606 GN=TUBB6 PE=1 SV=1	Q9BUF5	TUBB6
18.734	19.6916	20.0308	20.1135	19.865	19.7717	0.383329	0.416428	0.431245	6	AP-3 complex subunit delta-1 OS=Homo sapiens OX=9606 GN=AP3D1 PE=1 SV=1	O14617	AP3D1
23.2327	24.2166	23.9857	24.2505	24.2147	23.7327	0.507315	0.294723	0.254302	27	GMP synthase [glutamine-hydrolyzing] OS=Homo sapiens OX=9606 GN=GMPS PE=1 SV=1	P49915	GMPS
16.5632	16.4828	NaN	17.3128	16.1857	NaN	0.756974	0.120919	0.226257	1	Protein-glutamine gamma-glutamyltransferase E OS=Homo sapiens OX=9606 GN=TGM3 PE=1 SV=4	Q08188	TGM3
19.3145	20.0491	19.5351	19.7576	19.8795	20.6622	0.26572	0.575576	0.466885	4	BH3-interacting domain death agonist OS=Homo sapiens OX=9606 GN=BID PE=1 SV=1	P55957	BID
20.0523	20.3802	19.3493	20.6823	20.682	20.344	0.158481	0.800022	0.642148	9	2',5'-phosphodiesterase 12 OS=Homo sapiens OX=9606 GN=PDE12 PE=1 SV=2	Q6L8Q7	PDE12
20.3947	21.1378	21.0628	21.2598	21.1731	20.815	0.479886	0.318862	0.21756	6	NHP2-like protein 1 OS=Homo sapiens OX=9606 GN=SNU13 PE=1 SV=3	P55769	SNU13
26.1105	26.9307	26.7399	27.0436	26.7652	26.8837	0.345757	0.461229	0.303776	31	Heterogeneous nuclear ribonucleoprotein A3 OS=Homo sapiens OX=9606 GN=HNRNPA3 PE=1 SV=2	P51991	HNRNPA3
16.3618	17.4241	17.6734	17.8514	16.9013	17.4017	0.662065	0.179099	0.2317	2	Nuclear export mediator factor NEMF OS=Homo sapiens OX=9606 GN=NEMF PE=1 SV=4	O60524	NEMF
20.1892	20.9205	20.8306	20.8898	21.0759	20.9296	0.299159	0.524098	0.318361	8	Selenide, water dikinase 1 OS=Homo sapiens OX=9606 GN=SEPHS1 PE=1 SV=2	P49903	SEPHS1
17.4196	17.6797	18.0576	17.8834	17.7195	17.1685	0.675635	0.170288	-0.128505	3	Tripartite motif-containing protein 65 OS=Homo sapiens OX=9606 GN=TRIM65 PE=1 SV=3	Q6PJ69	TRIM65
22.3196	23.4136	22.9466	23.0407	22.9964	22.7295	0.937279	0.028131	0.0289313	12	Phosphoacetylglucosamine mutase OS=Homo sapiens OX=9606 GN=PGM3 PE=1 SV=1	O95394	PGM3
21.5484	22.2386	22.202	22.0242	22.0187	22.5797	0.509888	0.292525	0.211234	13	Shootin-1 OS=Homo sapiens OX=9606 GN=SHTN1 PE=1 SV=4	A0MZ66	SHTN1
21.588	21.9228	21.4687	21.7462	21.9245	22.2909	0.19622	0.707256	0.327363	5	Small ubiquitin-related modifier 3 OS=Homo sapiens OX=9606 GN=SUMO3 PE=1 SV=2	P55854	SUMO3
21.5487	22.4697	22.1439	22.121	22.1824	22.2312	0.691317	0.160323	0.124138	5	Phosphoserine phosphatase OS=Homo sapiens OX=9606 GN=PSPH PE=1 SV=2	P78330	PSPH
21.7352	22.0427	21.7732	21.6723	22.0444	22.4936	0.462001	0.335357	0.219734	4	NudC domain-containing protein 2 OS=Homo sapiens OX=9606 GN=NUDCD2 PE=1 SV=1	Q8WVJ2	NUDCD2
20.1866	19.4767	18.8376	19.737	19.4247	20.1547	0.582045	0.235043	0.271805	3	High mobility group nucleosome-binding domain-containing protein 4 OS=Homo sapiens OX=9606 GN=HMGN4 PE=1 SV=3	O00479	HMGN4
17.0717	17.8711	17.2402	18.0515	17.977	16.1793	0.99089	0.00397436	0.00825691	1	UPF0428 protein CXorf56 OS=Homo sapiens OX=9606 GN=CXorf56 PE=1 SV=1	Q9H5V9	CXorf56
15.837	17.1153	17.3177	17.7883	17.6853	17.099	0.235557	0.627904	0.767551	4	Cleavage and polyadenylation specificity factor subunit 2 OS=Homo sapiens OX=9606 GN=CPSF2 PE=1 SV=2	Q9P2I0	CPSF2
21.4859	21.9657	22.1037	22.079	22.1492	21.9075	0.416121	0.38078	0.193511	11	Collagen alpha-1(XVIII) chain OS=Homo sapiens OX=9606 GN=COL18A1 PE=1 SV=5	P39060	COL18A1
26.1633	25.882	26.2068	26.3295	26.4028	26.4065	0.0933554	1.02986	0.29557	44	Plastin-3 OS=Homo sapiens OX=9606 GN=PLS3 PE=1 SV=4	P13797	PLS3
17.9034	18.162	17.8562	18.204	17.9678	18.6117	0.267194	0.573173	0.287299	1	PHD finger protein 3 OS=Homo sapiens OX=9606 GN=PHF3 PE=1 SV=3	Q92576	PHF3
25.5854	26.1278	26.2763	26.2172	26.1006	26.6849	0.289187	0.538821	0.337793	13	40S ribosomal protein S7 OS=Homo sapiens OX=9606 GN=RPS7 PE=1 SV=1	P62081	RPS7
19.7106	20.0932	20.1953	20.3755	20.0419	19.3564	0.836991	0.0772793	-0.0751387	6	Galactokinase OS=Homo sapiens OX=9606 GN=GALK1 PE=1 SV=1	P51570	GALK1
20.1337	20.5139	20.3434	20.4239	20.4208	20.3688	0.571122	0.243271	0.0741526	7	Tumor protein D52 OS=Homo sapiens OX=9606 GN=TPD52 PE=1 SV=2	P55327	TPD52
21.7318	22.9943	22.6314	22.57	22.7116	23.2897	0.416522	0.380362	0.404596	10	Ubiquitin-conjugating enzyme E2 K OS=Homo sapiens OX=9606 GN=UBE2K PE=1 SV=3	P61086	UBE2K
15.9268	NaN	16.3641	16.5625	15.8859	NaN	0.865653	0.0626563	0.0787735	1	Tubulin-specific chaperone C OS=Homo sapiens OX=9606 GN=TBCC PE=1 SV=2	Q15814	TBCC
23.1943	22.108	21.8077	22.4035	22.3995	23.0023	0.654833	0.183869	0.231805	4	High mobility group protein HMGI-C OS=Homo sapiens OX=9606 GN=HMGA2 PE=1 SV=1	P52926	HMGA2
23.3796	24.1874	24.5633	24.551	24.3971	24.5471	0.321814	0.492395	0.454987	22	Serrate RNA effector molecule homolog OS=Homo sapiens OX=9606 GN=SRRT PE=1 SV=1	Q9BXP5	SRRT
19.8684	20.4146	20.3766	20.3555	20.3212	20.3492	0.559931	0.251865	0.122096	6	Glutathione S-transferase Mu 2 OS=Homo sapiens OX=9606 GN=GSTM2 PE=1 SV=2	P28161	GSTM2
18.564	18.9473	19.3732	19.4665	19.2487	18.3068	0.920231	0.0361031	0.0458272	5	Poly(A) polymerase alpha OS=Homo sapiens OX=9606 GN=PAPOLA PE=1 SV=4	P51003	PAPOLA
20.4295	14.3945	17.3398	19.5366	19.6239	19.781	0.324135	0.489274	2.25919	5	Protocadherin-20 OS=Homo sapiens OX=9606 GN=PCDH20 PE=2 SV=2	Q8N6Y1	PCDH20
14.4992	13.8251	14.1668	13.8939	14.3816	15.5059	0.472624	0.325485	0.430072	2	Amphiphysin OS=Homo sapiens OX=9606 GN=AMPH PE=1 SV=1	P49418	AMPH
16.8909	16.9985	17.6831	17.8696	17.5813	19.0319	0.148077	0.829512	0.970105	2	Pre-mRNA-processing factor 39 OS=Homo sapiens OX=9606 GN=PRPF39 PE=1 SV=3	Q86UA1	PRPF39
24.1016	25.2404	24.7926	24.9917	25.1404	24.6593	0.590577	0.228724	0.218979	25	Inorganic pyrophosphatase OS=Homo sapiens OX=9606 GN=PPA1 PE=1 SV=2	Q15181	PPA1
21.4047	21.8926	21.596	21.858	21.8195	21.7903	0.308921	0.510153	0.191512	11	Caldesmon OS=Homo sapiens OX=9606 GN=CALD1 PE=1 SV=3	Q05682	CALD1
23.5508	24.0699	23.1347	23.7207	24.1579	22.3938	0.804553	0.0944452	-0.160977	5	Cystatin-B OS=Homo sapiens OX=9606 GN=CSTB PE=1 SV=2	P04080	CSTB
17.3527	16.6477	16.6455	17.5383	17.0396	16.8113	0.480518	0.318291	0.247737	2	Semaphorin-3G OS=Homo sapiens OX=9606 GN=SEMA3G PE=2 SV=1	Q9NS98	SEMA3G
22.2845	23.5081	22.4069	22.792	22.9179	22.3227	0.905508	0.0431079	-0.0556399	10	Low molecular weight phosphotyrosine protein phosphatase OS=Homo sapiens OX=9606 GN=ACP1 PE=1 SV=3	P24666	ACP1
19.8891	20.797	21.0757	20.1272	20.3057	20.3804	0.47234	0.325745	-0.316171	4	Protein phosphatase 1 regulatory subunit 14B OS=Homo sapiens OX=9606 GN=PPP1R14B PE=1 SV=3	Q96C90	PPP1R14B
18.5625	17.2912	17.3479	17.5921	17.7357	17.4111	0.748598	0.125751	-0.154263	2	Bifunctional methylenetetrahydrofolate dehydrogenase/cyclohydrolase, mitochondrial OS=Homo sapiens OX=9606 GN=MTHFD2 PE=1 SV=2	P13995	MTHFD2
22.7015	23.5258	23.3739	23.5251	23.5049	23.8215	0.236581	0.62602	0.416779	13	DnaJ homolog subfamily C member 8 OS=Homo sapiens OX=9606 GN=DNAJC8 PE=1 SV=2	O75937	DNAJC8
21.7494	22.3261	21.6884	22.0304	22.1708	22.685	0.25871	0.587187	0.374109	6	Glia maturation factor beta OS=Homo sapiens OX=9606 GN=GMFB PE=1 SV=2	P60983	GMFB
22.7036	23.0628	23.2479	23.1353	23.0602	23.129	0.585275	0.23264	0.103385	15	Ataxin-2-like protein OS=Homo sapiens OX=9606 GN=ATXN2L PE=1 SV=2	Q8WWM7	ATXN2L
28.4688	28.9146	29.1781	29.1141	29.0011	29.1117	0.39648	0.401778	0.221766	38	Elongation factor 1-alpha 1 OS=Homo sapiens OX=9606 GN=EEF1A1 PE=1 SV=1	P68104	EEF1A1
20.424	21.0067	21.4844	21.3918	21.1507	21.2902	0.424958	0.371654	0.305847	16	CCR4-NOT transcription complex subunit 1 OS=Homo sapiens OX=9606 GN=CNOT1 PE=1 SV=2	A5YKK6	CNOT1
18.047	18.7609	18.4823	18.4725	18.4031	19.1623	0.479485	0.319225	0.249237	1	WD repeat domain phosphoinositide-interacting protein 3 OS=Homo sapiens OX=9606 GN=WDR45B PE=1 SV=2	Q5MNZ6	WDR45B
25.8392	25.8018	26.3955	26.2439	26.2981	26.1372	0.381165	0.418887	0.214254	40	Trifunctional purine biosynthetic protein adenosine-3 OS=Homo sapiens OX=9606 GN=GART PE=1 SV=1	P22102	GART
18.5262	19.4514	18.704	19.0385	19.2687	19.3496	0.372214	0.429207	0.325064	7	Omega-amidase NIT2 OS=Homo sapiens OX=9606 GN=NIT2 PE=1 SV=1	Q9NQR4	NIT2
NaN	15.4914	15.0705	15.5388	15.6813	NaN	0.344271	0.4631	0.329064	1	Pre-mRNA-splicing factor SYF1 OS=Homo sapiens OX=9606 GN=XAB2 PE=1 SV=2	Q9HCS7	XAB2
15.6165	17.2247	17.249	17.3854	17.177	17.8905	0.280401	0.55222	0.787591	2	Nuclear pore complex protein Nup88 OS=Homo sapiens OX=9606 GN=NUP88 PE=1 SV=2	Q99567	NUP88
17.0442	17.6527	16.8392	17.505	17.5485	17.0502	0.557246	0.253953	0.189212	2	Thyroid receptor-interacting protein 6 OS=Homo sapiens OX=9606 GN=TRIP6 PE=1 SV=3	Q15654	TRIP6
21.2373	21.0053	21.733	21.7044	21.5497	21.614	0.298522	0.525024	0.297504	21	Transcription elongation factor SPT6 OS=Homo sapiens OX=9606 GN=SUPT6H PE=1 SV=2	Q7KZ85	SUPT6H
24.505	25.8142	25.9592	26.0502	25.8552	25.7525	0.425673	0.370924	0.459821	16	Heterogeneous nuclear ribonucleoprotein H OS=Homo sapiens OX=9606 GN=HNRNPH1 PE=1 SV=4	P31943	HNRNPH1
20.1119	21.6392	21.5347	21.8851	21.6818	20.9221	0.530817	0.275055	0.401048	8	Nuclear inhibitor of protein phosphatase 1 OS=Homo sapiens OX=9606 GN=PPP1R8 PE=1 SV=2	Q12972	PPP1R8
18.3728	20.5633	20.7956	20.4	20.609	21.8243	0.324994	0.488124	1.03386	4	Serine/threonine-protein phosphatase CPPED1 OS=Homo sapiens OX=9606 GN=CPPED1 PE=1 SV=3	Q9BRF8	CPPED1
20.9487	22.5538	22.6107	22.4248	22.5122	22.8954	0.404787	0.392773	0.573088	9	RNA-binding protein 12 OS=Homo sapiens OX=9606 GN=RBM12 PE=1 SV=1	Q9NTZ6	RBM12
25.9619	26.8439	26.0225	26.4333	26.6036	26.5673	0.460281	0.336977	0.258654	16	Profilin-1 OS=Homo sapiens OX=9606 GN=PFN1 PE=1 SV=2	P07737	PFN1
24.62	24.475	24.3301	24.6408	24.7496	24.8868	0.0625184	1.20399	0.284019	16	Renin receptor OS=Homo sapiens OX=9606 GN=ATP6AP2 PE=1 SV=2	O75787	ATP6AP2
21.5287	22.1761	22.6555	22.3431	22.2236	22.4701	0.563934	0.248772	0.22555	9	AP-1 complex subunit mu-1 OS=Homo sapiens OX=9606 GN=AP1M1 PE=1 SV=3	Q9BXS5	AP1M1
19.8013	19.5021	19.9717	19.9983	19.8536	19.9903	0.300964	0.521485	0.189063	6	N-acylneuraminate cytidylyltransferase OS=Homo sapiens OX=9606 GN=CMAS PE=1 SV=2	Q8NFW8	CMAS
19.2933	19.8228	19.9757	19.936	19.7143	19.2533	0.838422	0.0765371	-0.0627492	3	Proteasomal ATPase-associated factor 1 OS=Homo sapiens OX=9606 GN=PAAF1 PE=1 SV=2	Q9BRP4	PAAF1
16.5016	17.3666	17.8375	17.6276	17.6531	NaN	0.409213	0.38805	0.405097	4	Elongation factor-like GTPase 1 OS=Homo sapiens OX=9606 GN=EFL1 PE=1 SV=2	Q7Z2Z2	EFL1
[truncated: 2,622 more rows]

## Sheet: S3
log2 Abu Cont #1 -126	log2 Abu Cont #2- 127	log2 Abu Cont #3- 128	log2 Abu KO#1-129	log2 Abu KO#5 - 130	log2 Abu KO#6 -131	p-value (KO#1 removed)	neg log p-value (KO#1 Removed)	q-value (KO#1 removed)	log2 diff (WT-KO) (KO#1 removed)	PSMs	Annotated Sequence	Master Description	Master Protein Accessions	Gene_Name	Positions in Master Proteins	Theo. MH+ [Da]
[truncated: 9,477 more rows]

[truncated: 10 more sheets: S4, S5, S6, S7, S8, S9, S10, S11, S12, S13]
